# Supplementary material for: [Bis(2,6-diiso­propyl­phen­yl) phosphato-κO]pentakis­(methanol-κO)manganese bis­(2,6-diiso­propyl­phen­yl) phosphate methanol tris­olvate
Source: Acta Crystallogr E Crystallogr Commun. 2018 Sep 14;74(Pt 10):1433–8. doi: 10.1107/S2056989018012859 (PMC6176441; doi:10.1107/S2056989018012859)
Supplement: Supplementary file 1 [file e-74-01433-sup1.cif]

##############################################################################
#                                                                            #
# This CIF contains the data in a paper accepted for publication in          #
# Acta Crystallographica Section E. It conforms to the requirements of       #
# Notes for Authors for Acta Crystallographica Section E, and has been       #
# peer reviewed under the auspices of the IUCr Commission on Journals.       #
#                                                                            #
# Full details of the Crystallographic Information File format               #
# are given in the paper "The Crystallographic Information File (CIF):       #
# a New Standard Archive File for Crystallography" by S. R. Hall, F. H.      #
# Allen and I. D. Brown [Acta Cryst. (1991), A47, 655-685].                  #
#                                                                            #
# The current version of the core CIF dictionary is obtainable from          #
# ftp://ftp.iucr.org/pub/cif_core.dic.                                       #
#                                                                            #
# Software is freely available for graphical display of the structure(s)     #
# in this CIF. For information consult the CIF software page                 #
# http://www.iucr.org/resources/cif/software.                                #
#                                                                            #
# This file may be used for bona fide research purposes within the           #
# scientific community so long as proper attribution is given to the journal # 
# article from which it was obtained.                                        #
#                                                                            #
##############################################################################
data_I
_database_code_depnum_ccdc_archive 'CCDC 1867164'
_audit_creation_method     'SHELXL-2017/1'
_journal_date_recd_electronic     2018-07-12
_journal_date_accepted     2018-09-11
_journal_name_full     'Acta Crystallographica, Section E'
_journal_year     2018
_journal_volume     74
_journal_issue     10
_journal_page_first     1433
_journal_page_last     1438
_journal_paper_category     GM
_journal_paper_doi     10.1107/S2056989018012859
_journal_coeditor_code     PJ2055
_publ_contact_author_name     'Mikhail E. Minyaev'
_publ_contact_author_address
;
A.V.Topchiev Institute of Petrochemical Synthesis, Russian Academy of Sciences,
29 Leninsky prospect, 119991, Moscow, Russian Federation
;
_publ_contact_author_email     'mminyaev@mail.ru'
_publ_contact_author_fax     '+7-495-633-8520'
_publ_contact_author_phone     '+7-926-811-5391'
_publ_section_title
;
[Bis(2,6-diisopropylphenyl)
phosphato-\k<i>O</i>]pentakis(methanol-\k<i>O</i>)manganese
bis(2,6-diisopropylphenyl) phosphate methanol trisolvate
;
loop_
    _publ_author_name
    _publ_author_footnote
    _publ_author_address
    'Minyaev, Mikhail E.' .
;
A.V. Topchiev Institute of Petrochemical Synthesis, Russian Academy of Sciences,
29 Leninsky Prospect, 119991, Moscow,
Russian Federation
;
    'Tavtorkin, Alexander N.' .
;
A.V. Topchiev Institute of Petrochemical Synthesis, Russian Academy of Sciences,
29 Leninsky Prospect, 119991, Moscow,
Russian Federation
Chemistry Department, M.V. Lomonosov Moscow State University,
1 Leninskie Gory Str., Building 3, Moscow 119991,
Russian Federation
;
    'Korchagina, Sof'ya A.' .
;
A.V. Topchiev Institute of Petrochemical Synthesis, Russian Academy of Sciences,
29 Leninsky Prospect, 119991, Moscow,
Russian Federation
Chemistry Department, M.V. Lomonosov Moscow State University,
1 Leninskie Gory Str., Building 3, Moscow 119991,
Russian Federation
;
    'Nifant'ev, Ilya E.' .
;
A.V. Topchiev Institute of Petrochemical Synthesis, Russian Academy of Sciences,
29 Leninsky Prospect, 119991, Moscow,
Russian Federation
Chemistry Department, M.V. Lomonosov Moscow State University,
1 Leninskie Gory Str., Building 3, Moscow 119991,
Russian Federation
;
    'Churakov, Andrei V.' .
;
N.S. Kurnakov Institute of General and Inorganic Chemistry,
Russian Academy of Sciences, 31 Leninsky Prospect, Moscow 119991,
Russian Federation
;
    'Dmitrienko, Artem O.'
;
;
;
A.N. Nesmeyanov Institute of Organoelement Compounds,
Russian Academy of Sciences, 28 Vavilova Str., Moscow, 119991,
Russian Federation
;
    'Lyssenko, Konstantin A.' .
;
A.N. Nesmeyanov Institute of Organoelement Compounds,
Russian Academy of Sciences, 28 Vavilova Str., Moscow, 119991,
Russian Federation
;
_publ_section_synopsis
;\
The crystal structure of the complex
[Mn{OOP(O-2,6-<i>^i^</i>Pr~2~C~6~H~3~)~2~}(CH~3~OH)~5~]^+^[OOP(O-2,6-\
<i>^i^</i>Pr~2~C~6~H~3~)~2~]^-^\\cdot(CH~3~OH)~3~ exhibits O---H...O bonds
between the cations, anions and non-coordinating methanol molecules, forming
infinite one-dimensional associates. The complex demonstrates inhibition of
thermal oxidation of polydimethylsiloxane.
;
_chemical_name_systematic
;
[Bis(2,6-diisopropylphenyl)
phosphato-\k<i>O</i>]pentakis(methanol-\k<i>O</i>)manganese
bis(2,6-diisopropylphenyl) phosphate methanol trisolvate
;
_chemical_name_common     ?
_chemical_formula_moiety     'C29 H54 Mn O9 P +, C24 H34 O4 P -, 3(C H4 O)'
_chemical_formula_sum     'C56 H100 Mn O16 P2'
_chemical_formula_iupac
                         '[Mn (C24 H34 O4 P) (C H4 O)5] (C24 H34 O4 P), 3C H4 O'
_chemical_formula_weight     1146.23
_chemical_melting_point     ?
_shelx_space_group_comment
;
The symmetry employed for this shelxl refinement is uniquely defined
by the following loop, which should always be used as a source of
symmetry information in preference to the above space-group names.
They are only intended as comments.
;
_space_group_crystal_system     monoclinic
_space_group_name_H-M_alt     'C c'
_space_group_name_Hall     'C -2yc'
loop_
    _space_group_symop_operation_xyz
    'x, y, z'
    'x, -y, z+1/2'
    'x+1/2, y+1/2, z'
    'x+1/2, -y+1/2, z+1/2'
_cell_length_a     31.872(6)
_cell_length_b     12.640(2)
_cell_length_c     16.881(3)
_cell_angle_alpha     90
_cell_angle_beta     109.990(2)
_cell_angle_gamma     90
_cell_volume     6391(2)
_cell_formula_units_Z     4
_cell_measurement_reflns_used     9949
_cell_measurement_theta_min     2.303
_cell_measurement_theta_max     30.459
_cell_measurement_temperature     150(2)
_exptl_crystal_description     prism
_exptl_crystal_colour     colourless
_exptl_crystal_size_max     0.40
_exptl_crystal_size_mid     0.40
_exptl_crystal_size_min     0.25
_exptl_crystal_density_diffrn     1.191
_exptl_crystal_density_meas     ?
_exptl_crystal_density_method     'not measured'
_exptl_crystal_F_000     2476
_exptl_absorpt_coefficient_mu     0.317
_exptl_absorpt_correction_type     multi-scan
_exptl_absorpt_process_details
;
(SADABS; Bruker, 2008)
;
_shelx_estimated_absorpt_T_min     0.884
_shelx_estimated_absorpt_T_max     0.925
_exptl_absorpt_correction_T_min     0.7241
_exptl_absorpt_correction_T_max     0.9233
_exptl_special_details     ?
_diffrn_ambient_temperature     150(2)
_diffrn_radiation_type     MoK\a
_diffrn_radiation_wavelength     0.71073
_diffrn_radiation_source     'fine-focus sealed tube'
_diffrn_radiation_monochromator     graphite
_diffrn_measurement_device_type     'Bruker SMART APEXII'
_diffrn_measurement_method     \w
_diffrn_detector_area_resol_mean     ?
_diffrn_reflns_number     36871
_diffrn_reflns_av_R_equivalents     0.0310
_diffrn_reflns_theta_min     2.027
_diffrn_reflns_theta_max     30.498
_diffrn_reflns_theta_full     25.242
_diffrn_measured_fraction_theta_max     0.995
_diffrn_measured_fraction_theta_full     0.998
_diffrn_reflns_limit_h_min     -45
_diffrn_reflns_limit_h_max     45
_diffrn_reflns_limit_k_min     -17
_diffrn_reflns_limit_k_max     17
_diffrn_reflns_limit_l_min     -24
_diffrn_reflns_limit_l_max     24
_refine_special_details
;
 Refinement of F^2^ against ALL reflections.  The weighted R-factor wR and
 goodness of fit S are based on F^2^, conventional R-factors R are based
 on F, with F set to zero for negative F^2^. The threshold expression of
 F^2^ > 2sigma(F^2^) is used only for calculating R-factors(gt) etc. and is
 not relevant to the choice of reflections for refinement.  R-factors based
 on F^2^ are statistically about twice as large as those based on F, and R-
 factors based on ALL data will be even larger.
 Refined as a 2-component inversion twin.
;
_reflns_number_total     18839
_reflns_number_gt     16119
_reflns_threshold_expression     'I > 2\s(I)'
_refine_ls_structure_factor_coef     Fsqd
_refine_ls_matrix_type     full
_refine_ls_R_factor_all     0.0847
_refine_ls_R_factor_gt     0.0721
_refine_ls_wR_factor_gt     0.1869
_refine_ls_wR_factor_ref     0.1974
_refine_ls_goodness_of_fit_ref     1.073
_refine_ls_restrained_S_all     1.074
_refine_ls_number_reflns     18839
_refine_ls_number_parameters     730
_refine_ls_number_restraints     52
_refine_ls_hydrogen_treatment     mixed
_refine_ls_weighting_scheme     calc
_refine_ls_weighting_details
              'w=1/[\s^2^(Fo^2^)+(0.1189P)^2^+8.5165P] where P=(Fo^2^+2Fc^2^)/3'
_atom_sites_solution_hydrogens     mixed
_atom_sites_solution_primary     direct
_atom_sites_solution_secondary     difmap
_refine_ls_shift/su_max     0.002
_refine_ls_shift/su_mean     0.000
_refine_diff_density_max     3.107
_refine_diff_density_min     -0.737
_refine_ls_extinction_method     none
_refine_ls_extinction_coef     .
_refine_ls_abs_structure_details
;
Refined as an inversion twin
;
_refine_ls_abs_structure_Flack     0.47(2)
loop_
    _atom_type_symbol
    _atom_type_description
    _atom_type_scat_dispersion_real
    _atom_type_scat_dispersion_imag
    _atom_type_scat_source
    'C' 'C' 0.0033 0.0016
                         'International Tables Vol C Tables 4.2.6.8 and 6.1.1.4'
    'H' 'H' 0.0000 0.0000
                         'International Tables Vol C Tables 4.2.6.8 and 6.1.1.4'
    'O' 'O' 0.0106 0.0060
                         'International Tables Vol C Tables 4.2.6.8 and 6.1.1.4'
    'P' 'P' 0.1023 0.0942
                         'International Tables Vol C Tables 4.2.6.8 and 6.1.1.4'
    'Mn' 'Mn' 0.3368 0.7283
                         'International Tables Vol C Tables 4.2.6.8 and 6.1.1.4'
_computing_data_collection
;
<i>APEX2</i> (Bruker, 2008)
;
_computing_cell_refinement
;
SAINT (Bruker, 2008)
;
_computing_data_reduction
;
SAINT (Bruker, 2008)
;
_computing_structure_solution
;
SHELXS2013 (Sheldrick, 2008)
;
_computing_structure_refinement
;
SHELXL2017 (Sheldrick, 2015)
;
_computing_molecular_graphics
;
SHELXTL (Sheldrick, 2008)
;
_computing_publication_material
;
SHELXTL (Sheldrick, 2008), publCIF (Westrip, 2010) and
Mercury (Macrae <i>et al.</i>,2006)
;
loop_
    _atom_site_type_symbol
    _atom_site_label
    _atom_site_fract_x
    _atom_site_fract_y
    _atom_site_fract_z
    _atom_site_U_iso_or_equiv
    _atom_site_adp_type
    _atom_site_calc_flag
    _atom_site_occupancy
    _atom_site_disorder_assembly
    _atom_site_disorder_group
    Mn Mn1 0.51624(2) 0.56670(5) 0.44955(4) 0.02200(15) Uani d 1 . .
    O O1 0.45043(11) 0.5084(3) 0.4319(2) 0.0317(8) Uani d 1 . .
    H H1 0.4396(4) 0.5541(15) 0.4563(8) 0.048 Uiso calc 1 . .
    C C1 0.41774(19) 0.4808(7) 0.3527(4) 0.0469(16) Uani d 1 . .
    H H1A 0.404356 0.412417 0.357752 0.070 Uiso calc 1 . .
    H H1B 0.432005 0.475751 0.309781 0.070 Uiso calc 1 . .
    H H1C 0.394447 0.535174 0.336204 0.070 Uiso calc 1 . .
    O O2 0.51222(12) 0.6630(3) 0.5578(2) 0.0324(8) Uani d 1 . .
    H H2 0.4873(9) 0.6797(7) 0.5578(2) 0.049 Uiso calc 1 . .
    C C2 0.54381(19) 0.7447(5) 0.5988(4) 0.0374(12) Uani d 1 . .
    H H2A 0.528752 0.799432 0.620322 0.056 Uiso calc 1 . .
    H H2B 0.555995 0.776127 0.558241 0.056 Uiso calc 1 . .
    H H2C 0.568134 0.713868 0.645766 0.056 Uiso calc 1 . .
    O O3 0.54723(14) 0.4397(4) 0.5350(3) 0.0419(10) Uani d 1 . .
    H H3 0.5324(5) 0.3856(18) 0.5417(4) 0.063 Uiso calc 1 . .
    C C3 0.5834(2) 0.4602(7) 0.6116(4) 0.0498(16) Uani d 1 . .
    H H3A 0.582758 0.408705 0.654509 0.075 Uiso calc 1 . .
    H H3B 0.580468 0.531835 0.631333 0.075 Uiso calc 1 . .
    H H3C 0.611784 0.454225 0.601316 0.075 Uiso calc 1 . .
    O O4 0.51420(13) 0.4692(3) 0.3394(3) 0.0336(8) Uani d 1 . .
    H H4 0.51595(14) 0.402(2) 0.3393(3) 0.050 Uiso calc 1 . .
    C C4 0.5057(2) 0.5088(6) 0.2549(4) 0.0444(14) Uani d 1 . .
    H H4A 0.514894 0.455615 0.221773 0.067 Uiso calc 1 . .
    H H4B 0.522807 0.573981 0.257462 0.067 Uiso calc 1 . .
    H H4C 0.473811 0.523579 0.228182 0.067 Uiso calc 1 . .
    O O5 0.48595(12) 0.6992(3) 0.3625(3) 0.0335(8) Uani d 1 . .
    H H5 0.5086(8) 0.7311(11) 0.3584(3) 0.050 Uiso calc 1 . .
    C C5 0.4553(2) 0.7743(6) 0.3730(5) 0.0472(15) Uani d 1 . .
    H H5A 0.442418 0.814878 0.320784 0.071 Uiso calc 1 . .
    H H5B 0.470828 0.822452 0.419211 0.071 Uiso calc 1 . .
    H H5C 0.431422 0.737556 0.386175 0.071 Uiso calc 1 . .
    O O6 0.48720(19) 0.2694(4) 0.2918(3) 0.0506(12) Uani d 1 . .
    H H6 0.4699(6) 0.2887(8) 0.2426(17) 0.076 Uiso calc 1 . .
    C C6 0.4648(3) 0.1958(8) 0.3256(7) 0.071(3) Uani d 1 . .
    H H6A 0.455252 0.135345 0.287273 0.107 Uiso calc 1 . .
    H H6B 0.438547 0.229462 0.332550 0.107 Uiso calc 1 . .
    H H6C 0.484905 0.171313 0.380533 0.107 Uiso calc 1 . .
    O O7 0.5105(2) 0.2605(4) 0.5589(4) 0.0547(13) Uani d 1 . .
    H H7 0.5293(7) 0.2376(9) 0.6050(16) 0.082 Uiso calc 1 . .
    C C7 0.4701(4) 0.2874(8) 0.5717(10) 0.087(3) Uani d 1 . .
    H H7A 0.447395 0.233779 0.545471 0.130 Uiso calc 1 . .
    H H7B 0.459763 0.356567 0.546185 0.130 Uiso calc 1 . .
    H H7C 0.475196 0.290601 0.632291 0.130 Uiso calc 1 . .
    O O8 0.5566(3) 0.1457(5) 0.6957(4) 0.0733(19) Uani d 1 . .
    H H8 0.5582(3) 0.1795(12) 0.7402(15) 0.110 Uiso calc 1 . .
    C C8 0.5546(4) 0.0388(7) 0.7096(6) 0.071(3) Uani d 1 . .
    H H8A 0.582879 0.015402 0.751309 0.107 Uiso calc 1 . .
    H H8B 0.549415 0.000387 0.656664 0.107 Uiso calc 1 . .
    H H8C 0.530132 0.024446 0.730777 0.107 Uiso calc 1 . .
    P P1 0.59610(3) 0.69092(9) 0.40155(6) 0.0186(2) Uani d 1 . .
    O O9 0.58012(10) 0.6249(3) 0.4596(2) 0.0206(6) Uani d 1 . .
    O O10 0.56168(12) 0.7604(3) 0.3429(2) 0.0274(7) Uani d 1 . .
    O O11 0.63971(10) 0.7556(3) 0.4553(2) 0.0229(6) Uani d 1 . .
    O O12 0.61596(10) 0.6216(3) 0.3435(2) 0.0207(6) Uani d 1 . .
    C C9 0.64458(15) 0.8004(4) 0.5344(3) 0.0250(9) Uani d 1 . .
    C C10 0.62856(17) 0.9022(4) 0.5377(4) 0.0325(11) Uani d 1 . .
    C C11 0.6356(2) 0.9445(5) 0.6181(5) 0.0437(14) Uani d 1 . .
    H H11 0.625280 1.013925 0.622988 0.052 Uiso calc 1 . .
    C C12 0.6572(2) 0.8867(6) 0.6907(4) 0.0446(14) Uani d 1 . .
    H H12 0.660979 0.916022 0.744462 0.053 Uiso calc 1 . .
    C C13 0.67350(19) 0.7859(5) 0.6847(3) 0.0361(11) Uani d 1 . .
    H H13 0.688395 0.747236 0.734672 0.043 Uiso calc 1 . .
    C C14 0.66832(16) 0.7409(4) 0.6069(3) 0.0255(9) Uani d 1 . .
    C C15 0.6067(2) 0.9678(5) 0.4592(4) 0.0424(13) Uani d 1 . .
    H H15 0.602164 0.919607 0.409978 0.051 Uiso calc 1 . .
    C C16 0.6377(4) 1.0557(8) 0.4513(7) 0.088(4) Uani d 1 . .
    H H16A 0.663790 1.024608 0.441984 0.132 Uiso calc 1 . .
    H H16B 0.647472 1.097612 0.503294 0.132 Uiso calc 1 . .
    H H16C 0.621809 1.101472 0.403628 0.132 Uiso calc 1 . .
    C C17 0.5615(4) 1.0072(12) 0.4531(8) 0.100(4) Uani d 1 . .
    H H17A 0.539894 0.949104 0.436031 0.149 Uiso calc 1 . .
    H H17B 0.552412 1.064061 0.411173 0.149 Uiso calc 1 . .
    H H17C 0.562474 1.034393 0.508085 0.149 Uiso calc 1 . .
    C C18 0.68866(16) 0.6365(4) 0.6000(3) 0.0288(10) Uani d 1 . .
    H H18 0.666495 0.596753 0.552851 0.035 Uiso calc 1 . .
    C C19 0.73069(17) 0.6506(5) 0.5770(4) 0.0349(11) Uani d 1 . .
    H H19A 0.723064 0.687691 0.522881 0.052 Uiso calc 1 . .
    H H19B 0.743288 0.581107 0.572412 0.052 Uiso calc 1 . .
    H H19C 0.752679 0.692168 0.620832 0.052 Uiso calc 1 . .
    C C20 0.6993(2) 0.5684(6) 0.6793(4) 0.0432(14) Uani d 1 . .
    H H20A 0.672884 0.564327 0.696477 0.065 Uiso calc 1 . .
    H H20B 0.724067 0.600105 0.724787 0.065 Uiso calc 1 . .
    H H20C 0.707638 0.497050 0.667457 0.065 Uiso calc 1 . .
    C C21 0.65996(15) 0.5850(4) 0.3640(3) 0.0229(8) Uani d 1 . .
    C C22 0.69048(16) 0.6485(4) 0.3443(3) 0.0270(9) Uani d 1 . .
    C C23 0.73334(17) 0.6070(6) 0.3618(4) 0.0380(12) Uani d 1 . .
    H H23 0.755256 0.648890 0.350039 0.046 Uiso calc 1 . .
    C C24 0.74489(19) 0.5081(6) 0.3953(4) 0.0432(14) Uani d 1 . .
    H H24 0.774325 0.482028 0.406709 0.052 Uiso calc 1 . .
    C C25 0.7130(2) 0.4466(5) 0.4124(4) 0.0394(13) Uani d 1 . .
    H H25 0.720828 0.377781 0.435336 0.047 Uiso calc 1 . .
    C C26 0.66984(17) 0.4836(4) 0.3968(3) 0.0279(9) Uani d 1 . .
    C C27 0.67872(18) 0.7571(5) 0.3055(3) 0.0321(10) Uani d 1 . .
    H H27 0.647754 0.774791 0.303253 0.038 Uiso calc 1 . .
    C C28 0.7104(3) 0.8409(6) 0.3582(5) 0.0548(18) Uani d 1 . .
    H H28A 0.712653 0.833643 0.417308 0.082 Uiso calc 1 . .
    H H28B 0.698883 0.911374 0.337689 0.082 Uiso calc 1 . .
    H H28C 0.739952 0.831668 0.353447 0.082 Uiso calc 1 . .
    C C29 0.6796(3) 0.7569(6) 0.2156(4) 0.0478(15) Uani d 1 . .
    H H29A 0.659885 0.700978 0.183023 0.072 Uiso calc 1 . .
    H H29B 0.710112 0.744111 0.216873 0.072 Uiso calc 1 . .
    H H29C 0.669238 0.825632 0.189213 0.072 Uiso calc 1 . .
    C C30 0.6346(2) 0.4124(4) 0.4107(3) 0.0316(10) Uani d 1 . .
    H H30 0.610950 0.458936 0.418554 0.038 Uiso calc 1 . .
    C C31 0.6530(3) 0.3440(6) 0.4892(4) 0.0498(16) Uani d 1 . .
    H H31A 0.666722 0.389301 0.538407 0.075 Uiso calc 1 . .
    H H31B 0.675575 0.295508 0.482408 0.075 Uiso calc 1 . .
    H H31C 0.628722 0.303066 0.497385 0.075 Uiso calc 1 . .
    C C32 0.6127(2) 0.3442(6) 0.3331(4) 0.0435(14) Uani d 1 . .
    H H32A 0.587165 0.306581 0.339576 0.065 Uiso calc 1 . .
    H H32B 0.634398 0.292885 0.326952 0.065 Uiso calc 1 . .
    H H32C 0.602394 0.389357 0.282955 0.065 Uiso calc 1 . .
    P P2 0.40310(3) 0.65637(9) 0.57832(6) 0.0196(2) Uani d 1 . .
    O O13 0.40161(12) 0.5762(3) 0.5122(2) 0.0271(7) Uani d 1 . .
    O O14 0.44699(11) 0.7068(3) 0.6233(2) 0.0277(7) Uani d 1 . .
    O O15 0.36432(11) 0.7424(3) 0.5400(2) 0.0268(7) Uani d 1 . .
    O O16 0.38666(10) 0.6071(3) 0.6500(2) 0.0207(6) Uani d 1 . .
    C C33 0.35548(16) 0.7897(4) 0.4612(3) 0.0262(9) Uani d 1 . .
    C C34 0.37518(19) 0.8881(4) 0.4574(4) 0.0374(12) Uani d 1 . .
    C C35 0.3646(2) 0.9357(5) 0.3782(5) 0.0500(17) Uani d 1 . .
    H H35 0.377233 1.002428 0.373348 0.060 Uiso calc 1 . .
    C C36 0.3366(3) 0.8874(6) 0.3081(5) 0.058(2) Uani d 1 . .
    H H36 0.330423 0.920113 0.254656 0.070 Uiso calc 1 . .
    C C37 0.3166(3) 0.7909(6) 0.3135(4) 0.0518(17) Uani d 1 . .
    H H37 0.296772 0.759342 0.263690 0.062 Uiso calc 1 . .
    C C38 0.32544(18) 0.7394(4) 0.3912(3) 0.0334(11) Uani d 1 . .
    C C39 0.4047(2) 0.9445(5) 0.5350(6) 0.058(2) Uani d 1 . .
    H H39A 0.422484 0.887536 0.572793 0.070 Uiso calc 0.57(4) A 1
    H H39B 0.407375 0.893641 0.581821 0.070 Uiso calc 0.43(4) A 2
    C C40A 0.3824(9) 1.002(2) 0.586(2) 0.082(6) Uani d 0.57(4) A 1
    H H40A 0.404196 1.018163 0.641604 0.123 Uiso calc 0.57(4) A 1
    H H40B 0.358483 0.958016 0.592595 0.123 Uiso calc 0.57(4) A 1
    H H40C 0.369636 1.068167 0.557448 0.123 Uiso calc 0.57(4) A 1
    C C41A 0.4384(8) 1.0114(19) 0.5135(17) 0.080(6) Uani d 0.57(4) A 1
    H H41A 0.460891 0.965505 0.503487 0.121 Uiso calc 0.57(4) A 1
    H H41B 0.452990 1.059465 0.560364 0.121 Uiso calc 0.57(4) A 1
    H H41C 0.423300 1.052677 0.462546 0.121 Uiso calc 0.57(4) A 1
    C C40B 0.3777(10) 1.034(2) 0.551(3) 0.080(8) Uani d 0.43(4) A 2
    H H40D 0.350731 1.006181 0.558900 0.121 Uiso calc 0.43(4) A 2
    H H40E 0.369220 1.082706 0.502804 0.121 Uiso calc 0.43(4) A 2
    H H40F 0.395541 1.072513 0.601940 0.121 Uiso calc 0.43(4) A 2
    C C41B 0.4512(6) 0.975(3) 0.548(3) 0.085(8) Uani d 0.43(4) A 2
    H H41D 0.469580 0.910790 0.555035 0.128 Uiso calc 0.43(4) A 2
    H H41E 0.462694 1.019171 0.598049 0.128 Uiso calc 0.43(4) A 2
    H H41F 0.452287 1.014068 0.498424 0.128 Uiso calc 0.43(4) A 2
    C C42 0.30163(18) 0.6380(4) 0.3977(4) 0.0359(12) Uani d 1 . .
    H H42 0.321929 0.595733 0.445600 0.043 Uiso calc 1 . .
    C C43 0.2902(2) 0.5700(5) 0.3168(5) 0.0513(18) Uani d 1 . .
    H H43A 0.276166 0.503786 0.324824 0.077 Uiso calc 1 . .
    H H43B 0.317642 0.554119 0.305213 0.077 Uiso calc 1 . .
    H H43C 0.269586 0.609055 0.269214 0.077 Uiso calc 1 . .
    C C44 0.2597(2) 0.6629(5) 0.4174(4) 0.0413(13) Uani d 1 . .
    H H44A 0.267737 0.701560 0.470804 0.062 Uiso calc 1 . .
    H H44B 0.244612 0.596832 0.421899 0.062 Uiso calc 1 . .
    H H44C 0.239707 0.706440 0.372085 0.062 Uiso calc 1 . .
    C C45 0.34258(14) 0.5721(4) 0.6342(3) 0.0233(8) Uani d 1 . .
    C C46 0.33076(16) 0.4681(4) 0.6054(3) 0.0279(9) Uani d 1 . .
    C C47 0.28661(19) 0.4370(5) 0.5914(4) 0.0365(12) Uani d 1 . .
    H H47 0.277268 0.368134 0.570252 0.044 Uiso calc 1 . .
    C C48 0.25617(17) 0.5045(5) 0.6078(4) 0.0390(13) Uani d 1 . .
    H H48 0.226544 0.481295 0.598748 0.047 Uiso calc 1 . .
    C C49 0.26909(16) 0.6054(5) 0.6374(4) 0.0354(12) Uani d 1 . .
    H H49 0.247931 0.651035 0.648040 0.042 Uiso calc 1 . .
    C C50 0.31255(15) 0.6426(4) 0.6521(3) 0.0252(9) Uani d 1 . .
    C C51 0.3635(2) 0.3893(4) 0.5925(4) 0.0349(11) Uani d 1 . .
    H H51 0.392547 0.426363 0.602465 0.042 Uiso calc 1 . .
    C C52 0.3713(3) 0.2997(5) 0.6566(5) 0.0515(17) Uani d 1 . .
    H H52A 0.375328 0.329392 0.712378 0.077 Uiso calc 1 . .
    H H52B 0.398046 0.260064 0.658719 0.077 Uiso calc 1 . .
    H H52C 0.345406 0.252199 0.639885 0.077 Uiso calc 1 . .
    C C53 0.3473(2) 0.3454(5) 0.5018(4) 0.0441(14) Uani d 1 . .
    H H53A 0.339329 0.404357 0.461655 0.066 Uiso calc 1 . .
    H H53B 0.321086 0.300420 0.493272 0.066 Uiso calc 1 . .
    H H53C 0.371194 0.303714 0.492801 0.066 Uiso calc 1 . .
    C C54 0.32659(17) 0.7519(4) 0.6884(3) 0.0286(9) Uani d 1 . .
    H H54 0.357329 0.765947 0.687678 0.034 Uiso calc 1 . .
    C C55 0.3285(2) 0.7536(6) 0.7818(4) 0.0422(13) Uani d 1 . .
    H H55A 0.349082 0.698622 0.813622 0.063 Uiso calc 1 . .
    H H55B 0.298639 0.740184 0.783963 0.063 Uiso calc 1 . .
    H H55C 0.339020 0.822963 0.806553 0.063 Uiso calc 1 . .
    C C56 0.2958(2) 0.8386(5) 0.6375(5) 0.0445(14) Uani d 1 . .
    H H56A 0.296648 0.839253 0.580044 0.067 Uiso calc 1 . .
    H H56B 0.305648 0.907309 0.664184 0.067 Uiso calc 1 . .
    H H56C 0.265159 0.824765 0.635536 0.067 Uiso calc 1 . .
loop_
    _atom_site_aniso_label
    _atom_site_aniso_U_11
    _atom_site_aniso_U_22
    _atom_site_aniso_U_33
    _atom_site_aniso_U_12
    _atom_site_aniso_U_13
    _atom_site_aniso_U_23
    Mn1 0.0168(3) 0.0254(3) 0.0250(3) -0.0019(2) 0.0087(2) -0.0027(3)
    O1 0.0203(15) 0.046(2) 0.0307(18) -0.0062(15) 0.0115(14) -0.0132(16)
    C1 0.023(2) 0.075(5) 0.040(3) -0.013(3) 0.007(2) -0.029(3)
    O2 0.0208(15) 0.044(2) 0.037(2) -0.0079(14) 0.0156(14) -0.0157(16)
    C2 0.028(2) 0.044(3) 0.041(3) -0.012(2) 0.013(2) -0.017(2)
    O3 0.0301(19) 0.043(2) 0.048(2) -0.0038(17) 0.0073(17) 0.0173(19)
    C3 0.034(3) 0.070(5) 0.040(3) 0.011(3) 0.005(2) 0.019(3)
    O4 0.0324(18) 0.0347(19) 0.036(2) -0.0044(15) 0.0143(15) -0.0090(15)
    C4 0.048(3) 0.052(4) 0.038(3) -0.018(3) 0.020(3) -0.015(3)
    O5 0.0211(15) 0.0308(19) 0.047(2) 0.0036(13) 0.0093(15) 0.0033(16)
    C5 0.025(2) 0.053(4) 0.057(4) 0.012(2) 0.005(2) -0.006(3)
    O6 0.061(3) 0.047(3) 0.037(2) -0.008(2) 0.007(2) 0.0022(19)
    C6 0.067(5) 0.064(5) 0.076(6) 0.001(4) 0.016(4) 0.028(5)
    O7 0.073(4) 0.034(2) 0.059(3) -0.003(2) 0.024(3) 0.006(2)
    C7 0.079(7) 0.049(5) 0.150(11) -0.008(4) 0.061(7) 0.009(6)
    O8 0.119(6) 0.057(3) 0.039(3) -0.001(3) 0.020(3) -0.014(2)
    C8 0.094(7) 0.052(4) 0.058(5) 0.017(4) 0.013(5) -0.019(4)
    P1 0.0157(4) 0.0217(5) 0.0178(4) -0.0022(4) 0.0048(4) 0.0031(4)
    O9 0.0177(13) 0.0232(15) 0.0213(14) -0.0026(11) 0.0072(11) 0.0031(11)
    O10 0.0245(15) 0.0229(16) 0.0292(17) 0.0019(12) 0.0019(13) 0.0036(13)
    O11 0.0186(13) 0.0254(16) 0.0239(15) -0.0050(11) 0.0061(11) 0.0035(12)
    O12 0.0161(13) 0.0243(15) 0.0227(14) -0.0013(11) 0.0078(11) -0.0006(12)
    C9 0.0180(18) 0.028(2) 0.029(2) -0.0085(16) 0.0077(16) -0.0026(17)
    C10 0.024(2) 0.027(2) 0.045(3) -0.0078(18) 0.010(2) 0.001(2)
    C11 0.042(3) 0.032(3) 0.057(4) -0.008(2) 0.016(3) -0.012(3)
    C12 0.044(3) 0.050(4) 0.037(3) -0.014(3) 0.010(2) -0.019(3)
    C13 0.036(3) 0.042(3) 0.026(2) -0.011(2) 0.005(2) -0.006(2)
    C14 0.0219(19) 0.029(2) 0.022(2) -0.0104(17) 0.0038(16) -0.0028(17)
    C15 0.048(3) 0.022(2) 0.052(4) -0.002(2) 0.011(3) 0.002(2)
    C16 0.092(7) 0.066(6) 0.084(7) -0.045(5) 0.001(5) 0.027(5)
    C17 0.069(6) 0.139(11) 0.085(7) 0.066(7) 0.020(6) 0.029(7)
    C18 0.024(2) 0.031(2) 0.022(2) -0.0055(18) -0.0037(17) 0.0023(17)
    C19 0.024(2) 0.043(3) 0.032(3) -0.003(2) 0.0016(19) 0.000(2)
    C20 0.035(3) 0.051(4) 0.033(3) -0.002(2) -0.001(2) 0.012(2)
    C21 0.0209(19) 0.026(2) 0.0222(19) -0.0022(16) 0.0078(16) 0.0014(16)
    C22 0.023(2) 0.033(2) 0.027(2) -0.0052(17) 0.0107(17) 0.0023(18)
    C23 0.022(2) 0.060(4) 0.037(3) -0.003(2) 0.016(2) -0.001(3)
    C24 0.024(2) 0.070(4) 0.037(3) 0.012(3) 0.012(2) 0.001(3)
    C25 0.035(3) 0.047(3) 0.035(3) 0.016(2) 0.012(2) 0.004(2)
    C26 0.030(2) 0.029(2) 0.026(2) 0.0059(18) 0.0110(18) 0.0014(17)
    C27 0.030(2) 0.038(3) 0.033(2) -0.010(2) 0.016(2) 0.003(2)
    C28 0.062(4) 0.041(4) 0.055(4) -0.021(3) 0.012(3) -0.002(3)
    C29 0.058(4) 0.057(4) 0.033(3) -0.011(3) 0.022(3) 0.011(3)
    C30 0.043(3) 0.022(2) 0.035(3) 0.004(2) 0.021(2) 0.0016(18)
    C31 0.072(5) 0.040(3) 0.037(3) -0.006(3) 0.019(3) 0.007(3)
    C32 0.046(3) 0.046(3) 0.036(3) -0.014(3) 0.012(3) -0.004(2)
    P2 0.0128(4) 0.0282(5) 0.0168(4) 0.0042(4) 0.0039(3) -0.0041(4)
    O13 0.0234(15) 0.0327(18) 0.0260(16) 0.0015(13) 0.0094(13) -0.0055(13)
    O14 0.0175(14) 0.0394(19) 0.0254(16) -0.0052(13) 0.0064(12) 0.0007(14)
    O15 0.0237(15) 0.0281(17) 0.0286(17) 0.0090(13) 0.0090(13) -0.0023(13)
    O16 0.0135(12) 0.0206(14) 0.0271(15) 0.0021(11) 0.0058(11) -0.0010(12)
    C33 0.024(2) 0.018(2) 0.034(2) 0.0052(16) 0.0073(18) 0.0037(17)
    C34 0.029(2) 0.017(2) 0.061(4) 0.0064(18) 0.009(2) 0.001(2)
    C35 0.045(3) 0.025(3) 0.079(5) 0.008(2) 0.019(3) 0.019(3)
    C36 0.069(5) 0.043(4) 0.061(5) 0.019(3) 0.019(4) 0.029(3)
    C37 0.059(4) 0.042(3) 0.035(3) 0.011(3) -0.008(3) 0.012(3)
    C38 0.030(2) 0.028(2) 0.033(3) 0.0063(19) -0.001(2) 0.007(2)
    C39 0.053(4) 0.022(3) 0.085(5) -0.006(3) 0.005(4) -0.017(3)
    C40A 0.090(11) 0.083(13) 0.086(13) -0.035(10) 0.046(10) -0.033(10)
    C41A 0.045(9) 0.074(11) 0.114(14) -0.013(8) 0.016(9) -0.040(10)
    C40B 0.077(12) 0.058(13) 0.109(17) -0.018(10) 0.035(13) -0.049(12)
    C41B 0.032(9) 0.080(14) 0.126(18) 0.016(9) 0.004(10) -0.032(13)
    C42 0.026(2) 0.027(2) 0.038(3) -0.0010(18) -0.010(2) 0.007(2)
    C43 0.030(3) 0.043(3) 0.069(5) 0.002(2) 0.002(3) -0.021(3)
    C44 0.040(3) 0.040(3) 0.035(3) -0.005(2) 0.001(2) -0.002(2)
    C45 0.0149(17) 0.022(2) 0.032(2) -0.0008(15) 0.0068(16) -0.0058(17)
    C46 0.024(2) 0.021(2) 0.039(3) -0.0026(16) 0.0108(19) -0.0031(18)
    C47 0.028(2) 0.035(3) 0.044(3) -0.012(2) 0.009(2) -0.003(2)
    C48 0.018(2) 0.047(3) 0.052(3) -0.009(2) 0.012(2) 0.004(3)
    C49 0.019(2) 0.041(3) 0.050(3) 0.0006(19) 0.018(2) -0.003(2)
    C50 0.0165(18) 0.027(2) 0.033(2) 0.0000(16) 0.0099(16) -0.0028(18)
    C51 0.039(3) 0.022(2) 0.041(3) 0.005(2) 0.010(2) -0.003(2)
    C52 0.067(5) 0.033(3) 0.057(4) 0.016(3) 0.025(3) 0.013(3)
    C53 0.053(4) 0.031(3) 0.047(3) 0.003(3) 0.014(3) -0.003(2)
    C54 0.030(2) 0.025(2) 0.032(2) 0.0048(18) 0.0130(19) -0.0057(18)
    C55 0.047(3) 0.045(3) 0.040(3) 0.004(3) 0.023(3) -0.008(3)
    C56 0.048(3) 0.027(3) 0.053(4) 0.011(2) 0.010(3) -0.005(2)
_geom_special_details
;
 All esds (except the esd in the dihedral angle between two l.s. planes)
 are estimated using the full covariance matrix.  The cell esds are taken
 into account individually in the estimation of esds in distances, angles
 and torsion angles; correlations between esds in cell parameters are only
 used when they are defined by crystal symmetry.  An approximate (isotropic)
 treatment of cell esds is used for estimating esds involving l.s. planes.
;
loop_
    _geom_bond_atom_site_label_1
    _geom_bond_atom_site_label_2
    _geom_bond_site_symmetry_2
    _geom_bond_distance
    _geom_bond_publ_flag
    Mn1 O1 . 2.146(3) y
    Mn1 O2 . 2.236(4) y
    Mn1 O3 . 2.158(4) y
    Mn1 O4 . 2.213(4) y
    Mn1 O5 . 2.220(4) y
    Mn1 O9 . 2.116(3) y
    O1 C1 . 1.430(6) ?
    O1 H1 . 0.85(3) ?
    C1 H1A . 0.9800 ?
    C1 H1B . 0.9800 ?
    C1 H1C . 0.9800 ?
    O2 C2 . 1.443(6) ?
    O2 H2 . 0.82(3) ?
    C2 H2A . 0.9800 ?
    C2 H2B . 0.9800 ?
    C2 H2C . 0.9800 ?
    O3 C3 . 1.432(8) ?
    O3 H3 . 0.86(3) ?
    C3 H3A . 0.9800 ?
    C3 H3B . 0.9800 ?
    C3 H3C . 0.9800 ?
    O4 C4 . 1.448(8) ?
    O4 H4 . 0.85(3) ?
    C4 H4A . 0.9800 ?
    C4 H4B . 0.9800 ?
    C4 H4C . 0.9800 ?
    O5 C5 . 1.416(7) ?
    O5 H5 . 0.85(3) ?
    C5 H5A . 0.9800 ?
    C5 H5B . 0.9800 ?
    C5 H5C . 0.9800 ?
    O6 C6 . 1.408(10) ?
    O6 H6 . 0.86(3) ?
    C6 H6A . 0.9800 ?
    C6 H6B . 0.9800 ?
    C6 H6C . 0.9800 ?
    O7 C7 . 1.419(11) ?
    O7 H7 . 0.85(3) ?
    C7 H7A . 0.9800 ?
    C7 H7B . 0.9800 ?
    C7 H7C . 0.9800 ?
    O8 C8 . 1.377(11) ?
    O8 H8 . 0.85(3) ?
    C8 H8A . 0.9800 ?
    C8 H8B . 0.9800 ?
    C8 H8C . 0.9800 ?
    P1 O9 . 1.503(3) y
    P1 O10 . 1.488(3) y
    P1 O11 . 1.600(3) y
    P1 O12 . 1.597(3) y
    O11 C9 . 1.410(6) ?
    O12 C21 . 1.403(5) ?
    C9 C10 . 1.392(8) ?
    C9 C14 . 1.415(7) ?
    C10 C11 . 1.404(9) ?
    C10 C15 . 1.517(9) ?
    C11 C12 . 1.391(10) ?
    C11 H11 . 0.9500 ?
    C12 C13 . 1.392(10) ?
    C12 H12 . 0.9500 ?
    C13 C14 . 1.387(7) ?
    C13 H13 . 0.9500 ?
    C14 C18 . 1.493(8) ?
    C15 C17 . 1.494(12) ?
    C15 C16 . 1.523(10) ?
    C15 H15 . 1.0000 ?
    C16 H16A . 0.9800 ?
    C16 H16B . 0.9800 ?
    C16 H16C . 0.9800 ?
    C17 H17A . 0.9800 ?
    C17 H17B . 0.9800 ?
    C17 H17C . 0.9800 ?
    C18 C19 . 1.528(8) ?
    C18 C20 . 1.529(8) ?
    C18 H18 . 1.0000 ?
    C19 H19A . 0.9800 ?
    C19 H19B . 0.9800 ?
    C19 H19C . 0.9800 ?
    C20 H20A . 0.9800 ?
    C20 H20B . 0.9800 ?
    C20 H20C . 0.9800 ?
    C21 C22 . 1.387(6) ?
    C21 C26 . 1.389(7) ?
    C22 C23 . 1.397(7) ?
    C22 C27 . 1.512(8) ?
    C23 C24 . 1.370(10) ?
    C23 H23 . 0.9500 ?
    C24 C25 . 1.385(10) ?
    C24 H24 . 0.9500 ?
    C25 C26 . 1.390(7) ?
    C25 H25 . 0.9500 ?
    C26 C30 . 1.519(8) ?
    C27 C28 . 1.522(9) ?
    C27 C29 . 1.527(8) ?
    C27 H27 . 1.0000 ?
    C28 H28A . 0.9800 ?
    C28 H28B . 0.9800 ?
    C28 H28C . 0.9800 ?
    C29 H29A . 0.9800 ?
    C29 H29B . 0.9800 ?
    C29 H29C . 0.9800 ?
    C30 C32 . 1.522(8) ?
    C30 C31 . 1.523(8) ?
    C30 H30 . 1.0000 ?
    C31 H31A . 0.9800 ?
    C31 H31B . 0.9800 ?
    C31 H31C . 0.9800 ?
    C32 H32A . 0.9800 ?
    C32 H32B . 0.9800 ?
    C32 H32C . 0.9800 ?
    P2 O13 . 1.496(4) y
    P2 O14 . 1.488(3) y
    P2 O15 . 1.607(3) y
    P2 O16 . 1.600(3) y
    O15 C33 . 1.397(6) ?
    O16 C45 . 1.409(5) ?
    C33 C38 . 1.394(7) ?
    C33 C34 . 1.405(7) ?
    C34 C35 . 1.397(10) ?
    C34 C39 . 1.506(10) ?
    C35 C36 . 1.360(12) ?
    C35 H35 . 0.9500 ?
    C36 C37 . 1.392(11) ?
    C36 H36 . 0.9500 ?
    C37 C38 . 1.405(8) ?
    C37 H37 . 0.9500 ?
    C38 C42 . 1.513(8) ?
    C39 C41B . 1.473(13) ?
    C39 C40A . 1.482(13) ?
    C39 C40B . 1.504(13) ?
    C39 C41A . 1.505(13) ?
    C39 H39A . 1.0000 ?
    C39 H39B . 1.0000 ?
    C40A H40A . 0.9800 ?
    C40A H40B . 0.9800 ?
    C40A H40C . 0.9800 ?
    C41A H41A . 0.9800 ?
    C41A H41B . 0.9800 ?
    C41A H41C . 0.9800 ?
    C40B H40D . 0.9800 ?
    C40B H40E . 0.9800 ?
    C40B H40F . 0.9800 ?
    C41B H41D . 0.9800 ?
    C41B H41E . 0.9800 ?
    C41B H41F . 0.9800 ?
    C42 C44 . 1.515(9) ?
    C42 C43 . 1.547(9) ?
    C42 H42 . 1.0000 ?
    C43 H43A . 0.9800 ?
    C43 H43B . 0.9800 ?
    C43 H43C . 0.9800 ?
    C44 H44A . 0.9800 ?
    C44 H44B . 0.9800 ?
    C44 H44C . 0.9800 ?
    C45 C46 . 1.408(6) ?
    C45 C50 . 1.414(6) ?
    C46 C47 . 1.401(7) ?
    C46 C51 . 1.511(7) ?
    C47 C48 . 1.389(9) ?
    C47 H47 . 0.9500 ?
    C48 C49 . 1.380(9) ?
    C48 H48 . 0.9500 ?
    C49 C50 . 1.402(6) ?
    C49 H49 . 0.9500 ?
    C50 C54 . 1.517(7) ?
    C51 C52 . 1.527(9) ?
    C51 C53 . 1.542(9) ?
    C51 H51 . 1.0000 ?
    C52 H52A . 0.9800 ?
    C52 H52B . 0.9800 ?
    C52 H52C . 0.9800 ?
    C53 H53A . 0.9800 ?
    C53 H53B . 0.9800 ?
    C53 H53C . 0.9800 ?
    C54 C56 . 1.525(8) ?
    C54 C55 . 1.556(8) ?
    C54 H54 . 1.0000 ?
    C55 H55A . 0.9800 ?
    C55 H55B . 0.9800 ?
    C55 H55C . 0.9800 ?
    C56 H56A . 0.9800 ?
    C56 H56B . 0.9800 ?
    C56 H56C . 0.9800 ?
loop_
    _geom_angle_atom_site_label_1
    _geom_angle_atom_site_label_2
    _geom_angle_atom_site_label_3
    _geom_angle_site_symmetry_1
    _geom_angle_site_symmetry_3
    _geom_angle
    _geom_angle_publ_flag
    O9 Mn1 O1 . . 176.85(14) ?
    O9 Mn1 O3 . . 89.81(14) ?
    O1 Mn1 O3 . . 92.26(16) ?
    O9 Mn1 O4 . . 90.71(14) ?
    O1 Mn1 O4 . . 86.88(14) ?
    O3 Mn1 O4 . . 91.29(18) ?
    O9 Mn1 O5 . . 88.84(13) ?
    O1 Mn1 O5 . . 89.09(15) ?
    O3 Mn1 O5 . . 178.62(16) ?
    O4 Mn1 O5 . . 89.03(16) ?
    O9 Mn1 O2 . . 93.86(13) ?
    O1 Mn1 O2 . . 88.51(13) ?
    O3 Mn1 O2 . . 89.98(18) ?
    O4 Mn1 O2 . . 175.26(14) ?
    O5 Mn1 O2 . . 89.81(16) ?
    C1 O1 Mn1 . . 125.4(3) ?
    C1 O1 H1 . . 109.5 ?
    Mn1 O1 H1 . . 103.8 ?
    O1 C1 H1A . . 109.5 ?
    O1 C1 H1B . . 109.5 ?
    H1A C1 H1B . . 109.5 ?
    O1 C1 H1C . . 109.5 ?
    H1A C1 H1C . . 109.5 ?
    H1B C1 H1C . . 109.5 ?
    C2 O2 Mn1 . . 123.8(3) ?
    C2 O2 H2 . . 109.5 ?
    Mn1 O2 H2 . . 117.6 ?
    O2 C2 H2A . . 109.5 ?
    O2 C2 H2B . . 109.5 ?
    H2A C2 H2B . . 109.5 ?
    O2 C2 H2C . . 109.5 ?
    H2A C2 H2C . . 109.5 ?
    H2B C2 H2C . . 109.5 ?
    C3 O3 Mn1 . . 120.8(4) ?
    C3 O3 H3 . . 109.5 ?
    Mn1 O3 H3 . . 122.2 ?
    O3 C3 H3A . . 109.5 ?
    O3 C3 H3B . . 109.5 ?
    H3A C3 H3B . . 109.5 ?
    O3 C3 H3C . . 109.5 ?
    H3A C3 H3C . . 109.5 ?
    H3B C3 H3C . . 109.5 ?
    C4 O4 Mn1 . . 125.3(4) ?
    C4 O4 H4 . . 109.5 ?
    Mn1 O4 H4 . . 125.0 ?
    O4 C4 H4A . . 109.5 ?
    O4 C4 H4B . . 109.5 ?
    H4A C4 H4B . . 109.5 ?
    O4 C4 H4C . . 109.5 ?
    H4A C4 H4C . . 109.5 ?
    H4B C4 H4C . . 109.5 ?
    C5 O5 Mn1 . . 125.9(4) ?
    C5 O5 H5 . . 109.5 ?
    Mn1 O5 H5 . . 102.9 ?
    O5 C5 H5A . . 109.5 ?
    O5 C5 H5B . . 109.5 ?
    H5A C5 H5B . . 109.5 ?
    O5 C5 H5C . . 109.5 ?
    H5A C5 H5C . . 109.5 ?
    H5B C5 H5C . . 109.5 ?
    C6 O6 H6 . . 109.5 ?
    O6 C6 H6A . . 109.5 ?
    O6 C6 H6B . . 109.5 ?
    H6A C6 H6B . . 109.5 ?
    O6 C6 H6C . . 109.5 ?
    H6A C6 H6C . . 109.5 ?
    H6B C6 H6C . . 109.5 ?
    C7 O7 H7 . . 109.5 ?
    O7 C7 H7A . . 109.5 ?
    O7 C7 H7B . . 109.5 ?
    H7A C7 H7B . . 109.5 ?
    O7 C7 H7C . . 109.5 ?
    H7A C7 H7C . . 109.5 ?
    H7B C7 H7C . . 109.5 ?
    C8 O8 H8 . . 109.5 ?
    O8 C8 H8A . . 109.5 ?
    O8 C8 H8B . . 109.5 ?
    H8A C8 H8B . . 109.5 ?
    O8 C8 H8C . . 109.5 ?
    H8A C8 H8C . . 109.5 ?
    H8B C8 H8C . . 109.5 ?
    O10 P1 O9 . . 115.2(2) ?
    O10 P1 O12 . . 105.8(2) ?
    O9 P1 O12 . . 112.90(18) ?
    O10 P1 O11 . . 112.08(19) ?
    O9 P1 O11 . . 109.62(18) ?
    O12 P1 O11 . . 100.29(18) ?
    P1 O9 Mn1 . . 132.20(19) ?
    C9 O11 P1 . . 122.4(3) ?
    C21 O12 P1 . . 127.0(3) ?
    C10 C9 O11 . . 119.1(5) ?
    C10 C9 C14 . . 123.5(5) ?
    O11 C9 C14 . . 117.3(4) ?
    C9 C10 C11 . . 116.8(5) ?
    C9 C10 C15 . . 122.4(5) ?
    C11 C10 C15 . . 120.7(5) ?
    C12 C11 C10 . . 121.2(6) ?
    C12 C11 H11 . . 119.4 ?
    C10 C11 H11 . . 119.4 ?
    C11 C12 C13 . . 120.1(6) ?
    C11 C12 H12 . . 119.9 ?
    C13 C12 H12 . . 119.9 ?
    C14 C13 C12 . . 121.1(6) ?
    C14 C13 H13 . . 119.4 ?
    C12 C13 H13 . . 119.4 ?
    C13 C14 C9 . . 117.1(5) ?
    C13 C14 C18 . . 121.5(5) ?
    C9 C14 C18 . . 121.3(4) ?
    C17 C15 C10 . . 112.8(7) ?
    C17 C15 C16 . . 113.0(9) ?
    C10 C15 C16 . . 110.9(6) ?
    C17 C15 H15 . . 106.6 ?
    C10 C15 H15 . . 106.6 ?
    C16 C15 H15 . . 106.6 ?
    C15 C16 H16A . . 109.5 ?
    C15 C16 H16B . . 109.5 ?
    H16A C16 H16B . . 109.5 ?
    C15 C16 H16C . . 109.5 ?
    H16A C16 H16C . . 109.5 ?
    H16B C16 H16C . . 109.5 ?
    C15 C17 H17A . . 109.5 ?
    C15 C17 H17B . . 109.5 ?
    H17A C17 H17B . . 109.5 ?
    C15 C17 H17C . . 109.5 ?
    H17A C17 H17C . . 109.5 ?
    H17B C17 H17C . . 109.5 ?
    C14 C18 C19 . . 111.0(4) ?
    C14 C18 C20 . . 113.6(5) ?
    C19 C18 C20 . . 109.8(5) ?
    C14 C18 H18 . . 107.4 ?
    C19 C18 H18 . . 107.4 ?
    C20 C18 H18 . . 107.4 ?
    C18 C19 H19A . . 109.5 ?
    C18 C19 H19B . . 109.5 ?
    H19A C19 H19B . . 109.5 ?
    C18 C19 H19C . . 109.5 ?
    H19A C19 H19C . . 109.5 ?
    H19B C19 H19C . . 109.5 ?
    C18 C20 H20A . . 109.5 ?
    C18 C20 H20B . . 109.5 ?
    H20A C20 H20B . . 109.5 ?
    C18 C20 H20C . . 109.5 ?
    H20A C20 H20C . . 109.5 ?
    H20B C20 H20C . . 109.5 ?
    C22 C21 C26 . . 123.2(5) ?
    C22 C21 O12 . . 118.3(4) ?
    C26 C21 O12 . . 118.3(4) ?
    C21 C22 C23 . . 116.6(5) ?
    C21 C22 C27 . . 122.6(4) ?
    C23 C22 C27 . . 120.8(5) ?
    C24 C23 C22 . . 122.4(5) ?
    C24 C23 H23 . . 118.8 ?
    C22 C23 H23 . . 118.8 ?
    C23 C24 C25 . . 119.0(5) ?
    C23 C24 H24 . . 120.5 ?
    C25 C24 H24 . . 120.5 ?
    C24 C25 C26 . . 121.4(6) ?
    C24 C25 H25 . . 119.3 ?
    C26 C25 H25 . . 119.3 ?
    C21 C26 C25 . . 117.4(5) ?
    C21 C26 C30 . . 121.9(4) ?
    C25 C26 C30 . . 120.5(5) ?
    C22 C27 C28 . . 111.2(5) ?
    C22 C27 C29 . . 110.1(5) ?
    C28 C27 C29 . . 110.4(5) ?
    C22 C27 H27 . . 108.4 ?
    C28 C27 H27 . . 108.4 ?
    C29 C27 H27 . . 108.4 ?
    C27 C28 H28A . . 109.5 ?
    C27 C28 H28B . . 109.5 ?
    H28A C28 H28B . . 109.5 ?
    C27 C28 H28C . . 109.5 ?
    H28A C28 H28C . . 109.5 ?
    H28B C28 H28C . . 109.5 ?
    C27 C29 H29A . . 109.5 ?
    C27 C29 H29B . . 109.5 ?
    H29A C29 H29B . . 109.5 ?
    C27 C29 H29C . . 109.5 ?
    H29A C29 H29C . . 109.5 ?
    H29B C29 H29C . . 109.5 ?
    C26 C30 C32 . . 110.4(4) ?
    C26 C30 C31 . . 112.6(5) ?
    C32 C30 C31 . . 110.8(5) ?
    C26 C30 H30 . . 107.6 ?
    C32 C30 H30 . . 107.6 ?
    C31 C30 H30 . . 107.6 ?
    C30 C31 H31A . . 109.5 ?
    C30 C31 H31B . . 109.5 ?
    H31A C31 H31B . . 109.5 ?
    C30 C31 H31C . . 109.5 ?
    H31A C31 H31C . . 109.5 ?
    H31B C31 H31C . . 109.5 ?
    C30 C32 H32A . . 109.5 ?
    C30 C32 H32B . . 109.5 ?
    H32A C32 H32B . . 109.5 ?
    C30 C32 H32C . . 109.5 ?
    H32A C32 H32C . . 109.5 ?
    H32B C32 H32C . . 109.5 ?
    O14 P2 O13 . . 117.1(2) ?
    O14 P2 O16 . . 105.98(18) ?
    O13 P2 O16 . . 111.4(2) ?
    O14 P2 O15 . . 112.0(2) ?
    O13 P2 O15 . . 109.5(2) ?
    O16 P2 O15 . . 99.33(18) ?
    C33 O15 P2 . . 123.4(3) ?
    C45 O16 P2 . . 122.9(3) ?
    C38 C33 O15 . . 117.9(4) ?
    C38 C33 C34 . . 123.6(5) ?
    O15 C33 C34 . . 118.4(5) ?
    C35 C34 C33 . . 117.4(6) ?
    C35 C34 C39 . . 120.2(6) ?
    C33 C34 C39 . . 122.4(6) ?
    C36 C35 C34 . . 120.7(6) ?
    C36 C35 H35 . . 119.6 ?
    C34 C35 H35 . . 119.6 ?
    C35 C36 C37 . . 121.0(7) ?
    C35 C36 H36 . . 119.5 ?
    C37 C36 H36 . . 119.5 ?
    C36 C37 C38 . . 121.1(7) ?
    C36 C37 H37 . . 119.4 ?
    C38 C37 H37 . . 119.4 ?
    C33 C38 C37 . . 116.1(5) ?
    C33 C38 C42 . . 122.8(5) ?
    C37 C38 C42 . . 121.0(5) ?
    C41B C39 C40B . . 112.9(17) ?
    C40A C39 C41A . . 112.9(13) ?
    C41B C39 C34 . . 123.2(16) ?
    C40A C39 C34 . . 117.1(13) ?
    C40B C39 C34 . . 106.7(15) ?
    C41A C39 C34 . . 109.9(11) ?
    C40A C39 H39A . . 105.3 ?
    C41A C39 H39A . . 105.3 ?
    C34 C39 H39A . . 105.3 ?
    C41B C39 H39B . . 104.0 ?
    C40B C39 H39B . . 104.0 ?
    C34 C39 H39B . . 104.0 ?
    C39 C40A H40A . . 109.5 ?
    C39 C40A H40B . . 109.5 ?
    H40A C40A H40B . . 109.5 ?
    C39 C40A H40C . . 109.5 ?
    H40A C40A H40C . . 109.5 ?
    H40B C40A H40C . . 109.5 ?
    C39 C41A H41A . . 109.5 ?
    C39 C41A H41B . . 109.5 ?
    H41A C41A H41B . . 109.5 ?
    C39 C41A H41C . . 109.5 ?
    H41A C41A H41C . . 109.5 ?
    H41B C41A H41C . . 109.5 ?
    C39 C40B H40D . . 109.5 ?
    C39 C40B H40E . . 109.5 ?
    H40D C40B H40E . . 109.5 ?
    C39 C40B H40F . . 109.5 ?
    H40D C40B H40F . . 109.5 ?
    H40E C40B H40F . . 109.5 ?
    C39 C41B H41D . . 109.5 ?
    C39 C41B H41E . . 109.5 ?
    H41D C41B H41E . . 109.5 ?
    C39 C41B H41F . . 109.5 ?
    H41D C41B H41F . . 109.5 ?
    H41E C41B H41F . . 109.5 ?
    C38 C42 C44 . . 109.9(5) ?
    C38 C42 C43 . . 112.3(6) ?
    C44 C42 C43 . . 110.5(5) ?
    C38 C42 H42 . . 108.0 ?
    C44 C42 H42 . . 108.0 ?
    C43 C42 H42 . . 108.0 ?
    C42 C43 H43A . . 109.5 ?
    C42 C43 H43B . . 109.5 ?
    H43A C43 H43B . . 109.5 ?
    C42 C43 H43C . . 109.5 ?
    H43A C43 H43C . . 109.5 ?
    H43B C43 H43C . . 109.5 ?
    C42 C44 H44A . . 109.5 ?
    C42 C44 H44B . . 109.5 ?
    H44A C44 H44B . . 109.5 ?
    C42 C44 H44C . . 109.5 ?
    H44A C44 H44C . . 109.5 ?
    H44B C44 H44C . . 109.5 ?
    C46 C45 O16 . . 119.3(4) ?
    C46 C45 C50 . . 122.8(4) ?
    O16 C45 C50 . . 117.8(4) ?
    C47 C46 C45 . . 117.0(5) ?
    C47 C46 C51 . . 119.6(5) ?
    C45 C46 C51 . . 123.3(4) ?
    C48 C47 C46 . . 121.6(5) ?
    C48 C47 H47 . . 119.2 ?
    C46 C47 H47 . . 119.2 ?
    C49 C48 C47 . . 119.8(5) ?
    C49 C48 H48 . . 120.1 ?
    C47 C48 H48 . . 120.1 ?
    C48 C49 C50 . . 121.9(5) ?
    C48 C49 H49 . . 119.1 ?
    C50 C49 H49 . . 119.1 ?
    C49 C50 C45 . . 116.8(5) ?
    C49 C50 C54 . . 120.9(4) ?
    C45 C50 C54 . . 122.2(4) ?
    C46 C51 C52 . . 109.9(5) ?
    C46 C51 C53 . . 111.5(5) ?
    C52 C51 C53 . . 110.8(5) ?
    C46 C51 H51 . . 108.2 ?
    C52 C51 H51 . . 108.2 ?
    C53 C51 H51 . . 108.2 ?
    C51 C52 H52A . . 109.5 ?
    C51 C52 H52B . . 109.5 ?
    H52A C52 H52B . . 109.5 ?
    C51 C52 H52C . . 109.5 ?
    H52A C52 H52C . . 109.5 ?
    H52B C52 H52C . . 109.5 ?
    C51 C53 H53A . . 109.5 ?
    C51 C53 H53B . . 109.5 ?
    H53A C53 H53B . . 109.5 ?
    C51 C53 H53C . . 109.5 ?
    H53A C53 H53C . . 109.5 ?
    H53B C53 H53C . . 109.5 ?
    C50 C54 C56 . . 112.5(5) ?
    C50 C54 C55 . . 109.0(5) ?
    C56 C54 C55 . . 110.9(5) ?
    C50 C54 H54 . . 108.1 ?
    C56 C54 H54 . . 108.1 ?
    C55 C54 H54 . . 108.1 ?
    C54 C55 H55A . . 109.5 ?
    C54 C55 H55B . . 109.5 ?
    H55A C55 H55B . . 109.5 ?
    C54 C55 H55C . . 109.5 ?
    H55A C55 H55C . . 109.5 ?
    H55B C55 H55C . . 109.5 ?
    C54 C56 H56A . . 109.5 ?
    C54 C56 H56B . . 109.5 ?
    H56A C56 H56B . . 109.5 ?
    C54 C56 H56C . . 109.5 ?
    H56A C56 H56C . . 109.5 ?
    H56B C56 H56C . . 109.5 ?
loop_
    _geom_torsion_atom_site_label_1
    _geom_torsion_atom_site_label_2
    _geom_torsion_atom_site_label_3
    _geom_torsion_atom_site_label_4
    _geom_torsion_site_symmetry_1
    _geom_torsion_site_symmetry_2
    _geom_torsion_site_symmetry_3
    _geom_torsion_site_symmetry_4
    _geom_torsion
    _geom_torsion_publ_flag
    O10 P1 O9 Mn1 . . . . 25.7(3) ?
    O12 P1 O9 Mn1 . . . . -95.9(3) ?
    O11 P1 O9 Mn1 . . . . 153.2(2) ?
    O10 P1 O11 C9 . . . . 90.7(4) ?
    O9 P1 O11 C9 . . . . -38.5(4) ?
    O12 P1 O11 C9 . . . . -157.5(3) ?
    O10 P1 O12 C21 . . . . 146.7(4) ?
    O9 P1 O12 C21 . . . . -86.5(4) ?
    O11 P1 O12 C21 . . . . 30.1(4) ?
    P1 O11 C9 C10 . . . . -88.0(5) ?
    P1 O11 C9 C14 . . . . 95.9(4) ?
    O11 C9 C10 C11 . . . . -177.9(4) ?
    C14 C9 C10 C11 . . . . -2.2(7) ?
    O11 C9 C10 C15 . . . . -1.1(7) ?
    C14 C9 C10 C15 . . . . 174.7(5) ?
    C9 C10 C11 C12 . . . . -0.4(8) ?
    C15 C10 C11 C12 . . . . -177.3(6) ?
    C10 C11 C12 C13 . . . . 1.6(10) ?
    C11 C12 C13 C14 . . . . -0.3(9) ?
    C12 C13 C14 C9 . . . . -2.1(8) ?
    C12 C13 C14 C18 . . . . 175.2(5) ?
    C10 C9 C14 C13 . . . . 3.4(7) ?
    O11 C9 C14 C13 . . . . 179.2(4) ?
    C10 C9 C14 C18 . . . . -173.9(4) ?
    O11 C9 C14 C18 . . . . 1.9(6) ?
    C9 C10 C15 C17 . . . . 125.9(8) ?
    C11 C10 C15 C17 . . . . -57.4(10) ?
    C9 C10 C15 C16 . . . . -106.3(8) ?
    C11 C10 C15 C16 . . . . 70.4(9) ?
    C13 C14 C18 C19 . . . . -102.7(5) ?
    C9 C14 C18 C19 . . . . 74.5(5) ?
    C13 C14 C18 C20 . . . . 21.6(7) ?
    C9 C14 C18 C20 . . . . -161.2(4) ?
    P1 O12 C21 C22 . . . . -90.2(5) ?
    P1 O12 C21 C26 . . . . 94.9(5) ?
    C26 C21 C22 C23 . . . . -2.2(8) ?
    O12 C21 C22 C23 . . . . -176.9(4) ?
    C26 C21 C22 C27 . . . . 177.6(5) ?
    O12 C21 C22 C27 . . . . 2.9(7) ?
    C21 C22 C23 C24 . . . . 1.1(8) ?
    C27 C22 C23 C24 . . . . -178.7(6) ?
    C22 C23 C24 C25 . . . . 0.1(9) ?
    C23 C24 C25 C26 . . . . -0.4(9) ?
    C22 C21 C26 C25 . . . . 2.0(8) ?
    O12 C21 C26 C25 . . . . 176.6(5) ?
    C22 C21 C26 C30 . . . . -174.6(5) ?
    O12 C21 C26 C30 . . . . 0.1(7) ?
    C24 C25 C26 C21 . . . . -0.6(8) ?
    C24 C25 C26 C30 . . . . 176.0(5) ?
    C21 C22 C27 C28 . . . . 124.6(6) ?
    C23 C22 C27 C28 . . . . -55.6(7) ?
    C21 C22 C27 C29 . . . . -112.7(6) ?
    C23 C22 C27 C29 . . . . 67.1(7) ?
    C21 C26 C30 C32 . . . . 91.5(6) ?
    C25 C26 C30 C32 . . . . -85.0(7) ?
    C21 C26 C30 C31 . . . . -144.2(5) ?
    C25 C26 C30 C31 . . . . 39.4(7) ?
    O14 P2 O15 C33 . . . . 85.9(4) ?
    O13 P2 O15 C33 . . . . -45.8(4) ?
    O16 P2 O15 C33 . . . . -162.6(4) ?
    O14 P2 O16 C45 . . . . 166.3(3) ?
    O13 P2 O16 C45 . . . . -65.3(4) ?
    O15 P2 O16 C45 . . . . 50.1(4) ?
    P2 O15 C33 C38 . . . . 88.9(5) ?
    P2 O15 C33 C34 . . . . -94.9(5) ?
    C38 C33 C34 C35 . . . . -1.8(8) ?
    O15 C33 C34 C35 . . . . -177.8(5) ?
    C38 C33 C34 C39 . . . . 175.1(5) ?
    O15 C33 C34 C39 . . . . -1.0(8) ?
    C33 C34 C35 C36 . . . . -0.4(10) ?
    C39 C34 C35 C36 . . . . -177.3(7) ?
    C34 C35 C36 C37 . . . . 1.7(12) ?
    C35 C36 C37 C38 . . . . -1.0(12) ?
    O15 C33 C38 C37 . . . . 178.5(5) ?
    C34 C33 C38 C37 . . . . 2.4(8) ?
    O15 C33 C38 C42 . . . . 1.3(8) ?
    C34 C33 C38 C42 . . . . -174.8(5) ?
    C36 C37 C38 C33 . . . . -1.0(10) ?
    C36 C37 C38 C42 . . . . 176.2(7) ?
    C35 C34 C39 C41B . . . . -61(2) ?
    C33 C34 C39 C41B . . . . 122(2) ?
    C35 C34 C39 C40A . . . . 98.1(18) ?
    C33 C34 C39 C40A . . . . -78.7(17) ?
    C35 C34 C39 C40B . . . . 72(2) ?
    C33 C34 C39 C40B . . . . -105(2) ?
    C35 C34 C39 C41A . . . . -32.5(15) ?
    C33 C34 C39 C41A . . . . 150.7(14) ?
    C33 C38 C42 C44 . . . . 85.4(6) ?
    C37 C38 C42 C44 . . . . -91.7(7) ?
    C33 C38 C42 C43 . . . . -151.2(5) ?
    C37 C38 C42 C43 . . . . 31.8(8) ?
    P2 O16 C45 C46 . . . . 86.4(5) ?
    P2 O16 C45 C50 . . . . -96.5(5) ?
    O16 C45 C46 C47 . . . . 179.4(5) ?
    C50 C45 C46 C47 . . . . 2.5(8) ?
    O16 C45 C46 C51 . . . . 1.9(8) ?
    C50 C45 C46 C51 . . . . -175.0(5) ?
    C45 C46 C47 C48 . . . . -2.0(9) ?
    C51 C46 C47 C48 . . . . 175.6(6) ?
    C46 C47 C48 C49 . . . . 1.0(10) ?
    C47 C48 C49 C50 . . . . -0.4(10) ?
    C48 C49 C50 C45 . . . . 0.8(9) ?
    C48 C49 C50 C54 . . . . -177.1(6) ?
    C46 C45 C50 C49 . . . . -1.9(8) ?
    O16 C45 C50 C49 . . . . -178.9(5) ?
    C46 C45 C50 C54 . . . . 176.0(5) ?
    O16 C45 C50 C54 . . . . -1.0(7) ?
    C47 C46 C51 C52 . . . . -64.9(7) ?
    C45 C46 C51 C52 . . . . 112.5(6) ?
    C47 C46 C51 C53 . . . . 58.4(7) ?
    C45 C46 C51 C53 . . . . -124.2(6) ?
    C49 C50 C54 C56 . . . . -54.2(7) ?
    C45 C50 C54 C56 . . . . 127.9(6) ?
    C49 C50 C54 C55 . . . . 69.1(6) ?
    C45 C50 C54 C55 . . . . -108.7(6) ?
loop_
    _geom_hbond_atom_site_label_D
    _geom_hbond_atom_site_label_H
    _geom_hbond_atom_site_label_A
    _geom_hbond_site_symmetry_A
    _geom_hbond_distance_DH
    _geom_hbond_distance_HA
    _geom_hbond_distance_DA
    _geom_hbond_angle_DHA
    _geom_hbond_publ_flag
    O1 H1 O13 . 0.85 1.79 2.537(5) 145.2 yes
    O2 H2 O14 . 0.82 1.99 2.724(5) 148.3 yes
    O3 H3 O7 . 0.86 1.79 2.644(6) 170.0 yes
    O4 H4 O6 . 0.85 1.95 2.700(7) 146.9 yes
    O5 H5 O10 . 0.85 1.84 2.661(5) 163.1 yes
    O6 H6 O14 2_564 0.86 1.89 2.708(6) 157.3 yes
    O7 H7 O8 . 0.85 1.88 2.697(8) 159.4 yes
    O8 H8 O10 2_565 0.85 1.86 2.708(7) 174.0 yes
    C1 H1B O4 . 0.98 2.49 3.162(7) 125.1 .
    C7 H7B O1 . 0.98 2.66 3.570(13) 153.9 .
_shelx_hkl_file
;
   2   0   0   -0.01    0.01
   2   0   0    0.00    0.00
  -2   0   0    0.00    0.01
   4   0   0  130.32    4.39
   4   0   0  126.84    3.87
  -4   0   0  123.74    4.00
  -6   0   0  243.51    7.83
   6   0   0  259.78    8.64
   6   0   0  255.14    7.69
  -8   0   0   36.34    1.19
   8   0   0   49.80    1.45
   8   0   0   36.45    1.30
  10   0   0    0.67    0.09
 -10   0   0    0.76    0.11
  12   0   0    9.34    0.38
  12   0   0   11.09    0.40
 -12   0   0   10.02    0.42
  14   0   0   39.90    1.35
  14   0   0   39.09    1.24
 -14   0   0   28.92    1.01
  16   0   0   45.30    1.54
 -18   0   0   48.23    1.62
  18   0   0   49.83    1.67
  18   0   0   49.06    1.54
  20   0   0   28.15    0.97
  20   0   0   27.15    0.92
 -20   0   0   27.54    0.99
  22   0   0   21.67    0.76
  22   0   0   20.19    0.74
 -22   0   0   20.47    0.79
 -24   0   0    9.47    0.50
  24   0   0    9.09    0.43
 -26   0   0   83.96    2.80
  26   0   0   78.28    2.43
  28   0   0   28.02    0.99
 -28   0   0   28.63    1.09
 -30   0   0    2.27    0.34
  30   0   0    2.15    0.28
  32   0   0   14.69    0.63
 -32   0   0   16.84    0.77
  34   0   0    9.28    0.49
 -34   0   0    9.17    0.57
  36   0   0    8.81    0.49
 -36   0   0    9.53    0.58
 -38   0   0    4.83    0.46
  38   0   0    3.57    0.36
  40   0   0    2.35    0.33
 -40   0   0    2.97    0.40
 -42   0   0    3.27    0.43
   3  -1   0    0.77    0.07
  -3  -1   0    0.99    0.07
  -3   1   0    0.84    0.07
   3   1   0    0.83    0.06
   5  -1   0  274.43    8.40
  -5  -1   0  298.01    9.06
  -5   1   0  264.61    9.01
   5   1   0  281.93    8.42
   5   1   0  288.77    9.41
   7  -1   0    9.66    0.33
  -7  -1   0    8.80    0.33
  -7   1   0    8.55    0.33
   7   1   0    8.99    0.32
  -9  -1   0  177.98    5.63
   9  -1   0  177.53    5.42
   9   1   0  179.77    5.44
   9   1   0  190.61    6.12
  -9   1   0  172.21    5.62
  11  -1   0  152.99    4.76
 -11  -1   0  153.31    5.05
 -11   1   0  163.72    5.06
  11   1   0  151.59    4.75
  11   1   0  177.12    5.32
 -13  -1   0   72.45    2.36
  13  -1   0   83.53    2.33
  13   1   0   65.18    2.31
 -13   1   0   72.94    2.37
  13   1   0   82.16    2.58
 -15  -1   0   57.70    2.05
  15  -1   0   66.87    2.08
  15   1   0   69.21    2.31
  15   1   0   69.64    2.09
 -15   1   0   67.33    2.07
  17   1   0   39.46    1.36
  19  -1   0   19.68    0.68
 -19  -1   0   19.45    0.74
  19   1   0   18.29    0.70
 -21  -1   0    2.06    0.24
  21  -1   0    2.04    0.20
 -21   1   0    2.07    0.25
  21   1   0    1.91    0.20
  21   1   0    1.97    0.19
 -23  -1   0    7.75    0.45
  23  -1   0    7.62    0.39
 -23   1   0    7.53    0.44
  23   1   0    7.67    0.38
  23   1   0    7.34    0.39
 -25  -1   0    1.85    0.28
  25  -1   0    1.95    0.24
 -25   1   0    2.10    0.29
 -27  -1   0   24.35    0.95
  27  -1   0   22.99    0.84
  27   1   0   22.59    0.83
 -27   1   0   24.09    0.95
 -29  -1   0   12.19    0.62
  29  -1   0   12.20    0.55
 -29   1   0   12.81    0.63
  29   1   0   11.83    0.53
 -31  -1   0   12.55    0.63
  31  -1   0   11.41    0.54
  31   1   0   11.04    0.53
 -31   1   0   12.43    0.64
 -33  -1   0    6.39    0.49
  33  -1   0    6.22    0.40
 -33   1   0    6.56    0.50
  33   1   0    5.61    0.39
  35  -1   0    7.06    0.45
 -35  -1   0    7.82    0.53
  35   1   0    7.85    0.45
 -35   1   0    8.17    0.55
  37  -1   0    1.10    0.27
 -37  -1   0    1.59    0.34
  37   1   0    1.15    0.27
 -37   1   0    1.11    0.35
  39  -1   0    3.54    0.36
 -39  -1   0    3.88    0.42
 -39   1   0    3.14    0.42
  39   1   0    3.62    0.37
  41  -1   0    0.72    0.28
 -41  -1   0    1.12    0.34
 -41   1   0    0.93    0.35
  41   1   0    1.08    0.29
   0  -2   0   16.71    0.56
   0  -2   0   17.24    0.53
   0   2   0   17.42    0.60
  -2  -2   0    6.69    0.25
  -2  -2   0    6.83    0.23
   2  -2   0   10.37    0.32
   2  -2   0   10.33    0.34
   2   2   0    8.52    0.37
   4  -2   0   12.34    0.42
  -4  -2   0   12.75    0.46
   4  -2   0   12.59    0.45
  -4   2   0   13.94    0.47
   4   2   0   13.09    0.42
   4   2   0   14.30    0.49
   6  -2   0  199.96    6.23
  -6  -2   0  214.53    6.56
   6   2   0  222.56    7.02
  -6   2   0  193.34    6.98
   6   2   0  203.98    6.24
   8  -2   0  114.16    3.46
  -8  -2   0   54.29    1.78
  -8   2   0   55.85    1.78
   8   2   0  118.82    3.87
 -10  -2   0   15.55    0.56
 -12  -2   0   10.12    0.43
  12  -2   0   15.84    0.58
  12   2   0   18.25    0.65
  14  -2   0    9.47    0.39
 -14  -2   0    8.33    0.43
  14   2   0    9.21    0.43
 -14   2   0   10.67    0.46
  14   2   0    9.41    0.39
 -18  -2   0   17.92    0.71
  18  -2   0   21.19    0.70
 -18   2   0   20.68    0.74
  18   2   0   18.40    0.75
  18   2   0   21.03    0.69
  20  -2   0    2.97    0.26
  22  -2   0   33.98    1.11
 -22  -2   0   34.21    1.19
  22   2   0   33.36    1.10
  22   2   0   33.29    1.20
 -22   2   0   33.17    1.21
  24  -2   0    5.67    0.36
 -24  -2   0    6.27    0.42
  24   2   0    5.85    0.37
  24   2   0    6.29    0.35
 -24   2   0    6.84    0.44
 -26  -2   0    5.07    0.41
  26  -2   0    4.64    0.35
  26   2   0    4.66    0.34
 -26   2   0    5.21    0.42
  28  -2   0    9.00    0.46
 -28  -2   0    9.39    0.53
 -28   2   0    9.86    0.55
  28   2   0    8.99    0.45
  30  -2   0    8.88    0.47
 -30  -2   0    9.32    0.53
 -30   2   0    9.42    0.55
  30   2   0    8.71    0.46
  32  -2   0    1.68    0.29
 -32  -2   0    1.61    0.30
 -32   2   0    1.54    0.34
  32   2   0    1.65    0.27
 -34  -2   0    6.87    0.48
  34  -2   0    6.34    0.41
 -34   2   0    5.99    0.50
  34   2   0    5.98    0.41
 -36  -2   0    1.23    0.31
  36  -2   0    0.95    0.27
  36   2   0    0.81    0.24
 -36   2   0    1.15    0.35
  38  -2   0    2.55    0.33
 -38  -2   0    2.97    0.38
 -38   2   0    2.08    0.40
  38   2   0    2.41    0.33
  40  -2   0    0.73    0.27
 -40  -2   0    0.93    0.35
  40   2   0    0.23    0.25
 -40   2   0    0.78    0.37
  42  -2   0    1.22    0.32
 -42  -2   0    1.45    0.39
  42   2   0    1.40    0.31
 -42   2   0    1.64    0.41
   1  -3   0   87.09    2.53
   1  -3   0   83.65    2.72
  -1  -3   0   80.39    2.68
  -1  -3   0   82.71    2.50
  -1   3   0   86.36    2.77
   1   3   0   84.91    2.84
  -3  -3   0   28.33    0.87
   3  -3   0   27.60    0.93
   3  -3   0   28.66    0.87
  -3  -3   0   28.40    0.93
   3   3   0   28.76    0.98
  -3   3   0   28.94    0.98
  -5  -3   0  189.33    5.63
   5  -3   0  178.38    5.86
   5  -3   0  181.25    5.36
  -5  -3   0  192.13    6.10
   5   3   0  185.39    6.02
  -5   3   0  189.79    6.33
  -7  -3   0    0.45    0.08
   7   3   0    0.51    0.08
   9  -3   0  112.71    3.25
  -9  -3   0   98.72    3.31
  -9   3   0  108.31    3.32
   9   3   0  101.93    3.24
   9   3   0  112.69    3.65
 -11  -3   0   13.01    0.52
  11  -3   0   14.37    0.51
  11   3   0   15.58    0.59
 -11   3   0   14.12    0.53
  11   3   0   13.37    0.50
  13  -3   0    8.38    0.36
 -13  -3   0    7.95    0.38
 -13   3   0    8.27    0.41
  13   3   0    8.51    0.36
  13   3   0    8.67    0.43
  15  -3   0    6.60    0.33
 -15  -3   0    6.34    0.35
 -15   3   0    7.24    0.38
  15   3   0    6.76    0.38
  15   3   0    7.56    0.33
 -17  -3   0    5.27    0.32
  19  -3   0    0.92    0.16
 -19  -3   0    0.85    0.17
 -19   3   0    0.94    0.19
  19   3   0    0.96    0.19
 -21  -3   0   33.85    1.18
  21  -3   0   31.39    1.06
  21   3   0   32.78    1.06
 -21   3   0   33.39    1.20
  21   3   0   32.80    1.18
 -23  -3   0    8.40    0.44
  23  -3   0    7.07    0.39
  23   3   0    7.98    0.45
 -23   3   0    7.83    0.47
  23   3   0    8.13    0.39
  25  -3   0   10.90    0.50
 -25  -3   0   10.86    0.54
 -25   3   0   11.09    0.57
  25   3   0   10.21    0.48
  25   3   0   10.93    0.54
 -27  -3   0    1.30    0.25
  27  -3   0    1.22    0.24
 -27   3   0    0.67    0.29
  27   3   0    0.73    0.21
 -29  -3   0    2.36    0.30
  29  -3   0    2.06    0.28
 -29   3   0    2.28    0.34
  29   3   0    1.93    0.25
 -31  -3   0   17.44    0.75
  31  -3   0   16.02    0.67
 -31   3   0   16.14    0.76
  31   3   0   16.33    0.67
 -33  -3   0    0.50    0.26
  33  -3   0    0.19    0.23
  33   3   0    0.33    0.22
 -33   3   0   -0.08    0.29
  35  -3   0    0.73    0.27
 -35  -3   0    1.06    0.30
 -35   3   0    1.07    0.35
  35   3   0    0.78    0.24
  37  -3   0    1.68    0.31
 -37  -3   0    2.01    0.36
  37   3   0    1.64    0.28
 -37   3   0    1.87    0.39
 -39  -3   0    1.06    0.34
  39  -3   0    0.62    0.29
  39   3   0    0.79    0.28
 -39   3   0    0.75    0.36
  41  -3   0    0.09    0.27
 -41  -3   0    0.65    0.34
 -41   3   0   -0.18    0.37
  41   3   0   -0.15    0.25
   0  -4   0   59.43    1.96
   0  -4   0   62.49    1.82
   0   4   0   60.80    2.05
   2  -4   0  132.07    4.34
  -2  -4   0  135.69    4.09
   2  -4   0  139.22    4.08
  -2  -4   0  136.09    4.40
   2   4   0  137.70    4.53
  -2   4   0  139.55    4.55
  -4  -4   0   43.67    1.42
  -4  -4   0   43.42    1.32
   4  -4   0   42.44    1.28
   4  -4   0   41.81    1.38
   4   4   0   42.89    1.46
  -4   4   0   44.53    1.49
   6  -4   0   72.18    2.38
   6  -4   0   73.73    2.21
  -6  -4   0   76.29    2.53
  -6  -4   0   80.44    2.35
  -6   4   0   79.69    2.63
   6   4   0   75.69    2.49
  -8  -4   0   51.56    1.52
  -8  -4   0   45.00    1.62
   8  -4   0   49.29    1.51
   8  -4   0   49.53    1.62
  -8   4   0   53.19    1.68
   8   4   0   49.63    1.71
 -10  -4   0  102.38    3.18
  10  -4   0   96.51    2.97
 -10   4   0   95.79    3.20
  10   4   0   99.23    3.34
  10   4   0  102.41    2.97
 -12  -4   0   19.20    0.69
  12  -4   0   17.89    0.61
  12   4   0   18.38    0.71
  12   4   0   16.77    0.60
 -12   4   0   18.61    0.71
  14  -4   0    0.72    0.14
 -14  -4   0    0.56    0.14
  14   4   0    1.00    0.20
 -14   4   0    0.83    0.18
 -16  -4   0   13.48    0.54
  16  -4   0   12.76    0.50
 -16   4   0   13.76    0.56
  16   4   0   13.77    0.50
  16   4   0   13.79    0.58
 -18  -4   0   10.81    0.47
  18  -4   0   10.11    0.43
  18   4   0   10.31    0.50
  18   4   0   10.75    0.43
 -18   4   0   11.45    0.51
  20  -4   0    0.61    0.18
 -20  -4   0    1.13    0.19
 -20   4   0    0.73    0.23
  20   4   0    0.93    0.18
  20   4   0    0.91    0.22
 -22  -4   0   14.24    0.60
  22  -4   0   14.53    0.58
 -22   4   0   14.44    0.64
  22   4   0   14.62    0.57
  22   4   0   15.00    0.66
  24  -4   0    5.75    0.37
 -24  -4   0    6.39    0.40
  24   4   0    6.14    0.36
  24   4   0    5.44    0.43
 -24   4   0    6.25    0.44
  26  -4   0   29.71    1.07
 -26  -4   0   31.18    1.12
  26   4   0   32.44    1.19
 -26   4   0   30.32    1.16
  26   4   0   32.24    1.07
  28  -4   0   15.79    0.66
 -28  -4   0   16.00    0.69
  28   4   0   15.88    0.64
 -28   4   0   15.61    0.73
  30  -4   0    1.64    0.27
 -30  -4   0    1.49    0.28
  30   4   0    1.45    0.25
 -30   4   0    1.58    0.34
 -32  -4   0    6.50    0.45
  32  -4   0    5.69    0.40
  32   4   0    5.73    0.39
 -32   4   0    5.22    0.46
  34  -4   0    2.81    0.33
 -34  -4   0    3.04    0.35
  34   4   0    2.74    0.30
 -34   4   0    2.89    0.39
 -36  -4   0    4.54    0.45
  36  -4   0    4.02    0.39
 -36   4   0    4.27    0.46
  36   4   0    4.12    0.37
  38  -4   0    2.34    0.35
 -38  -4   0    2.28    0.37
 -38   4   0    1.19    0.38
  38   4   0    1.82    0.32
  40  -4   0    0.21    0.28
  40   4   0    0.36    0.28
 -40   4   0    0.49    0.36
   1  -5   0    1.14    0.12
  -1  -5   0    1.20    0.12
  -1  -5   0    1.11    0.11
   1  -5   0    1.09    0.11
  -1   5   0    1.08    0.15
   1   5   0    1.13    0.15
  -3  -5   0   42.87    1.32
  -3  -5   0   43.51    1.42
   3  -5   0   43.42    1.31
   3  -5   0   43.15    1.41
   3   5   0   41.96    1.48
  -3   5   0   44.15    1.50
  -5  -5   0   15.74    0.53
   5  -5   0   15.98    0.53
   5  -5   0   15.47    0.57
  -5  -5   0   15.87    0.56
   5   5   0   14.89    0.62
  -5   5   0   15.40    0.60
  -7  -5   0   34.01    1.04
   7  -5   0   34.28    1.12
  -7  -5   0   32.82    1.11
   7  -5   0   34.49    1.04
  -7   5   0   33.12    1.16
   7   5   0   30.69    1.19
   9  -5   0   14.69    0.53
   9  -5   0   15.45    0.57
   9   5   0   14.40    0.63
  -9   5   0   14.82    0.57
 -11  -5   0   15.80    0.55
 -11  -5   0   15.26    0.58
  11  -5   0   14.48    0.53
 -11   5   0   14.93    0.61
  11   5   0   15.43    0.64
 -11   5   0   16.18    0.58
  13  -5   0    5.67    0.29
 -13  -5   0    5.23    0.29
  13   5   0    5.72    0.37
 -13   5   0    6.04    0.33
 -15  -5   0    0.84    0.15
  15  -5   0    0.70    0.15
  15   5   0    0.68    0.20
 -15   5   0    0.93    0.19
  15   5   0    0.97    0.16
  17  -5   0   12.42    0.48
  17   5   0   11.18    0.55
 -17   5   0   13.16    0.57
  19  -5   0    8.89    0.41
 -19  -5   0    9.16    0.43
 -19   5   0    9.86    0.49
  21  -5   0    5.83    0.35
 -21  -5   0    5.73    0.37
  21   5   0    5.78    0.33
 -21   5   0    5.96    0.42
  21   5   0    5.74    0.43
 -23  -5   0   10.66    0.50
  23  -5   0    9.87    0.48
 -23   5   0   11.22    0.57
  23   5   0   10.87    0.57
  23   5   0   11.00    0.48
  25  -5   0    1.15    0.23
 -25  -5   0    1.17    0.23
 -25   5   0    1.17    0.30
 -27  -5   0   14.34    0.62
  27  -5   0   13.58    0.60
 -27   5   0   14.28    0.69
  27   5   0   13.94    0.67
  27   5   0   14.01    0.58
 -29  -5   0    0.79    0.24
  29  -5   0    0.36    0.24
 -29   5   0    0.13    0.28
  29   5   0    0.67    0.22
 -31  -5   0    4.44    0.39
  31  -5   0    3.99    0.37
  31   5   0    4.30    0.35
 -31   5   0    4.22    0.44
  33  -5   0    6.36    0.43
 -33  -5   0    7.59    0.49
  33   5   0    6.77    0.43
 -33   5   0    7.03    0.52
  35  -5   0    3.90    0.37
 -35  -5   0    4.64    0.43
 -35   5   0    3.25    0.42
  35   5   0    3.61    0.36
  37  -5   0   -0.06    0.25
  37   5   0   -0.08    0.24
 -37   5   0   -0.41    0.31
  39  -5   0    0.34    0.28
 -39   5   0    0.07    0.34
  39   5   0   -0.10    0.26
  41   5   0    4.02    0.43
 -41   5   0    4.27    0.53
   0  -6   0   61.85    1.84
   0  -6   0   59.82    1.97
   0   6   0   60.53    2.08
   2  -6   0    2.35    0.22
  -2  -6   0    2.25    0.21
   2  -6   0    2.48    0.21
  -2  -6   0    2.20    0.22
  -2   6   0    2.05    0.22
   2   6   0    2.15    0.24
  -4  -6   0   32.11    1.01
  -4  -6   0   32.18    1.08
   4  -6   0   32.43    1.09
   4  -6   0   32.28    1.01
   4   6   0   32.04    1.17
  -4   6   0   32.72    1.15
   6  -6   0  140.53    4.51
   6  -6   0  140.03    4.18
  -6  -6   0  146.44    4.37
  -6  -6   0  144.55    4.70
   6   6   0  141.63    4.71
  -6   6   0  150.61    4.90
  -8  -6   0   24.86    0.81
   8  -6   0   23.80    0.77
   8  -6   0   24.59    0.84
  -8  -6   0   26.68    0.87
  -8   6   0   24.18    0.91
   8   6   0   22.44    0.90
 -10  -6   0   11.47    0.43
 -10  -6   0   12.11    0.46
  10  -6   0   11.54    0.47
  10  -6   0   11.00    0.43
 -10   6   0   11.55    0.48
  10   6   0   11.88    0.54
  12  -6   0    3.44    0.24
 -12  -6   0    3.81    0.25
 -12  -6   0    3.95    0.25
 -12   6   0    3.87    0.25
  12   6   0    3.70    0.33
 -12   6   0    3.83    0.30
  14  -6   0    9.43    0.40
 -14  -6   0   11.00    0.42
 -14  -6   0   10.59    0.44
  14   6   0    9.61    0.49
 -14   6   0   10.11    0.48
 -16  -6   0    6.95    0.34
  16  -6   0    6.42    0.33
 -16  -6   0    6.30    0.32
 -16   6   0    6.21    0.39
  16   6   0    6.10    0.42
  20  -6   0   26.99    0.95
 -20  -6   0   28.02    0.99
  20   6   0   28.49    1.09
  20   6   0   28.09    0.94
 -20   6   0   27.60    1.05
 -22  -6   0    4.66    0.34
  22  -6   0    4.49    0.34
 -22   6   0    4.41    0.42
 -24  -6   0    0.69    0.20
  24  -6   0    0.25    0.20
  24   6   0    0.22    0.19
  24   6   0    0.29    0.27
 -24   6   0    0.17    0.27
 -26  -6   0    5.18    0.37
  26  -6   0    5.40    0.37
  26   6   0    5.13    0.48
  26   6   0    5.65    0.35
 -26   6   0    4.82    0.45
 -28  -6   0    0.29    0.22
  28  -6   0    0.19    0.23
  28   6   0    0.11    0.20
 -28   6   0    0.06    0.29
  28   6   0    0.36    0.29
 -30  -6   0    1.31    0.26
  30  -6   0    1.07    0.27
  30   6   0    0.47    0.23
 -30   6   0    0.99    0.33
 -32  -6   0   11.20    0.56
  32  -6   0   10.49    0.54
 -32   6   0    9.61    0.60
  32   6   0   10.46    0.52
  34  -6   0    1.36    0.29
 -34   6   0    1.00    0.36
  34   6   0    1.20    0.27
  36  -6   0    1.12    0.30
  36   6   0    0.87    0.27
 -36   6   0    0.58    0.34
  38  -6   0    0.69    0.29
  38   6   0    0.30    0.28
 -38   6   0    0.19    0.35
  40  -6   0    3.70    0.41
 -40   6   0    2.89    0.47
  40   6   0    3.36    0.41
   1  -7   0    9.76    0.38
  -1  -7   0    9.83    0.38
  -1  -7   0    9.65    0.40
   1  -7   0    9.58    0.40
   1   7   0   10.23    0.48
  -1   7   0   10.47    0.48
   3  -7   0   81.39    2.44
   3  -7   0   80.06    2.63
  -3  -7   0   79.93    2.64
  -3  -7   0   81.86    2.45
  -3   7   0   83.36    2.77
   3   7   0   82.07    2.77
  -5  -7   0   41.10    1.27
   5  -7   0   40.10    1.24
  -5  -7   0   40.83    1.37
   5  -7   0   40.12    1.34
  -5   7   0   41.84    1.45
   5   7   0   39.27    1.43
   7  -7   0    3.37    0.24
  -7  -7   0    3.14    0.22
  -7  -7   0    3.40    0.23
   7  -7   0    3.15    0.22
  -7   7   0    3.01    0.28
   7   7   0    2.80    0.32
   9  -7   0    6.63    0.31
  -9  -7   0    6.88    0.32
  -9  -7   0    6.98    0.33
   9  -7   0    6.61    0.33
   9   7   0    6.34    0.41
  -9   7   0    7.36    0.37
 -11  -7   0    2.44    0.22
  11  -7   0    1.02    0.15
  11   7   0    1.03    0.22
 -13  -7   0   10.53    0.44
  13  -7   0    9.33    0.40
 -13   7   0   10.60    0.49
 -15  -7   0    4.08    0.27
 -15  -7   0    4.07    0.28
  15  -7   0    3.66    0.27
 -15   7   0    3.70    0.34
  15   7   0    3.16    0.36
  17  -7   0    3.56    0.29
 -17  -7   0    3.82    0.28
 -17  -7   0    3.84    0.28
  17   7   0    3.60    0.40
 -17   7   0    3.60    0.36
  19  -7   0   15.53    0.61
 -19  -7   0   16.84    0.66
 -19  -7   0   16.96    0.64
  19   7   0   15.82    0.73
 -19   7   0   17.55    0.74
  21  -7   0   21.23    0.79
 -21  -7   0   23.14    0.85
 -21  -7   0   22.53    0.81
  21   7   0   22.65    0.93
 -21   7   0   23.84    0.93
 -23  -7   0    8.11    0.42
 -23  -7   0    7.93    0.41
  23  -7   0    7.19    0.41
 -23   7   0    8.20    0.51
 -25  -7   0    5.95    0.37
  25  -7   0    5.62    0.38
  25   7   0    5.79    0.49
 -25   7   0    5.93    0.47
 -27  -7   0   13.65    0.59
  27  -7   0   13.56    0.61
 -27   7   0   13.04    0.67
  27   7   0   14.85    0.74
  29  -7   0    5.87    0.40
 -29  -7   0    6.03    0.39
  29   7   0    5.00    0.50
  29   7   0    5.43    0.38
 -29   7   0    5.94    0.49
  31  -7   0    1.09    0.28
  31   7   0    1.21    0.26
 -31   7   0    1.56    0.37
  33  -7   0    1.85    0.32
  33   7   0    1.82    0.30
 -33   7   0    1.82    0.38
  35  -7   0    3.27    0.37
 -35   7   0    3.32    0.46
  35   7   0    2.77    0.35
  37  -7   0    3.01    0.38
 -37   7   0    3.28    0.46
  37   7   0    2.42    0.35
  39  -7   0    2.95    0.37
   0  -8   0    0.83    0.14
   0  -8   0    0.65    0.14
   0   8   0    0.63    0.20
   2  -8   0   26.03    0.83
  -2  -8   0   25.19    0.82
  -2  -8   0   24.87    0.88
   2  -8   0   24.82    0.89
  -2   8   0   26.13    0.96
   2   8   0   26.01    0.98
   4  -8   0    7.64    0.34
   4  -8   0    8.49    0.37
  -4  -8   0    8.53    0.34
  -4  -8   0    8.12    0.36
   4   8   0    8.01    0.45
  -4   8   0    8.17    0.43
   6  -8   0    0.45    0.14
  -6  -8   0    0.39    0.13
   6  -8   0    0.55    0.14
  -6  -8   0    0.48    0.13
  -6   8   0    0.44    0.18
   6   8   0   -0.08    0.20
  -8  -8   0   18.02    0.67
  -8  -8   0   18.40    0.63
   8  -8   0   17.19    0.65
   8  -8   0   17.09    0.60
   8   8   0   17.19    0.74
  -8   8   0   19.02    0.73
 -10  -8   0   27.61    0.90
 -10  -8   0   27.22    0.96
  10  -8   0   25.38    0.84
  10  -8   0   24.98    0.91
  10   8   0   25.39    1.00
 -10   8   0   28.05    1.02
  12  -8   0    7.87    0.37
 -12  -8   0    7.88    0.37
 -12  -8   0    8.25    0.37
 -12   8   0    6.85    0.40
 -12   8   0    8.74    0.44
  12   8   0    7.80    0.48
 -14  -8   0    8.58    0.40
  14  -8   0    7.34    0.37
 -14  -8   0    8.20    0.38
  14   8   0    7.03    0.48
 -14   8   0    8.10    0.41
 -14   8   0    8.17    0.46
  16  -8   0   35.06    1.17
 -16  -8   0   37.86    1.29
 -16  -8   0   37.86    1.21
 -16   8   0   37.67    1.35
  16   8   0   36.36    1.36
  18  -8   0    7.71    0.41
 -18  -8   0    7.96    0.40
 -18  -8   0    7.89    0.41
  18   8   0    7.27    0.52
 -18   8   0    8.03    0.49
  20  -8   0    4.88    0.34
 -20  -8   0    5.43    0.34
 -20  -8   0    4.77    0.34
 -20   8   0    5.32    0.44
  20   8   0    4.38    0.46
 -22  -8   0    4.13    0.32
  22  -8   0    3.40    0.31
 -22  -8   0    3.90    0.32
  22   8   0    2.26    0.35
 -22   8   0    3.98    0.42
  24  -8   0    9.24    0.47
 -24  -8   0    9.83    0.48
 -24  -8   0    9.97    0.47
  24   8   0    8.77    0.59
 -24   8   0   10.78    0.58
  26  -8   0   14.99    0.64
 -26  -8   0   16.41    0.66
 -26  -8   0   15.31    0.64
 -26   8   0   16.37    0.77
  26   8   0   15.35    0.77
 -28  -8   0    4.83    0.37
  28  -8   0    4.56    0.38
  28   8   0    5.34    0.52
 -28   8   0    4.70    0.46
  30  -8   0    1.38    0.28
 -30  -8   0    1.64    0.29
 -30   8   0    0.95    0.37
  30   8   0    1.07    0.36
 -32  -8   0    0.90    0.28
  32  -8   0    0.42    0.27
 -32   8   0    0.75    0.37
  34  -8   0    4.58    0.41
 -34   8   0    4.68    0.51
  36  -8   0    9.04    0.53
 -36   8   0    9.91    0.65
  38  -8   0    3.43    0.41
 -38   8   0    2.42    0.46
   1  -9   0    5.97    0.32
   1  -9   0    6.19    0.30
  -1  -9   0    6.52    0.30
  -1  -9   0    5.83    0.31
  -1   9   0    6.09    0.41
   1   9   0    6.18    0.42
   3  -9   0    1.12    0.17
  -3  -9   0    1.04    0.16
   3  -9   0    1.10    0.16
  -3  -9   0    1.13    0.16
   3   9   0    0.90    0.24
  -3   9   0    0.87    0.23
   5  -9   0    9.27    0.43
   5  -9   0   10.16    0.40
  -5  -9   0    9.95    0.43
  -5  -9   0   10.27    0.42
   5   9   0    9.58    0.53
  -5   9   0   10.40    0.52
   7  -9   0   11.27    0.44
   7  -9   0   10.97    0.47
  -7  -9   0   11.42    0.47
  -7  -9   0   11.51    0.46
  -7   9   0   11.40    0.55
   7   9   0    9.64    0.56
  -9  -9   0   12.85    0.52
   9  -9   0   12.02    0.48
  -9  -9   0   12.44    0.49
   9  -9   0   11.86    0.52
  -9   9   0   12.23    0.58
  11  -9   0   12.97    0.56
 -11  -9   0   13.46    0.56
 -11  -9   0   14.13    0.54
  11  -9   0   12.06    0.50
 -11   9   0   14.06    0.61
  11   9   0   12.57    0.64
 -13  -9   0    0.56    0.19
  13  -9   0    0.34    0.19
 -13  -9   0    0.56    0.18
 -13   9   0    0.32    0.22
 -13   9   0    0.47    0.24
  13   9   0    0.69    0.28
 -15  -9   0    5.38    0.34
 -15  -9   0    5.71    0.34
  15  -9   0    4.79    0.33
  15   9   0    4.48    0.46
 -15   9   0    5.88    0.42
 -17  -9   0   14.61    0.59
 -17  -9   0   14.48    0.57
  17  -9   0   12.12    0.52
 -17   9   0   14.05    0.66
  17   9   0   12.14    0.66
 -19  -9   0    6.71    0.39
 -19  -9   0    6.74    0.38
  19  -9   0    6.13    0.38
 -19   9   0    7.29    0.49
  19   9   0    6.01    0.50
  21  -9   0    1.82    0.25
 -21  -9   0    1.56    0.22
 -21  -9   0    1.44    0.23
  21   9   0    0.89    0.32
 -21   9   0    1.55    0.33
  23  -9   0    5.15    0.37
 -23  -9   0    5.53    0.36
 -23  -9   0    5.47    0.36
 -23   9   0    5.46    0.47
  23   9   0    5.01    0.50
 -25  -9   0    5.36    0.37
  25  -9   0    5.35    0.39
  25   9   0    5.56    0.52
 -25   9   0    5.49    0.48
  27  -9   0    3.23    0.33
 -27  -9   0    2.77    0.30
  27   9   0    2.79    0.42
 -27   9   0    3.16    0.43
  29  -9   0    3.05    0.35
  29   9   0    3.89    0.46
 -29   9   0    2.75    0.43
  31  -9   0    0.50    0.28
 -31   9   0    0.12    0.36
  31   9   0    0.24    0.37
  33  -9   0    1.97    0.34
 -33   9   0    0.98    0.39
  35  -9   0    7.06    0.50
 -35   9   0    7.55    0.60
  37  -9   0    4.21    0.43
 -37   9   0    4.49    0.54
   0 -10   0   23.51    0.79
   0 -10   0   22.12    0.84
   0  10   0   24.57    0.96
  -2 -10   0    0.81    0.17
  -2 -10   0    0.63    0.16
   2 -10   0    0.73    0.17
   2 -10   0    0.56    0.17
   2  10   0    0.74    0.27
  -2  10   0    0.65    0.26
   4 -10   0    7.10    0.38
  -4 -10   0    7.79    0.39
  -4 -10   0    7.75    0.37
   4 -10   0    7.25    0.36
   4  10   0    8.26    0.51
  -4  10   0    8.18    0.49
   6 -10   0   23.02    0.78
   6 -10   0   22.63    0.84
  -6 -10   0   23.56    0.80
  -6 -10   0   24.27    0.86
   6  10   0   22.59    0.95
  -6  10   0   23.41    0.95
   8 -10   0   23.32    0.87
  -8 -10   0   24.39    0.82
   8 -10   0   22.49    0.80
  -8 -10   0   24.09    0.87
   8  10   0   23.97    0.98
  -8  10   0   23.59    0.95
  10 -10   0   16.18    0.63
 -10 -10   0   18.18    0.67
  10 -10   0   17.18    0.69
 -10 -10   0   18.74    0.70
 -10  10   0   17.74    0.76
  10  10   0   17.22    0.79
 -12 -10   0    1.54    0.22
  12 -10   0    1.27    0.21
 -12 -10   0    1.30    0.21
 -12  10   0    1.13    0.26
  12  10   0    0.99    0.31
 -14 -10   0    6.14    0.37
  14 -10   0    5.20    0.34
 -14 -10   0    6.33    0.36
  14  10   0    4.77    0.48
 -14  10   0    5.71    0.43
 -16 -10   0    1.35    0.23
 -16 -10   0    1.42    0.22
  16 -10   0    1.06    0.22
  16  10   0    1.00    0.32
 -16  10   0    1.21    0.28
  18 -10   0   11.11    0.51
 -18 -10   0   13.00    0.55
 -18 -10   0   12.06    0.53
 -18  10   0   12.52    0.63
  18  10   0   11.05    0.65
 -20 -10   0    2.95    0.28
  20 -10   0    2.63    0.28
  20  10   0    2.01    0.36
 -20  10   0    2.72    0.36
 -22 -10   0    0.10    0.21
  22 -10   0    0.43    0.23
  22  10   0    0.08    0.32
 -22  10   0    0.36    0.32
  24 -10   0    2.74    0.31
  24  10   0    2.93    0.42
 -24  10   0    2.96    0.41
  26 -10   0    3.78    0.36
  26  10   0    3.64    0.46
 -26  10   0    3.05    0.43
  28 -10   0    8.90    0.50
 -28  10   0    9.24    0.62
  28  10   0    9.09    0.66
  30 -10   0    1.26    0.31
  30  10   0    0.91    0.40
 -30  10   0    0.43    0.39
  32 -10   0    2.44    0.35
 -32  10   0    2.11    0.46
  32  10   0    2.56    0.46
  34 -10   0    5.49    0.47
 -34  10   0    5.01    0.54
  -1 -11   0    1.07    0.19
   1 -11   0    1.14    0.20
   1 -11   0    1.32    0.20
  -1 -11   0    1.03    0.20
   1  11   0    1.10    0.32
  -1  11   0    0.79    0.31
  -3 -11   0    0.71    0.18
   3 -11   0    0.61    0.19
   3 -11   0    0.91    0.19
  -3 -11   0    0.68    0.19
  -3  11   0    0.43    0.29
   3  11   0    0.61    0.31
   5 -11   0   10.57    0.45
   5 -11   0    9.74    0.48
  -5 -11   0    9.89    0.44
  -5 -11   0   10.27    0.46
  -5  11   0   10.23    0.57
   5  11   0   10.99    0.62
   7 -11   0    0.66    0.20
  -7 -11   0    1.11    0.21
  -7 -11   0    0.98    0.20
   7 -11   0    0.82    0.20
  -7  11   0    0.64    0.30
   7  11   0    0.25    0.30
   9 -11   0    0.67    0.20
   9 -11   0    0.83    0.22
  -9 -11   0    1.00    0.21
  -9 -11   0    0.74    0.20
   9  11   0    1.13    0.33
  -9  11   0    0.69    0.29
  11 -11   0    1.19    0.22
 -11 -11   0    1.42    0.22
  11 -11   0    0.90    0.25
 -11 -11   0    1.54    0.23
  11  11   0    1.08    0.33
 -11  11   0    1.26    0.29
 -13 -11   0    1.39    0.23
 -13 -11   0    1.26    0.22
  13 -11   0    1.25    0.22
 -13  11   0    1.32    0.30
  13  11   0    0.90    0.33
 -15 -11   0    2.38    0.28
  15 -11   0    2.28    0.27
 -15 -11   0    2.85    0.27
  15  11   0    1.98    0.37
 -15  11   0    2.55    0.34
  17 -11   0    0.55    0.22
  17  11   0    0.20    0.32
 -17  11   0    0.66    0.29
  19 -11   0    1.45    0.26
  19  11   0    1.13    0.35
 -19  11   0    1.66    0.34
  21 -11   0    3.07    0.32
 -21  11   0    2.53    0.39
  21  11   0    2.81    0.42
  23 -11   0    1.60    0.27
  23  11   0    0.83    0.37
 -23  11   0    1.24    0.37
  25 -11   0    0.92    0.27
 -25  11   0    0.52    0.37
  25  11   0    0.11    0.36
  27 -11   0    5.33    0.41
  27  11   0    4.96    0.57
 -27  11   0    4.63    0.51
  29 -11   0    2.39    0.34
  29  11   0    2.02    0.45
 -29  11   0    2.68    0.46
  31 -11   0    0.95    0.31
 -31  11   0    1.26    0.44
  31  11   0    0.73    0.44
  33 -11   0    1.31    0.34
  33  11   0    1.34    0.46
 -33  11   0    1.10    0.44
   0 -12   0    3.66    0.31
   0 -12   0    3.70    0.29
   0  12   0    3.63    0.41
   2 -12   0    1.52    0.23
  -2 -12   0    1.84    0.22
  -2 -12   0    1.56    0.24
   2 -12   0    1.52    0.22
   2  12   0    1.28    0.35
  -2  12   0    1.31    0.35
  -4 -12   0    1.76    0.22
   4 -12   0    1.23    0.23
   4 -12   0    1.34    0.21
  -4 -12   0    1.56    0.23
  -4  12   0    1.26    0.34
   4  12   0    1.43    0.35
   6 -12   0    2.93    0.26
  -6 -12   0    3.23    0.29
  -6 -12   0    3.15    0.29
   6 -12   0    3.01    0.31
   6  12   0    2.57    0.39
  -6  12   0    2.72    0.38
  -8 -12   0   13.11    0.54
   8 -12   0   11.54    0.54
   8 -12   0   11.53    0.49
  -8  12   0   10.81    0.64
   8  12   0   10.21    0.65
 -10 -12   0    4.34    0.33
  10 -12   0    3.93    0.36
  10 -12   0    3.46    0.31
  10  12   0    2.41    0.39
 -12 -12   0    2.65    0.27
  12 -12   0    1.84    0.25
 -12  12   0    2.37    0.32
  12  12   0    2.26    0.39
  14 -12   0    0.95    0.24
 -14  12   0    0.98    0.29
  14  12   0    0.87    0.34
  16 -12   0    1.55    0.26
  16  12   0    0.86    0.35
 -16  12   0    1.07    0.29
  18 -12   0    5.35    0.38
  18  12   0    4.89    0.53
 -18  12   0    5.50    0.46
  20 -12   0    1.70    0.29
  20  12   0    1.67    0.40
 -20  12   0    2.12    0.38
  22 -12   0    0.07    0.24
  22  12   0   -0.36    0.33
 -22  12   0   -0.21    0.34
  24 -12   0    0.59    0.26
  24  12   0   -0.26    0.36
 -24  12   0    0.01    0.36
  26 -12   0    4.12    0.39
  26  12   0    4.34    0.53
 -26  12   0    2.35    0.43
  28 -12   0    1.22    0.30
 -28  12   0    0.61    0.42
  28  12   0    1.01    0.44
  30 -12   0    0.27    0.29
 -30  12   0   -0.02    0.41
  30  12   0    0.22    0.44
   1 -13   0    4.21    0.35
  -1 -13   0    4.49    0.34
   1 -13   0    4.84    0.32
  -1  13   0    4.28    0.49
   1  13   0    4.41    0.50
  -3 -13   0    4.04    0.32
   3 -13   0    3.53    0.30
   3 -13   0    4.04    0.33
  -3  13   0    3.67    0.43
   3  13   0    3.37    0.44
   5 -13   0    4.92    0.37
  -5 -13   0    5.32    0.36
   5 -13   0    4.80    0.33
   5  13   0    5.26    0.53
  -5  13   0    5.45    0.50
  -7 -13   0   13.23    0.57
   7 -13   0   12.47    0.53
   7 -13   0   12.68    0.59
   7  13   0   13.06    0.73
  -7  13   0   13.21    0.70
   9 -13   0    9.73    0.46
   9 -13   0    9.38    0.51
  -9  13   0    9.52    0.59
   9  13   0    9.21    0.64
  11 -13   0    0.74    0.23
  11  13   0    0.61    0.36
  13 -13   0    1.22    0.25
  13  13   0    1.22    0.38
 -13  13   0    1.05    0.29
  15 -13   0    0.71    0.24
 -15  13   0    0.14    0.27
  15  13   0    0.29    0.35
  17 -13   0    3.90    0.35
  17  13   0    2.47    0.43
 -17  13   0    3.85    0.42
  19 -13   0    5.60    0.41
  19  13   0    5.29    0.57
 -19  13   0    5.41    0.48
  21 -13   0    1.04    0.28
 -21  13   0    1.09    0.37
  21  13   0    0.73    0.39
  23 -13   0    1.40    0.29
  23  13   0    1.47    0.43
 -23  13   0    1.40    0.40
  25 -13   0    0.31    0.27
  25  13   0   -0.46    0.39
 -25  13   0   -0.12    0.37
  27 -13   0    2.80    0.36
  27  13   0    2.12    0.49
 -27  13   0    2.90    0.48
  29 -13   0    1.59    0.35
 -29  13   0    1.97    0.48
  29  13   0    1.55    0.49
   0 -14   0    2.35    0.29
   0  14   0    1.31    0.40
  -2 -14   0    1.89    0.26
   2 -14   0    1.70    0.27
   2  14   0    1.53    0.40
  -2  14   0    1.61    0.39
   4 -14   0    6.56    0.42
  -4 -14   0    6.90    0.41
   4  14   0    6.30    0.56
  -4  14   0    6.32    0.55
   6 -14   0    1.08    0.27
   6  14   0    0.84    0.39
  -6  14   0    1.52    0.38
   8 -14   0    2.29    0.31
  -8  14   0    1.67    0.38
   8  14   0    1.71    0.41
  10 -14   0    1.31    0.25
  10  14   0    1.48    0.41
  12 -14   0    0.51    0.23
 -12  14   0    0.45    0.28
  12  14   0    0.21    0.37
  14 -14   0    0.76    0.25
 -14  14   0    0.77    0.29
  14  14   0    0.11    0.38
  16 -14   0    0.71    0.25
 -16  14   0    0.33    0.29
  16  14   0    0.27    0.37
  18 -14   0    9.04    0.50
 -18  14   0    9.14    0.57
  18  14   0    9.01    0.69
  20 -14   0    3.90    0.38
 -20  14   0    3.71    0.44
  20  14   0    4.56    0.53
  22 -14   0    1.45    0.30
 -22  14   0    1.54    0.41
  22  14   0    0.74    0.43
  24 -14   0    1.94    0.33
  24  14   0    2.22    0.50
 -24  14   0    1.13    0.40
  26 -14   0    0.28    0.30
 -26  14   0    0.09    0.40
  26  14   0   -0.15    0.44
   1 -15   0    4.63    0.38
  -1  15   0    5.08    0.55
   1  15   0    4.85    0.52
   3 -15   0    4.18    0.38
   3  15   0    3.65    0.50
  -3  15   0    4.19    0.50
   5 -15   0    0.76    0.27
   5  15   0    0.73    0.41
  -5  15   0    0.72    0.40
   7 -15   0    2.75    0.35
   7  15   0    2.24    0.47
  -7  15   0    3.00    0.45
   9  15   0    1.03    0.42
  11  15   0    1.22    0.43
 -11  15   0    1.14    0.31
 -13  15   0    5.21    0.44
  13  15   0    3.85    0.51
 -15  15   0    0.25    0.29
  15  15   0    0.51    0.42
  17  15   0    0.79    0.43
 -17  15   0    0.38    0.32
 -19  15   0    0.24    0.35
  19  15   0    0.44    0.43
  21  15   0   -0.14    0.43
 -21  15   0   -0.43    0.36
  23  15   0    2.17    0.52
 -23  15   0    2.54    0.47
   0  16   0    4.06    0.53
  -2  16   0    2.64    0.48
   2  16   0    2.52    0.49
   4  16   0    2.45    0.49
  -4  16   0    2.48    0.47
   6 -16   0    0.05    0.29
   6  16   0   -0.43    0.40
   8  16   0   -0.14    0.42
 -10  16   0    0.74    0.30
  10  16   0   -0.05    0.42
 -12  16   0    1.65    0.33
  12  16   0    1.71    0.48
 -14  16   0    1.79    0.34
  14  16   0    0.90    0.46
 -16  16   0    0.16    0.32
  16  16   0    0.16    0.44
 -18  16   0    0.30    0.36
  18  16   0    0.65    0.47
   1  17   0    0.44    0.46
  -1  17   0    0.07    0.45
   3  17   0    3.21    0.54
  -3  17   0    2.61    0.52
   5  17   0    1.44    0.49
   7  17   0   -0.18    0.45
   9  17   0    0.54    0.48
  11  17   0    1.23    0.50
  13  17   0    1.27    0.52
 -42   0   1    0.35    0.33
  42   0  -1   -0.12    0.24
  40   0  -1   -0.21    0.23
 -40   0   1   -0.04    0.29
 -38   0   1    0.02    0.29
  38   0  -1    0.21    0.23
 -36   0   1    0.42    0.30
  36   0  -1    0.04    0.22
  34   0  -1    0.04    0.21
 -34   0   1   -0.06    0.28
 -32   0   1   -0.24    0.27
  32   0  -1   -0.16    0.21
 -30   0   1    0.32    0.28
  30   0  -1    0.28    0.22
  28   0  -1   -0.19    0.19
 -28   0   1   -0.03    0.26
  26   0  -1    0.13    0.19
 -26   0   1    0.10    0.25
  24   0  -1    0.02    0.17
 -24   0   1   -0.07    0.22
  22   0  -1    0.07    0.13
 -22   0   1   -0.03    0.20
  22   0  -1   -0.03    0.15
  20   0  -1   -0.01    0.13
 -20   0   1   -0.16    0.17
  20   0  -1    0.13    0.11
 -18   0   1   -0.08    0.17
  18   0  -1    0.02    0.13
 -16   0   1    0.16    0.18
  16   0  -1    0.00    0.14
  16   0  -1    0.22    0.12
  14   0  -1    0.08    0.12
 -14   0   1    0.10    0.16
  14   0  -1   -0.06    0.12
  12   0  -1   -0.01    0.08
 -12   0   1   -0.01    0.11
  12   0  -1   -0.02    0.09
  10   0  -1   -0.11    0.06
 -10   0   1    0.06    0.08
  10   0  -1    0.06    0.06
   8   0  -1   -0.06    0.06
  -8   0   1   -0.12    0.07
   6   0  -1    0.19    0.05
   6   0  -1    0.07    0.06
  -6   0   1    0.07    0.08
   4   0  -1    0.41    0.04
   4   0  -1    0.46    0.04
  -4   0   1    0.52    0.05
  -2   0   1    0.00    0.01
   2   0  -1    0.01    0.00
  -2   0   1    0.00    0.01
   0   0   1    0.00    0.01
   0   0  -1    0.01    0.00
   0   0   1    0.01    0.00
   2   0   1    0.02    0.02
   2   0   1    0.01    0.02
  -4   0  -1   -0.01    0.05
   4   0   1    0.04    0.05
   4   0   1   -0.06    0.06
  -6   0  -1    0.06    0.07
   6   0   1    0.04    0.06
   6   0   1   -0.13    0.07
   8   0   1   -0.01    0.06
   8   0   1    0.14    0.07
  -8   0  -1   -0.01    0.07
  10   0   1   -0.02    0.07
 -10   0  -1    0.13    0.09
 -12   0  -1    0.25    0.14
  12   0   1   -0.18    0.11
  12   0   1   -0.03    0.11
 -14   0  -1    0.29    0.16
  14   0   1   -0.02    0.13
  14   0   1   -0.10    0.13
  16   0   1    0.02    0.13
  16   0   1   -0.11    0.13
 -16   0  -1    0.09    0.16
 -18   0  -1    0.03    0.16
  18   0   1    0.03    0.12
  18   0   1    0.08    0.14
  20   0   1    0.05    0.15
  20   0   1    0.18    0.13
 -20   0  -1    0.09    0.18
  22   0   1    0.39    0.17
  22   0   1    0.36    0.14
 -22   0  -1    0.06    0.21
 -24   0  -1    0.46    0.24
  24   0   1    0.08    0.19
  26   0   1   -0.09    0.19
 -26   0  -1    0.45    0.26
 -28   0  -1    0.17    0.27
  28   0   1    0.02    0.20
  30   0   1    0.01    0.20
 -30   0  -1    0.14    0.27
  32   0   1   -0.29    0.19
 -32   0  -1   -0.02    0.28
 -34   0  -1   -0.20    0.28
  34   0   1    0.00    0.21
 -36   0  -1    0.21    0.30
  36   0   1   -0.04    0.22
 -38   0  -1   -0.30    0.28
  38   0   1    0.24    0.25
  40   0   1   -0.20    0.25
 -40   0  -1   -0.22    0.30
  42   0   1   -0.16    0.27
 -42   0  -1   -0.23    0.33
 -43  -1   1    0.68    0.35
  43  -1  -1   -0.11    0.26
 -43   1   1    0.08    0.33
  43   1  -1    0.12    0.27
  41  -1  -1    1.07    0.28
 -41  -1   1    1.26    0.34
  41   1  -1    1.13    0.28
 -41   1   1    1.28    0.36
 -39  -1   1    0.39    0.31
  39  -1  -1    0.59    0.26
 -39   1   1    0.61    0.33
  39   1  -1    0.38    0.25
  37  -1  -1    4.00    0.37
 -37  -1   1    4.14    0.44
 -37   1   1    4.31    0.47
  37   1  -1    3.77    0.35
 -35  -1   1    6.60    0.49
  35  -1  -1    6.14    0.42
 -35   1   1    6.65    0.52
  35   1  -1    6.39    0.41
  33  -1  -1    3.96    0.36
 -33  -1   1    4.79    0.44
 -33   1   1    3.91    0.43
  33   1  -1    3.53    0.33
 -31  -1   1    1.78    0.31
  31  -1  -1    1.75    0.28
  31   1  -1    1.95    0.27
 -31   1   1    2.08    0.35
  29  -1  -1    1.85    0.27
 -29  -1   1    1.41    0.30
  29   1  -1    1.42    0.25
 -29   1   1    2.13    0.33
  27  -1  -1    7.44    0.41
 -27  -1   1    6.92    0.46
  27   1  -1    7.22    0.40
 -27   1   1    7.08    0.48
  25  -1  -1   20.00    0.74
 -25  -1   1   20.60    0.82
 -25   1   1   20.40    0.82
  25   1  -1   20.19    0.73
 -23  -1   1   11.49    0.53
  23  -1  -1   11.20    0.48
  23   1  -1   11.57    0.48
 -23   1   1   11.01    0.54
  23   1  -1   11.27    0.47
  21  -1  -1   11.49    0.47
 -21  -1   1   11.89    0.53
 -21   1   1   11.97    0.54
  21   1  -1   12.05    0.49
  21   1  -1   11.74    0.46
  19  -1  -1    1.94    0.19
 -19  -1   1    1.89    0.22
  19   1  -1    1.98    0.19
 -19   1   1    1.74    0.22
  19   1  -1    1.83    0.17
  17  -1  -1    6.23    0.31
 -17  -1   1    5.01    0.35
 -17   1   1    6.34    0.36
  17   1  -1    6.12    0.31
  17   1  -1    5.43    0.30
  15   1  -1   39.84    1.37
  13  -1  -1    4.18    0.25
 -13  -1   1    3.18    0.28
  13   1  -1    4.85    0.27
 -13   1   1    4.89    0.30
 -11  -1   1   15.05    0.55
  11  -1  -1   14.07    0.49
  11   1  -1   14.11    0.49
  11   1  -1   16.14    0.54
 -11   1   1   15.11    0.55
   9  -1  -1  100.57    3.01
  -9  -1   1  106.50    3.34
   9   1  -1   98.98    3.36
  -9   1   1  102.44    3.34
   9   1  -1  104.25    3.01
   7  -1  -1   21.37    0.70
  -7  -1   1   22.73    0.74
   7   1  -1   24.05    0.78
  -7   1   1   20.96    0.74
   7   1  -1   22.11    0.69
  -5  -1   1   54.53    1.70
   5  -1  -1   50.93    1.53
   5   1  -1   53.22    1.53
   5   1  -1   49.02    1.71
  -5   1   1   51.02    1.70
  -3  -1   1  332.52   10.38
   3  -1  -1  323.30    9.33
  -3   1   1  313.72   10.95
   3   1  -1  313.71   10.44
   3   1  -1  299.48    9.86
  -3   1   1  323.61   10.39
  -1  -1   1  125.53    4.03
  -1   1   1  122.21    4.08
   1   1  -1  100.53    3.38
  -1  -1  -1  484.55   14.51
   1  -1   1  501.29   13.94
   1  -1   1  454.77   14.30
   1   1   1  387.56   14.84
  -1   1  -1  424.02   15.10
   3  -1   1   29.24    0.97
  -3  -1  -1   29.73    0.97
   3  -1   1   28.61    0.86
   3  -1   1   26.94    0.93
   3   1   1   29.08    0.97
   3   1   1   28.95    0.87
   5  -1   1   32.57    1.03
  -5  -1  -1   33.16    1.03
   5  -1   1   36.16    1.16
   5   1   1   33.02    1.03
  -5   1  -1   29.98    1.03
   5   1   1   34.49    1.16
   7  -1   1   13.79    0.45
  -7  -1  -1   13.13    0.47
  -7   1  -1   13.89    0.48
   7   1   1   13.51    0.45
  -9  -1  -1    3.65    0.20
   9  -1   1    3.86    0.19
   9   1   1    3.33    0.18
 -11  -1  -1    9.04    0.37
  11  -1   1    8.86    0.34
  11   1   1    8.84    0.34
 -11   1  -1    8.77    0.38
  11   1   1    8.57    0.38
  13  -1   1   10.94    0.42
 -13  -1  -1   10.34    0.46
  13   1   1   10.01    0.45
  13   1   1    9.99    0.41
 -13   1  -1   11.03    0.47
 -15  -1  -1    9.32    0.43
  15  -1   1    8.76    0.38
  15   1   1    8.68    0.40
  15   1   1    8.64    0.38
 -15   1  -1    8.69    0.44
 -17  -1  -1    5.08    0.33
  17  -1   1    4.95    0.29
  17   1   1    4.62    0.30
  17   1   1    4.92    0.28
 -17   1  -1    5.43    0.34
  19   1   1    5.84    0.32
  21  -1   1   43.89    1.43
 -21  -1  -1   48.10    1.62
 -21   1  -1   46.92    1.62
  21   1   1   44.44    1.43
  21   1   1   45.96    1.55
  23  -1   1    5.06    0.33
 -23  -1  -1    4.82    0.38
  23   1   1    4.94    0.33
 -23   1  -1    4.78    0.38
  23   1   1    4.84    0.33
 -25  -1  -1   15.98    0.69
  25  -1   1   15.24    0.61
 -25   1  -1   15.93    0.70
  25   1   1   15.16    0.61
  27  -1   1   21.33    0.79
 -27  -1  -1   22.33    0.89
  27   1   1   20.83    0.78
 -27   1  -1   22.20    0.90
  29  -1   1    1.73    0.27
 -29  -1  -1    2.55    0.34
 -29   1  -1    2.11    0.33
  29   1   1    1.53    0.25
 -31  -1  -1    1.28    0.31
  31  -1   1    1.02    0.25
  31   1   1    1.27    0.25
 -31   1  -1    1.28    0.33
 -33  -1  -1    2.59    0.35
  33  -1   1    1.82    0.28
 -33   1  -1    2.30    0.37
  33   1   1    1.75    0.27
  35  -1   1    0.03    0.22
 -35  -1  -1    0.14    0.29
 -35   1  -1    0.06    0.30
  35   1   1   -0.12    0.22
  37  -1   1    5.16    0.40
 -37  -1  -1    6.14    0.49
  37   1   1    5.30    0.40
 -37   1  -1    5.52    0.51
 -39  -1  -1    0.92    0.33
  39  -1   1    0.74    0.27
  39   1   1    0.71    0.27
 -39   1  -1    1.14    0.37
 -41  -1  -1    0.60    0.33
  41  -1   1    0.64    0.28
 -41   1  -1    0.41    0.35
  41   1   1    0.66    0.29
  42  -2  -1    1.25    0.30
 -42  -2   1    2.01    0.40
  42   2  -1    1.28    0.30
 -42   2   1    1.47    0.39
 -40  -2   1    0.43    0.31
  40  -2  -1    0.18    0.26
  40   2  -1    0.45    0.25
 -40   2   1    0.50    0.34
 -38  -2   1    1.20    0.33
  38  -2  -1    0.75    0.28
  38   2  -1    1.13    0.27
 -38   2   1    1.16    0.37
 -36  -2   1    4.71    0.43
  36  -2  -1    4.32    0.38
  36   2  -1    3.76    0.36
 -36   2   1    4.32    0.46
  34  -2  -1    6.30    0.42
 -34  -2   1    6.77    0.49
  34   2  -1    5.86    0.40
 -34   2   1    7.06    0.51
  32  -2  -1    1.75    0.28
 -32  -2   1    1.69    0.30
  32   2  -1    1.56    0.25
 -32   2   1    2.51    0.37
  30  -2  -1    2.25    0.29
 -30  -2   1    2.50    0.32
 -30   2   1    2.46    0.35
  30   2  -1    2.10    0.27
  28  -2  -1   29.11    1.02
 -28  -2   1   30.00    1.12
 -28   2   1   29.69    1.13
  28   2  -1   29.79    1.02
  26  -2  -1    2.84    0.28
 -26  -2   1    2.58    0.29
  26   2  -1    2.41    0.25
 -26   2   1    2.37    0.32
 -24  -2   1   24.28    0.92
  24  -2  -1   23.90    0.84
 -24   2   1   24.76    0.94
  24   2  -1   23.34    0.83
  24   2  -1   24.23    0.90
  22  -2  -1    4.95    0.31
 -22  -2   1    5.35    0.36
 -22   2   1    5.34    0.38
  22   2  -1    5.13    0.30
  22   2  -1    5.63    0.34
  20  -2  -1    4.12    0.28
 -20  -2   1    4.34    0.32
  20   2  -1    4.45    0.30
  20   2  -1    4.39    0.27
 -20   2   1    4.42    0.34
  18  -2  -1    7.39    0.34
 -18  -2   1    7.02    0.37
  18   2  -1    6.94    0.36
 -16  -2   1   25.38    0.90
  16  -2  -1   24.85    0.81
  16   2  -1   24.38    0.89
 -16   2   1   25.12    0.91
  16   2  -1   23.81    0.80
 -14  -2   1  108.51    3.90
  14  -2  -1  134.45    4.01
 -14   2   1  134.60    3.92
  14   2  -1  133.39    4.48
  14   2  -1  135.76    4.01
 -12  -2   1   76.88    2.48
  12  -2  -1   74.03    2.27
 -12   2   1   76.17    2.48
  12   2  -1   77.49    2.27
  12   2  -1   75.10    2.54
  10  -2  -1  202.86    6.07
 -10  -2   1  208.89    6.45
 -10   2   1  192.00    6.40
  10   2  -1  204.39    6.79
  10   2  -1  209.35    6.11
  -8  -2   1    3.48    0.20
  -8   2   1    3.57    0.19
   6  -2  -1   32.63    1.00
  -6  -2   1   18.41    0.66
   6   2  -1   33.07    1.12
  -6   2   1   20.36    0.66
   4  -2  -1  107.27    3.19
  -4  -2   1  106.85    3.45
   4   2  -1  104.33    3.56
  -4   2   1  110.37    3.62
   4   2  -1  110.11    3.23
  -4   2   1  104.54    3.44
  -2  -2   1    0.08    0.06
   2  -2  -1    0.15    0.05
   2  -2  -1    0.17    0.06
  -2  -2   1    0.25    0.04
  -2   2   1    0.22    0.08
   2   2  -1    0.15    0.07
   0  -2   1   78.34    2.59
   0  -2  -1   78.19    2.52
   0  -2  -1   79.23    2.33
   0  -2   1   80.38    2.42
   0   2   1   82.00    2.67
   0   2  -1   75.79    2.59
  -2  -2  -1  113.97    3.42
   2  -2   1  114.87    3.46
  -2  -2  -1  112.12    3.68
   2  -2   1  112.21    3.72
   2   2   1  118.18    3.84
  -2   2  -1  114.80    3.77
   4  -2   1  147.49    4.47
  -4  -2  -1  162.25    4.99
   4  -2   1  146.20    4.80
   4   2   1  152.54    4.99
  -4   2  -1  146.61    5.14
  -6  -2  -1  334.88   10.34
   6  -2   1  301.16    9.92
   6  -2   1  309.39    9.23
   6   2   1  310.26    9.21
  -6   2  -1  310.15   10.75
   6   2   1  317.01   10.36
  -8  -2  -1    5.64    0.25
   8  -2   1    6.57    0.25
   8   2   1    5.40    0.25
  -8   2  -1    6.22    0.26
   8   2   1    6.81    0.29
 -10  -2  -1   60.20    1.90
  10  -2   1   57.22    1.77
  10   2   1   58.65    1.77
  10   2   1   59.67    1.98
 -10   2  -1   57.03    1.91
 -12  -2  -1  120.64    3.78
  12  -2   1  117.94    3.56
 -12   2  -1  115.40    3.79
  12   2   1  120.59    3.56
  12   2   1  119.01    3.98
  14  -2   1    7.58    0.34
 -14  -2  -1    4.41    0.31
  14   2   1    7.01    0.34
  14   2   1    6.72    0.38
  16  -2   1   55.06    1.68
 -16  -2  -1   51.86    1.78
  16   2   1   52.64    1.86
 -16   2  -1   55.98    1.80
  16   2   1   54.91    1.68
  18   2   1   44.67    1.55
 -18   2  -1   49.55    1.67
  22  -2   1    0.86    0.20
 -22  -2  -1    0.93    0.21
 -22   2  -1    1.33    0.24
  22   2   1    0.91    0.20
  22   2   1    0.87    0.18
 -24  -2  -1   23.09    0.88
  24  -2   1   22.04    0.80
 -24   2  -1   22.36    0.89
  24   2   1   22.48    0.86
  24   2   1   22.67    0.81
  26  -2   1    3.44    0.33
 -26  -2  -1    3.78    0.37
  26   2   1    4.14    0.33
 -26   2  -1    2.84    0.33
  28  -2   1   12.16    0.55
 -28  -2  -1   13.86    0.64
  28   2   1   12.78    0.56
 -28   2  -1   12.74    0.64
  30  -2   1    4.26    0.36
 -30  -2  -1    4.60    0.42
  30   2   1    3.58    0.33
 -30   2  -1    4.23    0.42
  32  -2   1   -0.19    0.21
 -32  -2  -1    0.12    0.25
  32   2   1   -0.10    0.20
 -32   2  -1   -0.01    0.28
 -34  -2  -1    2.62    0.34
  34  -2   1    2.02    0.30
 -34   2  -1    1.75    0.36
  34   2   1    1.96    0.29
 -36  -2  -1    8.41    0.54
  36  -2   1    7.33    0.46
  36   2   1    7.31    0.46
 -36   2  -1    7.58    0.56
  38  -2   1    3.95    0.38
 -38  -2  -1    4.40    0.47
  38   2   1    3.68    0.38
 -38   2  -1    4.53    0.49
  40  -2   1    0.38    0.28
 -40  -2  -1    0.92    0.34
  40   2   1    0.27    0.26
 -40   2  -1    0.79    0.39
 -41  -3   1    0.35    0.32
  41  -3  -1    0.03    0.28
 -41   3   1    0.17    0.37
  41   3  -1    0.11    0.26
 -39  -3   1    0.84    0.33
  39  -3  -1    0.50    0.27
  39   3  -1    0.37    0.24
 -39   3   1    0.29    0.35
  37  -3  -1    0.81    0.28
 -37  -3   1    0.79    0.31
  37   3  -1    0.92    0.26
 -37   3   1    0.52    0.34
 -35  -3   1    3.98    0.43
  35  -3  -1    3.97    0.37
 -35   3   1    4.40    0.44
  35   3  -1    3.66    0.35
 -33  -3   1    6.22    0.46
  33  -3  -1    5.26    0.39
 -33   3   1    5.27    0.46
  33   3  -1    5.35    0.38
  31  -3  -1    2.10    0.28
 -31  -3   1    2.16    0.30
 -31   3   1    1.76    0.32
  31   3  -1    1.46    0.24
 -29  -3   1   26.55    1.01
  29  -3  -1   25.52    0.94
  29   3  -1   26.49    0.93
 -29   3   1   25.82    1.03
  27  -3  -1   27.86    0.99
 -27  -3   1   27.95    1.06
 -27   3   1   28.61    1.09
  27   3  -1   28.21    0.97
 -25  -3   1   17.43    0.71
  25  -3  -1   16.85    0.66
 -25   3   1   17.00    0.74
  25   3  -1   17.05    0.65
  25   3  -1   17.38    0.72
  23  -3  -1   19.69    0.73
 -23  -3   1   19.64    0.78
  23   3  -1   20.52    0.72
 -23   3   1   20.81    0.81
  23   3  -1   20.10    0.80
  21  -3  -1   13.80    0.55
 -21  -3   1   14.60    0.60
 -21   3   1   14.19    0.62
  21   3  -1   14.31    0.54
  21   3  -1   14.74    0.61
  19  -3  -1   36.29    1.12
  19   3  -1   32.74    1.23
 -17  -3   1   45.89    1.66
  17  -3  -1   54.07    1.62
 -17   3   1   54.02    1.68
  17   3  -1   52.74    1.81
  17   3  -1   50.22    1.61
 -15  -3   1    6.10    0.34
  15   3  -1    5.94    0.29
 -13  -3   1   32.26    1.18
  13  -3  -1   37.51    1.07
 -13   3   1   37.42    1.19
  13   3  -1   30.22    1.05
  13   3  -1   33.32    1.19
  11  -3  -1   82.77    2.55
 -11  -3   1   88.24    2.77
  11   3  -1   84.08    2.86
  11   3  -1   87.99    2.54
 -11   3   1   83.43    2.77
   9  -3  -1  170.00    5.18
  -9  -3   1  189.10    5.73
   9   3  -1  183.44    5.18
   9   3  -1  172.41    5.81
  -9   3   1  170.91    5.73
  -7  -3   1   52.05    1.82
   7  -3  -1   56.38    1.64
  -7   3   1   61.99    1.89
   7   3  -1   51.40    1.62
   7   3  -1   55.13    1.84
  -7   3   1   54.81    1.82
  -5  -3   1    8.66    0.33
  -5  -3   1    8.84    0.29
   5  -3  -1   14.88    0.47
   5   3  -1   13.78    0.53
   3  -3  -1   12.03    0.39
  -3  -3   1    9.25    0.39
   3  -3  -1   11.63    0.40
  -3  -3   1   11.81    0.35
  -3   3   1   12.10    0.42
   3   3  -1   11.11    0.44
  -1  -3   1   70.29    2.04
   1  -3  -1   67.04    1.96
   1  -3  -1   65.76    2.10
  -1  -3   1   66.03    2.19
   1   3  -1   64.00    2.20
  -1   3   1   68.88    2.29
   1  -3   1   12.21    0.43
  -1  -3  -1   10.73    0.38
  -1  -3  -1   12.64    0.40
  -1   3  -1   11.43    0.43
  -3  -3  -1  105.72    3.55
   3  -3   1  134.71    3.96
  -3  -3  -1  125.23    3.86
   3  -3   1  134.64    4.27
   3   3   1  132.19    4.44
  -3   3  -1  129.56    3.99
  -5  -3  -1   97.74    2.88
   5  -3   1   92.13    3.03
  -5  -3  -1   97.01    3.25
   5  -3   1   95.04    2.81
  -5   3  -1   95.84    3.22
   5   3   1   96.45    3.16
  -7  -3  -1    7.14    0.28
   7  -3   1   14.93    0.53
   7  -3   1   15.23    0.50
   7   3   1   14.87    0.57
   9  -3   1  191.04    5.52
  -9  -3  -1  164.13    5.83
   9   3   1  186.07    6.18
   9   3   1  182.31    5.52
  -9   3  -1  186.40    5.61
  11  -3   1  102.71    3.03
 -11  -3  -1   95.19    3.16
 -11   3  -1  101.72    3.18
  11   3   1   97.48    3.03
  11   3   1  103.88    3.40
  13  -3   1   14.04    0.49
 -13  -3  -1   12.42    0.51
  13   3   1   11.23    0.48
  13   3   1   13.41    0.56
 -13   3  -1   13.44    0.54
  15  -3   1   41.85    1.24
 -15  -3  -1   41.65    1.42
 -15   3  -1   43.40    1.44
  15   3   1   33.91    1.22
  15   3   1   41.54    1.38
  17  -3   1   39.98    1.23
 -17  -3  -1   37.44    1.31
 -17   3  -1   40.56    1.34
  17   3   1   37.24    1.37
  19  -3   1   18.18    0.65
 -19  -3  -1   18.34    0.70
  19   3   1   17.92    0.71
  19   3   1   16.82    0.63
 -19   3  -1   18.40    0.72
 -21  -3  -1   17.18    0.67
  21  -3   1   16.30    0.62
 -21   3  -1   16.45    0.70
  21   3   1   15.43    0.67
  21   3   1   16.80    0.62
 -23  -3  -1   39.54    1.37
  23  -3   1   38.61    1.28
  23   3   1   39.18    1.27
  23   3   1   38.77    1.40
 -23   3  -1   39.46    1.40
 -25  -3  -1    1.55    0.25
  25  -3   1    1.30    0.25
  25   3   1    1.34    0.23
  25   3   1    1.39    0.26
 -25   3  -1    1.06    0.29
  27  -3   1   12.65    0.56
 -27  -3  -1   13.55    0.62
  27   3   1   12.26    0.55
 -27   3  -1   13.28    0.65
  29  -3   1    8.94    0.46
 -29  -3  -1    9.40    0.52
 -29   3  -1    9.00    0.54
  29   3   1    8.34    0.45
 -31  -3  -1    1.40    0.28
  31  -3   1    0.92    0.25
  31   3   1    0.98    0.23
 -31   3  -1    0.30    0.29
 -33  -3  -1    2.96    0.35
  33  -3   1    2.16    0.32
 -33   3  -1    2.34    0.37
  33   3   1    2.29    0.29
 -35  -3  -1   11.84    0.62
  35  -3   1   10.04    0.53
 -35   3  -1   10.13    0.62
  35   3   1    9.78    0.52
 -37  -3  -1    3.79    0.41
  37  -3   1    2.23    0.33
  37   3   1    2.59    0.32
 -37   3  -1    2.43    0.41
 -39  -3  -1    0.76    0.33
  39  -3   1    0.13    0.26
 -39   3  -1   -0.25    0.33
  39   3   1    0.03    0.25
  41  -3   1    3.61    0.40
  41   3   1    4.16    0.42
 -41   3  -1    4.91    0.54
  42  -4  -1    0.61    0.30
  42   4  -1    0.08    0.29
 -42   4   1   -0.14    0.38
 -40  -4   1    6.86    0.52
  40  -4  -1    5.16    0.44
  40   4  -1    5.12    0.42
 -40   4   1    4.91    0.53
  38  -4  -1    1.80    0.32
 -38  -4   1    1.93    0.35
 -38   4   1    1.80    0.39
  38   4  -1    1.24    0.28
  36  -4  -1    0.25    0.26
 -36  -4   1    0.33    0.28
 -36   4   1   -0.15    0.30
  36   4  -1    0.13    0.23
 -34  -4   1    1.57    0.30
  34  -4  -1    2.36    0.30
 -34   4   1    1.45    0.34
  34   4  -1    1.45    0.26
 -32  -4   1    7.63    0.49
  32  -4  -1    7.68    0.46
 -32   4   1    7.27    0.51
  32   4  -1    7.86    0.44
  30  -4  -1   11.33    0.53
 -30  -4   1   11.59    0.57
  30   4  -1   10.59    0.51
 -30   4   1   10.87    0.61
 -28  -4   1    4.52    0.39
  28  -4  -1    4.72    0.37
 -28   4   1    4.36    0.42
  28   4  -1    4.60    0.34
 -26  -4   1    0.08    0.21
  26  -4  -1    0.07    0.20
  26   4  -1    0.39    0.19
  26   4  -1   -0.06    0.23
 -26   4   1    0.46    0.27
  24  -4  -1    0.67    0.20
 -24  -4   1    1.12    0.22
  24   4  -1    0.60    0.24
 -24   4   1    0.58    0.26
  24   4  -1    0.52    0.18
 -22  -4   1   27.07    0.99
  22  -4  -1   26.24    0.91
 -22   4   1   27.58    1.02
  22   4  -1   27.02    0.89
  22   4  -1   25.80    1.00
 -20  -4   1   22.18    0.82
  20  -4  -1   22.05    0.75
 -20   4   1   22.54    0.85
  20   4  -1   21.39    0.74
  20   4  -1   21.06    0.84
  18  -4  -1   50.22    1.49
 -18  -4   1   50.82    1.69
  18   4  -1   48.13    1.67
 -18   4   1   50.77    1.72
  18   4  -1   43.86    1.47
 -16   4   1   25.06    0.91
  16   4  -1   22.04    0.84
 -14  -4   1   20.53    0.77
  14  -4  -1   21.47    0.68
 -14   4   1   22.27    0.79
  14   4  -1   20.25    0.77
  14   4  -1   17.66    0.66
 -12  -4   1   13.33    0.53
  12  -4  -1   12.94    0.49
  12   4  -1   14.38    0.49
 -12   4   1   13.72    0.55
  12   4  -1   13.21    0.58
  10  -4  -1   66.53    2.09
 -10  -4   1   71.03    2.25
 -10   4   1   67.77    2.26
  10   4  -1   72.64    2.08
  10   4  -1   67.94    2.35
   8  -4  -1    8.71    0.34
  -8  -4   1    3.30    0.23
  -8  -4   1    3.77    0.20
   8   4  -1    8.45    0.40
  -6  -4   1  175.24    5.22
   6  -4  -1  168.24    4.89
  -6  -4   1  171.92    5.61
   6  -4  -1  162.42    5.28
  -6   4   1  179.44    5.86
   6   4  -1  164.61    5.48
  -4  -4   1    3.13    0.15
   4  -4  -1    3.32    0.17
   4  -4  -1    3.41    0.17
  -4  -4   1    3.23    0.18
  -4   4   1    3.19    0.20
   4   4  -1    2.91    0.21
  -2  -4   1    3.07    0.17
   2  -4  -1    3.05    0.15
   2  -4  -1    2.93    0.16
  -2  -4   1    3.38    0.15
   2   4  -1    2.78    0.20
  -2   4   1    3.25    0.21
   0  -4   1    3.73    0.18
   0  -4   1    3.51    0.16
   0  -4  -1    3.42    0.18
   0  -4  -1    3.79    0.16
   0   4   1    3.69    0.22
   0   4  -1    3.27    0.21
  -2  -4  -1    9.29    0.33
  -2  -4  -1    9.92    0.33
   2  -4   1    9.44    0.32
   2  -4   1    9.52    0.35
   2   4   1    9.00    0.39
  -2   4  -1    8.76    0.37
  -4  -4  -1   16.59    0.54
  -4  -4  -1   16.89    0.56
   4  -4   1   16.38    0.53
   4  -4   1   16.46    0.57
   4   4   1   16.36    0.62
  -4   4  -1   16.35    0.60
   6  -4   1   45.71    1.50
  -6  -4  -1   48.57    1.43
   6  -4   1   46.19    1.39
  -6  -4  -1   46.47    1.52
   6   4   1   45.46    1.58
  -6   4  -1   46.05    1.59
  -8  -4  -1   74.84    2.47
   8  -4   1   89.23    2.58
  -8  -4  -1   71.57    2.31
   8  -4   1   84.89    2.78
  -8   4  -1   84.57    2.57
   8   4   1   84.27    2.91
  10   4   1   11.08    0.48
 -10   4  -1   10.89    0.43
  10   4   1    7.77    0.38
 -10   4  -1   11.89    0.49
 -12  -4  -1    8.42    0.38
  12  -4   1    8.83    0.37
 -12   4  -1    8.66    0.41
  12   4   1    9.04    0.38
  12   4   1    8.85    0.45
 -14  -4  -1   26.67    0.92
  14  -4   1   26.33    0.87
 -14   4  -1   26.55    0.95
  14   4   1   25.85    0.98
  14   4   1   27.31    0.87
  16  -4   1   13.69    0.51
 -16  -4  -1   12.78    0.52
  16   4   1   13.19    0.50
 -16   4  -1   13.69    0.56
  16   4   1   12.75    0.58
 -18  -4  -1   11.71    0.51
  18  -4   1   12.81    0.50
 -18   4  -1   13.73    0.56
  18   4   1   12.46    0.58
  18   4   1   13.13    0.50
  20  -4   1    7.09    0.37
 -20  -4  -1    7.90    0.41
 -20   4  -1    8.00    0.44
  20   4   1    7.56    0.37
  20   4   1    6.69    0.44
  22  -4   1   40.95    1.38
 -22  -4  -1   42.94    1.48
  22   4   1   44.04    1.38
 -22   4  -1   43.55    1.52
  22   4   1   43.20    1.54
  24  -4   1   24.35    0.88
 -24  -4  -1   24.95    0.91
 -24   4  -1   23.81    0.96
  24   4   1   24.58    0.96
  24   4   1   24.29    0.86
  26  -4   1    8.29    0.45
 -26  -4  -1    9.10    0.48
  26   4   1    8.42    0.44
 -26   4  -1    8.75    0.53
  26   4   1    8.33    0.51
 -28  -4  -1    2.65    0.30
  28  -4   1    2.47    0.29
 -28   4  -1    2.45    0.35
  28   4   1    2.02    0.26
  30  -4   1    7.76    0.44
 -30  -4  -1    8.26    0.50
  30   4   1    7.62    0.43
 -30   4  -1    7.98    0.53
  32  -4   1    4.96    0.38
 -32  -4  -1    5.00    0.43
  32   4   1    5.19    0.38
 -32   4  -1    4.26    0.44
  34  -4   1    1.67    0.29
 -34  -4  -1    2.16    0.33
  34   4   1    1.40    0.28
 -34   4  -1    1.24    0.35
 -36  -4  -1    0.37    0.29
  36  -4   1    0.09    0.26
  36   4   1    0.27    0.25
 -36   4  -1    0.05    0.33
  38  -4   1    0.17    0.27
  38   4   1   -0.04    0.25
 -38   4  -1    0.10    0.32
  40  -4   1   -0.38    0.26
  40   4   1   -0.06    0.27
 -40   4  -1   -0.03    0.37
  41  -5  -1    5.38    0.46
  41   5  -1    5.05    0.45
 -41   5   1    6.34    0.58
  39  -5  -1    2.34    0.35
 -39  -5   1    2.91    0.39
 -39   5   1    3.12    0.45
  39   5  -1    2.51    0.34
 -37  -5   1    0.58    0.29
  37  -5  -1    0.40    0.27
 -37   5   1   -0.38    0.31
  37   5  -1    0.27    0.25
  35  -5  -1    0.84    0.27
 -35  -5   1    1.05    0.28
 -35   5   1    0.18    0.31
  35   5  -1    0.35    0.23
 -33  -5   1    2.00    0.30
  33  -5  -1    1.68    0.30
 -33   5   1    1.28    0.33
  33   5  -1    1.75    0.27
  31  -5  -1    3.07    0.33
 -31  -5   1    3.72    0.34
  31   5  -1    3.31    0.32
 -31   5   1    3.15    0.40
 -29  -5   1    4.02    0.37
  29  -5  -1    4.09    0.34
  29   5  -1    4.01    0.32
 -29   5   1    4.20    0.42
 -27  -5   1    4.47    0.38
  27  -5  -1    4.28    0.35
 -27   5   1    4.01    0.41
  27   5  -1    4.15    0.43
  27   5  -1    4.09    0.32
  25  -5  -1    7.01    0.41
 -25  -5   1    7.83    0.44
  25   5  -1    6.77    0.38
 -25   5   1    6.77    0.48
  25   5  -1    7.92    0.50
 -23  -5   1    4.80    0.35
  23  -5  -1    4.62    0.34
 -23   5   1    4.23    0.41
  23   5  -1    4.96    0.42
  23   5  -1    5.19    0.31
  21  -5  -1   14.65    0.57
 -21  -5   1   15.45    0.64
  21   5  -1   14.24    0.66
  21   5  -1   15.32    0.56
 -21   5   1   16.49    0.69
 -19  -5   1   10.81    0.48
  19  -5  -1   10.27    0.46
 -19   5   1   11.16    0.52
  19   5  -1   11.23    0.44
  19   5  -1   10.91    0.54
 -17  -5   1    7.21    0.37
  17  -5  -1    7.00    0.34
 -17   5   1    7.78    0.40
  17   5  -1    7.10    0.33
  17   5  -1    6.60    0.42
 -15  -5   1    0.19    0.13
  15  -5  -1    0.07    0.12
  15   5  -1    0.13    0.18
 -15   5   1    0.06    0.16
  15   5  -1   -0.02    0.12
 -13  -5   1    9.14    0.40
  13  -5  -1    9.09    0.38
  13   5  -1    9.56    0.37
 -13   5   1    9.22    0.43
  13   5  -1    8.87    0.46
  11  -5  -1   15.92    0.56
 -11   5   1   16.28    0.63
  -9  -5   1   76.70    2.25
  -9  -5   1   72.14    2.43
   9  -5  -1   70.95    2.18
  -9   5   1   72.81    2.44
   9   5  -1   73.38    2.46
  -9   5   1   78.50    2.52
  -7  -5   1   66.97    2.22
  -7  -5   1   67.98    2.05
   7  -5  -1   62.76    2.08
   7  -5  -1   64.02    1.94
  -7   5   1   70.33    2.31
   7   5  -1   65.21    2.19
   5  -5  -1    4.15    0.24
   5  -5  -1    4.41    0.25
  -5  -5   1    4.36    0.22
  -5  -5   1    4.00    0.25
   5   5  -1    3.90    0.31
  -5   5   1    4.59    0.29
  -3  -5   1    6.08    0.28
  -3  -5   1    5.95    0.25
   3  -5  -1    6.14    0.27
   3  -5  -1    6.02    0.27
  -3   5   1    6.11    0.32
   3   5  -1    5.58    0.33
  -1  -5   1   18.88    0.60
  -1  -5   1   18.21    0.65
   1  -5  -1   17.83    0.62
   1  -5  -1   18.76    0.59
  -1   5   1   19.12    0.71
   1   5  -1   17.39    0.68
  -1  -5  -1    9.67    0.34
   1  -5   1    8.89    0.35
   1  -5   1    8.62    0.32
  -1  -5  -1    8.83    0.34
   1   5   1    8.63    0.41
  -1   5  -1    8.16    0.39
  -3  -5  -1    3.51    0.22
  -3  -5  -1    3.60    0.20
   3  -5   1    3.57    0.23
   3  -5   1    3.58    0.20
   3   5   1    3.83    0.30
  -3   5  -1    3.43    0.27
   5  -5   1    3.86    0.25
   5  -5   1    3.46    0.23
  -5  -5  -1    3.14    0.22
  -5  -5  -1    3.56    0.23
  -5   5  -1    3.92    0.27
   5   5   1    4.08    0.33
   7  -5   1  111.21    3.62
   7  -5   1  112.07    3.36
  -7  -5  -1  119.35    3.83
  -7  -5  -1  120.74    3.57
   7   5   1  115.07    3.79
  -7   5  -1  119.17    3.98
  -9  -5  -1   10.04    0.39
  -9  -5  -1    8.38    0.38
   9  -5   1   10.46    0.43
   9  -5   1   10.39    0.40
   9   5   1    9.21    0.49
  -9   5  -1    9.57    0.40
 -11  -5  -1   67.04    2.15
 -11  -5  -1   68.32    2.02
  11  -5   1   63.70    1.95
  11   5   1   64.41    2.21
 -11   5  -1   65.80    2.23
 -11   5  -1   64.61    2.18
 -13  -5  -1   26.35    0.88
  13  -5   1   25.62    0.83
 -13  -5  -1   24.25    0.83
 -13   5  -1   25.90    0.92
  13   5   1   24.18    0.94
  15  -5   1    2.81    0.23
 -15  -5  -1    2.90    0.23
 -15   5  -1    3.37    0.29
  15   5   1    2.97    0.31
  15   5   1    2.70    0.24
 -17  -5  -1    4.81    0.29
  17  -5   1    4.60    0.30
  17   5   1    5.06    0.30
  17   5   1    5.11    0.38
 -17   5  -1    4.76    0.36
  19  -5   1    9.00    0.42
 -19  -5  -1    8.96    0.42
  19   5   1    9.49    0.42
 -19   5  -1    9.03    0.48
  19   5   1    9.01    0.51
  21  -5   1    4.27    0.32
 -21  -5  -1    3.75    0.31
  21   5   1    3.79    0.30
  23  -5   1    1.15    0.23
 -23  -5  -1    1.10    0.22
 -23   5  -1    1.14    0.30
  23   5   1    1.06    0.28
  23   5   1    0.83    0.21
 -25  -5  -1   11.87    0.54
  25  -5   1   11.15    0.52
  25   5   1   10.84    0.59
  25   5   1   10.71    0.50
 -25   5  -1   11.23    0.60
 -27  -5  -1    1.54    0.25
  27  -5   1    1.62    0.27
  27   5   1    1.56    0.29
 -27   5  -1    1.23    0.31
 -29  -5  -1    0.63    0.24
  29  -5   1    1.00    0.25
 -29   5  -1    0.27    0.30
  29   5   1    0.37    0.21
  31  -5   1    5.16    0.39
 -31  -5  -1    6.26    0.44
 -31   5  -1    5.39    0.47
  31   5   1    5.73    0.39
 -33  -5  -1    5.65    0.45
  33  -5   1    5.97    0.42
  33   5   1    5.54    0.40
 -33   5  -1    5.29    0.48
  35  -5   1    0.78    0.27
 -35   5  -1    0.49    0.34
  35   5   1    0.19    0.25
  37  -5   1   -0.18    0.25
 -37   5  -1   -0.41    0.32
  37   5   1   -0.14    0.25
  39  -5   1    1.82    0.33
  39   5   1    1.29    0.32
 -39   5  -1    0.92    0.37
  40  -6  -1    1.87    0.33
 -40   6   1    1.24    0.38
  40   6  -1    1.41    0.32
  38  -6  -1    2.86    0.36
 -38   6   1    1.85    0.40
  38   6  -1    2.50    0.34
  36  -6  -1    2.32    0.34
 -36  -6   1    3.05    0.36
 -36   6   1    2.39    0.41
  36   6  -1    2.14    0.31
 -34  -6   1    1.57    0.29
  34  -6  -1    1.97    0.32
 -34   6   1    1.06    0.34
  34   6  -1    1.26    0.26
 -32  -6   1    2.84    0.32
  32  -6  -1    2.83    0.33
  32   6  -1    2.14    0.28
 -32   6   1    2.54    0.38
  30  -6  -1    0.07    0.23
 -30  -6   1   -0.19    0.22
  30   6  -1    0.14    0.20
 -30   6   1   -0.13    0.28
 -28  -6   1    5.47    0.39
  28  -6  -1    5.53    0.39
 -28   6   1    5.16    0.45
  28   6  -1    5.54    0.48
  28   6  -1    5.39    0.36
 -26  -6   1   12.53    0.56
  26  -6  -1   12.35    0.56
  26   6  -1   13.05    0.54
  26   6  -1   13.24    0.67
 -26   6   1   12.31    0.63
 -24  -6   1    5.01    0.35
  24  -6  -1    4.47    0.35
  24   6  -1    4.36    0.31
 -24   6   1    3.79    0.41
  24   6  -1    4.34    0.44
  22  -6  -1   11.94    0.52
 -22  -6   1   12.83    0.55
 -22   6   1   12.96    0.62
  22   6  -1   12.43    0.49
  22   6  -1   12.03    0.62
  20  -6  -1    8.85    0.43
 -20  -6   1    8.74    0.42
  20   6  -1    8.82    0.40
 -20   6   1    8.67    0.49
  20   6  -1    8.41    0.51
 -18  -6   1    2.37    0.25
  18  -6  -1    1.63    0.21
  18   6  -1    1.87    0.27
 -18   6   1    1.75    0.24
  18   6  -1    2.43    0.23
  16  -6  -1    3.64    0.27
 -16  -6   1    4.41    0.25
 -16  -6   1    3.49    0.27
  16   6  -1    3.13    0.34
 -16   6   1    3.82    0.33
 -14  -6   1    5.07    0.29
 -14  -6   1    4.74    0.26
  14  -6  -1    4.41    0.27
 -14   6   1    5.04    0.33
  14   6  -1    4.77    0.35
 -12  -6   1   28.72    1.01
 -12  -6   1   30.27    0.94
  12  -6  -1   28.34    0.90
 -12   6   1   29.07    1.03
 -12   6   1   30.11    1.04
  12   6  -1   26.64    1.03
  10  -6  -1    7.98    0.34
 -10   6   1    9.39    0.43
  10   6  -1    7.37    0.42
  -8  -6   1    5.80    0.27
   8  -6  -1    4.97    0.28
   8  -6  -1    5.00    0.29
  -8  -6   1    4.92    0.30
  -8   6   1    6.23    0.34
   8   6  -1    5.31    0.36
  -6  -6   1    4.61    0.24
   6  -6  -1    4.22    0.26
   6  -6  -1    4.36    0.26
  -6  -6   1    3.89    0.26
  -6   6   1    4.43    0.32
   6   6  -1    3.96    0.35
  -4  -6   1    2.14    0.23
   4  -6  -1    0.95    0.15
  -4  -6   1    2.20    0.20
  -2  -6   1   28.14    0.88
  -2  -6   1   27.15    0.95
   2  -6  -1   27.17    0.94
   2  -6  -1   28.49    0.89
  -2   6   1   28.78    1.03
   2   6  -1   27.51    1.02
   0  -6  -1   25.64    0.88
   0  -6  -1   26.96    0.84
   0  -6   1   26.65    0.83
   0  -6   1   25.46    0.90
   0   6   1   26.45    0.98
   0   6  -1   25.64    0.96
  -2  -6  -1    4.57    0.24
  -2  -6  -1    4.39    0.27
   2  -6   1    4.58    0.27
   2  -6   1    4.91    0.25
  -2   6  -1    4.65    0.33
   2   6   1    4.86    0.36
   4  -6   1   14.38    0.55
  -4  -6  -1   14.10    0.53
  -4  -6  -1   14.83    0.52
   4  -6   1   14.13    0.50
  -4   6  -1   14.85    0.59
   4   6   1   15.04    0.63
   6  -6   1    6.93    0.34
  -6  -6  -1    6.65    0.31
   6  -6   1    6.47    0.31
  -6  -6  -1    6.86    0.32
  -6   6  -1    7.07    0.36
   6   6   1    7.07    0.42
  -8  -6  -1   14.68    0.52
   8  -6   1   13.89    0.54
   8  -6   1   13.55    0.49
  -8  -6  -1   14.52    0.53
  -8   6  -1   13.97    0.57
   8   6   1   14.09    0.61
 -10  -6  -1    6.77    0.32
  10  -6   1    6.24    0.33
  10  -6   1    6.53    0.30
 -10  -6  -1    6.77    0.30
 -10   6  -1    6.12    0.33
  10   6   1    6.20    0.40
  12  -6   1    6.28    0.31
 -12  -6  -1    6.72    0.32
 -12   6  -1    6.98    0.37
  14  -6   1   17.79    0.61
 -14  -6  -1   19.05    0.66
  14   6   1   15.61    0.71
 -14   6  -1   18.74    0.73
  16  -6   1    9.40    0.40
 -16  -6  -1    9.98    0.43
 -16  -6  -1   10.22    0.43
  16   6   1    8.92    0.50
 -16   6  -1   10.23    0.49
 -18  -6  -1    2.95    0.25
  18  -6   1    1.98    0.22
 -18   6  -1    2.11    0.27
  18   6   1    2.19    0.29
  20  -6   1    4.17    0.33
 -20  -6  -1    4.96    0.33
  20   6   1    4.90    0.32
  20   6   1    4.33    0.43
 -20   6  -1    4.87    0.41
  22  -6   1    0.19    0.20
 -22  -6  -1    0.28    0.18
  22   6   1    0.11    0.26
  22   6   1    0.23    0.19
 -22   6  -1    0.29    0.26
  24  -6   1    2.93    0.29
 -24  -6  -1    2.93    0.32
  24   6   1    2.66    0.27
 -24   6  -1    3.44    0.38
  24   6   1    2.39    0.34
  26  -6   1    9.48    0.49
 -26  -6  -1   10.51    0.51
  26   6   1   10.10    0.59
 -26   6  -1    9.99    0.59
  26   6   1    9.78    0.48
 -28  -6  -1    9.72    0.50
  28  -6   1    9.54    0.50
  28   6   1    9.46    0.48
 -28   6  -1    8.91    0.57
  28   6   1    9.82    0.59
  30  -6   1    1.61    0.28
 -30  -6  -1    1.82    0.27
  30   6   1    1.51    0.26
 -30   6  -1    1.22    0.34
  32  -6   1    1.31    0.29
  32   6   1    0.96    0.27
 -32   6  -1    0.84    0.34
  34  -6   1    1.83    0.32
 -34   6  -1    2.54    0.41
  34   6   1    1.43    0.29
  36  -6   1    4.09    0.40
  36   6   1    4.34    0.41
 -36   6  -1    4.75    0.51
  38  -6   1    1.73    0.34
 -38   6  -1    1.57    0.41
  38   6   1    1.25    0.33
  39  -7  -1    1.21    0.33
 -39   7   1    0.43    0.38
  37  -7  -1    0.18    0.29
  37   7  -1   -0.03    0.25
 -37   7   1   -0.46    0.33
  35  -7  -1    1.85    0.33
  35   7  -1    2.30    0.31
 -35   7   1    2.10    0.40
  33  -7  -1    1.12    0.29
 -33  -7   1    1.36    0.27
  33   7  -1    0.97    0.26
 -33   7   1    0.92    0.35
  31  -7  -1    1.60    0.30
 -31  -7   1    2.76    0.30
 -31   7   1    2.15    0.38
  31   7  -1    2.21    0.28
 -29  -7   1    1.96    0.27
  29  -7  -1    1.67    0.28
  29   7  -1    1.85    0.25
 -29   7   1    1.96    0.36
  29   7  -1    1.80    0.35
  27  -7  -1    2.99    0.31
 -27  -7   1    3.16    0.33
 -27   7   1    3.36    0.40
  27   7  -1    3.22    0.38
  27   7  -1    3.12    0.30
 -25  -7   1   15.41    0.63
  25  -7  -1   14.13    0.61
  25   7  -1   15.46    0.73
 -25   7   1   14.76    0.71
  25   7  -1   14.69    0.58
  23  -7  -1    2.28    0.26
 -23  -7   1    3.53    0.31
  23   7  -1    1.94    0.33
 -23   7   1    2.42    0.33
 -21  -7   1   12.18    0.51
 -21  -7   1   12.62    0.55
  21  -7  -1   11.81    0.52
  21   7  -1   12.50    0.64
 -21   7   1   12.91    0.62
 -19  -7   1   49.03    1.54
 -19  -7   1   48.97    1.65
  19  -7  -1   44.56    1.48
  19   7  -1   48.00    1.69
 -19   7   1   48.97    1.70
 -17  -7   1    1.23    0.18
  17  -7  -1    1.01    0.19
 -17  -7   1    1.03    0.18
 -17   7   1    0.98    0.24
  17   7  -1    0.71    0.25
  15  -7  -1    5.97    0.33
 -15  -7   1    6.58    0.34
 -15  -7   1    6.56    0.32
  15   7  -1    6.93    0.44
 -15   7   1    6.55    0.40
 -13  -7   1    4.21    0.28
  13  -7  -1    3.57    0.27
 -13  -7   1    4.32    0.26
 -13   7   1    4.01    0.32
  13   7  -1    4.31    0.36
 -13   7   1    4.01    0.28
  11  -7  -1   36.63    1.18
 -11  -7   1   41.65    1.28
 -11  -7   1   41.03    1.38
 -11   7   1   39.15    1.40
 -11   7   1   42.86    1.43
  11   7  -1   37.91    1.36
  -9  -7   1   58.28    1.96
   9  -7  -1   54.34    1.83
  -9  -7   1   59.87    1.82
   9  -7  -1   54.67    1.70
  -9   7   1   61.54    2.05
   9   7  -1   56.92    1.94
   7  -7  -1    1.05    0.15
  -7  -7   1    1.03    0.15
   7  -7  -1    0.96    0.14
  -7  -7   1    1.22    0.14
  -7   7   1    1.44    0.19
   7   7  -1    1.26    0.22
   5  -7  -1    5.70    0.29
  -5  -7   1    5.30    0.26
   5  -7  -1    5.55    0.29
  -5  -7   1    5.51    0.29
   5   7  -1    5.69    0.38
  -5   7   1    5.37    0.35
  -3  -7   1   27.48    0.87
   3  -7  -1   27.48    0.88
   3  -7  -1   26.68    0.93
  -3  -7   1   27.54    0.95
  -3   7   1   27.99    1.02
   3   7  -1   27.66    1.02
   1  -7  -1    0.46    0.12
  -1  -7   1    0.46    0.12
  -1  -7   1    0.68    0.14
   1  -7  -1    0.48    0.13
   1   7  -1    0.66    0.19
  -1   7   1    0.76    0.20
   1  -7   1   13.79    0.48
   1  -7   1   13.63    0.52
  -1  -7  -1   13.95    0.49
  -1  -7  -1   13.35    0.50
   1   7   1   13.67    0.60
  -1   7  -1   13.45    0.59
   3  -7   1   56.95    1.74
  -3  -7  -1   55.79    1.88
   3  -7   1   56.57    1.88
  -3  -7  -1   58.02    1.76
  -3   7  -1   59.65    1.99
   3   7   1   58.32    1.99
   5  -7   1    9.69    0.41
  -5  -7  -1    9.84    0.40
   5  -7   1    9.22    0.37
  -5  -7  -1   10.40    0.40
   5   7   1    9.60    0.49
  -5   7  -1   10.44    0.47
   7  -7   1    4.43    0.27
   7  -7   1    4.25    0.24
  -7  -7  -1    4.73    0.27
  -7  -7  -1    4.38    0.25
  -7   7  -1    4.53    0.30
   7   7   1    3.89    0.34
   9  -7   1    8.61    0.35
  -9  -7  -1    9.15    0.38
   9  -7   1    8.13    0.39
  -9  -7  -1    9.01    0.38
   9   7   1    8.48    0.46
  -9   7  -1    9.07    0.42
 -11  -7  -1   12.90    0.50
  11  -7   1   11.97    0.46
  11  -7   1   12.48    0.51
 -11  -7  -1   13.35    0.49
 -11   7  -1   12.88    0.53
  11   7   1   11.19    0.57
 -13  -7  -1    5.84    0.31
  13  -7   1    5.29    0.30
 -13  -7  -1    6.11    0.30
 -13   7  -1    5.20    0.31
 -13   7  -1    6.24    0.38
 -15  -7  -1    3.26    0.27
 -15  -7  -1    2.87    0.25
  15  -7   1    2.54    0.26
 -15   7  -1    3.04    0.33
  15   7   1    2.31    0.29
 -17  -7  -1   23.76    0.83
 -17  -7  -1   24.01    0.86
  17  -7   1   23.15    0.81
  17   7   1   23.30    0.96
 -17   7  -1   24.47    0.93
  19  -7   1   11.84    0.51
 -19  -7  -1   12.40    0.52
 -19  -7  -1   12.63    0.53
  19   7   1   11.57    0.62
 -19   7  -1   12.89    0.62
 -21  -7  -1   10.71    0.48
  21  -7   1   10.13    0.49
 -21  -7  -1   10.81    0.48
 -21   7  -1   11.54    0.59
  21   7   1   11.36    0.61
 -23  -7  -1    2.70    0.26
  23  -7   1    2.57    0.28
 -23  -7  -1    3.25    0.29
 -23   7  -1    2.81    0.37
  23   7   1    2.53    0.37
  25  -7   1    3.71    0.34
 -25  -7  -1    4.11    0.34
 -25  -7  -1    3.85    0.33
 -25   7  -1    4.39    0.44
  25   7   1    4.13    0.46
  27  -7   1    3.81    0.36
  27   7   1    4.27    0.47
 -27   7  -1    3.98    0.45
  29  -7   1    1.16    0.29
 -29   7  -1    1.45    0.37
  29   7   1    1.59    0.36
  31  -7   1    0.10    0.25
 -31   7  -1   -0.23    0.32
  33  -7   1    4.01    0.38
 -33   7  -1    3.90    0.47
  35  -7   1    3.44    0.39
 -35   7  -1    3.78    0.48
  37  -7   1    3.65    0.41
 -37   7  -1    3.32    0.49
  38  -8  -1    1.03    0.33
 -38   8   1    0.20    0.38
  36  -8  -1    2.34    0.36
 -36   8   1    1.19    0.38
  34  -8  -1    1.18    0.30
 -34   8   1    0.84    0.37
  32  -8  -1    2.49    0.33
 -32   8   1    1.36    0.36
  30  -8  -1    2.45    0.32
 -30  -8   1    2.95    0.31
 -30  -8   1    3.00    0.31
  30   8  -1    2.76    0.40
 -30   8   1    2.66    0.41
  28  -8  -1    3.11    0.33
 -28  -8   1    3.29    0.34
 -28  -8   1    3.19    0.30
  28   8  -1    3.37    0.40
 -28   8   1    2.94    0.41
 -26  -8   1    0.80    0.23
  26  -8  -1    0.86    0.25
 -26  -8   1    0.76    0.22
  26   8  -1    1.04    0.32
 -26   8   1    0.68    0.34
 -24  -8   1    2.73    0.27
 -24  -8   1    2.87    0.31
  24  -8  -1    2.65    0.30
  24   8  -1    2.60    0.36
 -24   8   1    3.13    0.39
 -22  -8   1   10.05    0.47
 -22  -8   1    9.45    0.44
  22  -8  -1    9.19    0.47
 -22   8   1    9.75    0.56
  22   8  -1    9.58    0.58
 -20  -8   1   12.66    0.51
 -20  -8   1   12.34    0.54
  20  -8  -1   11.58    0.52
  20   8  -1   12.38    0.65
 -20   8   1   11.64    0.61
 -18  -8   1    6.89    0.37
  18  -8  -1    6.76    0.38
 -18  -8   1    7.02    0.38
 -18   8   1    6.92    0.47
  18   8  -1    6.78    0.50
  16  -8  -1    4.76    0.32
 -16  -8   1    5.26    0.32
 -16  -8   1    5.10    0.33
 -16   8   1    5.17    0.40
  16   8  -1    4.27    0.43
 -14  -8   1    3.42    0.28
 -14  -8   1    3.13    0.26
  14  -8  -1    2.89    0.27
  14   8  -1    2.82    0.32
 -14   8   1    3.53    0.34
 -14   8   1    3.30    0.30
  12  -8  -1   13.64    0.53
 -12  -8   1   14.83    0.54
 -12  -8   1   15.73    0.59
  12   8  -1   13.38    0.64
 -12   8   1   14.58    0.62
 -12   8   1   14.74    0.62
 -10  -8   1    5.94    0.30
  10  -8  -1    5.03    0.29
 -10  -8   1    6.01    0.33
 -10   8   1    5.54    0.36
  10   8  -1    4.98    0.40
   8  -8  -1    8.40    0.38
   8  -8  -1    8.13    0.37
  -8  -8   1    9.08    0.40
  -8  -8   1    9.12    0.37
  -8   8   1    9.10    0.45
   8   8  -1    8.57    0.47
   6  -8  -1    3.66    0.25
  -6  -8   1    3.79    0.23
  -6  -8   1    3.68    0.26
   6  -8  -1    3.55    0.24
  -6   8   1    3.90    0.31
   6   8  -1    4.17    0.35
  -4  -8   1    2.68    0.21
   4  -8  -1    2.93    0.22
  -4  -8   1    2.97    0.23
   4  -8  -1    2.59    0.22
   4   8  -1    2.72    0.27
  -4   8   1    3.11    0.30
   2  -8  -1   14.31    0.56
  -2  -8   1   14.86    0.51
  -2  -8   1   14.44    0.56
   2  -8  -1   15.27    0.53
   2   8  -1   15.19    0.64
  -2   8   1   14.70    0.63
   0  -8   1    3.16    0.21
   0  -8   1    3.39    0.24
   0  -8  -1    3.56    0.24
   0  -8  -1    3.18    0.22
   0   8  -1    3.16    0.32
   0   8   1    3.39    0.32
  -2  -8  -1    3.49    0.24
   2  -8   1    2.95    0.21
   2  -8   1    3.19    0.23
  -2  -8  -1    3.39    0.22
  -2   8  -1    3.55    0.31
   2   8   1    3.28    0.32
  -4  -8  -1    0.75    0.15
   4  -8   1    0.80    0.15
   4  -8   1    1.09    0.14
  -4   8  -1    1.02    0.20
   4   8   1    1.04    0.22
  -6  -8  -1    7.34    0.33
   6  -8   1    7.05    0.35
   6  -8   1    7.10    0.32
  -6  -8  -1    7.02    0.32
   6   8   1    6.67    0.42
  -6   8  -1    6.70    0.39
  -8  -8  -1    8.27    0.35
  -8  -8  -1    7.99    0.36
   8  -8   1    7.58    0.34
   8  -8   1    8.08    0.38
  -8   8  -1    7.29    0.40
   8   8   1    6.74    0.45
  10  -8   1    7.57    0.39
  10  -8   1    7.69    0.35
 -10  -8  -1    8.59    0.38
 -10  -8  -1    8.50    0.38
 -10   8  -1    8.21    0.42
  10   8   1    7.15    0.47
 -12  -8  -1    1.15    0.19
  12  -8   1    1.05    0.20
  12  -8   1    0.95    0.18
 -12  -8  -1    1.47    0.17
 -12   8  -1    0.80    0.20
  12   8   1    0.60    0.25
 -14  -8  -1    2.08    0.22
  14  -8   1    1.54    0.20
 -14   8  -1    1.49    0.21
  14   8   1    1.45    0.28
 -14   8  -1    1.56    0.25
 -16  -8  -1   13.19    0.53
  16  -8   1   11.89    0.51
 -16  -8  -1   12.47    0.52
 -16   8  -1   12.95    0.61
  16   8   1   12.62    0.64
  18  -8   1   15.28    0.61
 -18  -8  -1   17.45    0.67
 -18  -8  -1   16.98    0.65
 -18   8  -1   17.58    0.75
  18   8   1   15.69    0.75
 -20  -8  -1    3.83    0.30
  20  -8   1    4.08    0.33
 -20  -8  -1    3.49    0.32
  20   8   1    4.04    0.46
 -20   8  -1    3.98    0.41
 -22  -8  -1    1.76    0.22
 -22  -8  -1    1.55    0.25
  22  -8   1    1.66    0.26
 -22   8  -1    1.64    0.34
  22   8   1    1.36    0.34
 -24  -8  -1    1.39    0.25
  24  -8   1    0.76    0.24
 -24   8  -1    1.20    0.34
  24   8   1    0.99    0.33
 -26  -8  -1    5.31    0.38
  26  -8   1    4.73    0.38
 -26   8  -1    5.58    0.48
  26   8   1    5.24    0.51
 -28  -8  -1    0.92    0.26
  28  -8   1    0.97    0.27
  28   8   1    0.68    0.34
 -28   8  -1    0.62    0.36
  30  -8   1    0.71    0.28
 -30  -8  -1    0.89    0.28
 -30   8  -1    0.77    0.37
  30   8   1    0.72    0.35
  32  -8   1    4.09    0.40
 -32  -8  -1    4.28    0.40
 -32   8  -1    4.39    0.50
  34  -8   1    1.47    0.32
 -34  -8  -1    2.46    0.36
 -34   8  -1    1.49    0.41
  36  -8   1    1.25    0.34
 -36   8  -1    1.63    0.44
  37  -9  -1    4.09    0.43
 -37   9   1    3.22    0.48
  35  -9  -1    1.03    0.33
 -35   9   1    0.76    0.40
  33  -9  -1    0.18    0.28
 -33   9   1   -0.10    0.34
  31  -9  -1    0.25    0.27
  31   9  -1    0.65    0.37
 -31   9   1    0.14    0.36
  29  -9  -1    2.38    0.32
 -29   9   1    1.94    0.39
  29   9  -1    1.86    0.38
  27  -9  -1    9.59    0.51
 -27   9   1    9.56    0.60
  27   9  -1   10.23    0.64
  25  -9  -1    2.24    0.29
 -25  -9   1    2.73    0.28
  25   9  -1    1.82    0.36
 -25   9   1    2.26    0.39
  23  -9  -1    4.69    0.36
 -23  -9   1    4.66    0.35
 -23  -9   1    4.58    0.34
 -23   9   1    4.88    0.45
  21  -9  -1    4.14    0.34
 -21  -9   1    5.12    0.35
 -21  -9   1    3.96    0.31
 -21   9   1    4.48    0.43
  21   9  -1    3.73    0.40
  19  -9  -1    2.19    0.27
 -19  -9   1    2.63    0.26
 -19  -9   1    3.04    0.26
  19   9  -1    2.23    0.35
 -19   9   1    2.80    0.36
 -17  -9   1    4.44    0.32
  17  -9  -1    3.30    0.31
 -17  -9   1    4.54    0.32
 -17   9   1    4.41    0.40
  17   9  -1    2.72    0.36
  15  -9  -1    8.99    0.44
 -15  -9   1    9.66    0.42
 -15  -9   1    8.77    0.44
  15   9  -1    9.25    0.57
 -15   9   1    9.24    0.50
  13  -9  -1   13.10    0.53
 -13  -9   1   15.44    0.56
 -13  -9   1   15.25    0.60
 -13   9   1   14.41    0.64
 -13   9   1   14.05    0.64
  13   9  -1   13.30    0.67
  11  -9  -1   29.04    0.97
 -11  -9   1   31.56    1.10
 -11  -9   1   32.16    1.03
 -11   9   1   31.07    1.16
 -11   9   1   31.75    1.14
  11   9  -1   28.95    1.14
   9  -9  -1    7.87    0.37
  -9  -9   1    7.88    0.36
   9  -9  -1    7.61    0.39
  -9  -9   1    8.39    0.41
  -9   9   1    7.91    0.45
   9   9  -1    7.35    0.50
  -7  -9   1   13.37    0.54
  -7  -9   1   13.22    0.50
   7  -9  -1   12.97    0.50
   7  -9  -1   12.79    0.53
   7   9  -1   12.72    0.63
  -7   9   1   14.56    0.62
  -5  -9   1    3.21    0.26
   5  -9  -1    3.12    0.25
   5  -9  -1    2.97    0.25
  -5  -9   1    2.93    0.23
   5   9  -1    1.85    0.28
  -5   9   1    1.87    0.27
  -3  -9   1    9.50    0.43
   3  -9  -1    9.52    0.42
  -3  -9   1    9.99    0.39
   3  -9  -1    9.95    0.41
  -3   9   1   10.20    0.51
   3   9  -1   10.40    0.53
  -1  -9   1   20.00    0.67
  -1  -9   1   19.67    0.73
   1  -9  -1   19.97    0.69
   1  -9  -1   19.53    0.72
  -1   9   1   20.29    0.82
   1   9  -1   20.50    0.82
  -1  -9  -1    0.53    0.14
   1  -9   1    0.71    0.16
   1  -9   1    0.72    0.14
  -1  -9  -1    0.81    0.16
   1   9   1    0.24    0.22
  -1   9  -1    0.70    0.23
   3  -9   1    6.67    0.35
  -3  -9  -1    6.64    0.34
   3  -9   1    6.36    0.31
  -3  -9  -1    6.72    0.32
  -3   9  -1    7.12    0.42
   3   9   1    6.63    0.44
   5  -9   1    3.60    0.25
   5  -9   1    3.54    0.28
  -5  -9  -1    3.55    0.28
  -5  -9  -1    3.89    0.25
   5   9   1    3.48    0.38
  -5   9  -1    3.64    0.34
   7  -9   1    8.10    0.41
  -7  -9  -1    8.56    0.38
  -7  -9  -1    8.69    0.39
   7  -9   1    8.13    0.36
  -7   9  -1    8.14    0.46
   7   9   1    7.64    0.49
   9  -9   1   10.57    0.48
  -9  -9  -1   11.54    0.47
  -9  -9  -1   11.85    0.47
   9  -9   1    9.97    0.43
   9   9   1   10.43    0.57
  -9   9  -1   10.18    0.53
 -11  -9  -1    4.73    0.30
 -11  -9  -1    4.57    0.32
  11  -9   1    4.49    0.30
  11  -9   1    4.50    0.34
 -11   9  -1    5.01    0.37
  11   9   1    3.75    0.42
  13  -9   1   24.80    0.86
 -13  -9  -1   27.93    0.98
 -13  -9  -1   27.98    0.95
  13   9   1   25.04    1.02
 -13   9  -1   28.52    1.04
 -13   9  -1   27.36    1.04
 -15  -9  -1   12.80    0.54
 -15  -9  -1   13.75    0.54
  15  -9   1   12.21    0.50
  15   9   1   10.81    0.63
 -15   9  -1   12.51    0.61
  17  -9   1   15.55    0.61
 -17  -9  -1   15.68    0.62
 -17  -9  -1   16.60    0.63
  17   9   1   15.24    0.76
 -17   9  -1   15.92    0.71
 -19  -9  -1    2.05    0.26
 -19  -9  -1    2.67    0.24
  19  -9   1    2.35    0.27
  19   9   1    2.98    0.38
 -19   9  -1    2.79    0.34
  21  -9   1    0.79    0.23
 -21  -9  -1    0.87    0.22
  21   9   1    0.51    0.32
 -21   9  -1    0.45    0.30
  23  -9   1    3.29    0.31
 -23  -9  -1    3.31    0.33
  23   9   1    3.02    0.41
 -23   9  -1    3.72    0.41
  25  -9   1    8.76    0.47
 -25  -9  -1    8.57    0.45
 -25   9  -1    8.87    0.57
  25   9   1    7.64    0.60
 -27  -9  -1    0.58    0.25
  27  -9   1    0.61    0.26
  27   9   1    0.31    0.35
 -27   9  -1    0.43    0.36
 -29  -9  -1    7.03    0.44
  29  -9   1    6.35    0.44
  29   9   1    7.16    0.58
 -29   9  -1    6.87    0.55
 -31  -9  -1    0.03    0.27
  31  -9   1    0.49    0.29
  31   9   1    0.38    0.36
 -31   9  -1   -0.47    0.36
  33  -9   1    2.32    0.35
 -33   9  -1    2.26    0.44
  35  -9   1    6.17    0.47
 -35   9  -1    6.06    0.57
  36 -10  -1    3.26    0.41
 -36  10   1    2.94    0.49
  34 -10  -1    2.85    0.38
 -34  10   1    2.77    0.47
  32 -10  -1    1.62    0.33
  32  10  -1    1.71    0.44
 -32  10   1    0.92    0.40
  30 -10  -1    1.51    0.31
 -30  10   1    1.00    0.39
  30  10  -1    1.23    0.40
  28 -10  -1    0.80    0.27
 -28  10   1    0.25    0.37
  28  10  -1    0.98    0.38
  26 -10  -1    5.47    0.39
  26  10  -1    5.44    0.53
 -26  10   1    6.24    0.52
  24 -10  -1    9.26    0.49
 -24  10   1   10.16    0.61
  24  10  -1   10.01    0.63
 -22 -10   1    6.40    0.40
  22 -10  -1    5.20    0.38
  22  10  -1    5.04    0.50
 -22  10   1    5.83    0.49
  20 -10  -1    6.60    0.40
 -20 -10   1    7.02    0.42
  20  10  -1    6.32    0.54
 -20  10   1    7.23    0.50
  18 -10  -1    4.47    0.35
 -18 -10   1    4.88    0.36
 -18  10   1    4.83    0.43
 -16 -10   1    8.92    0.45
  16 -10  -1    7.43    0.41
 -16 -10   1    9.36    0.44
 -16  10   1    8.98    0.52
  16  10  -1    7.80    0.55
 -14 -10   1    7.97    0.39
 -14 -10   1    7.55    0.41
  14 -10  -1    7.07    0.40
 -14  10   1    7.27    0.47
  14  10  -1    6.75    0.53
  12 -10  -1   12.89    0.53
 -12 -10   1   13.91    0.53
 -12 -10   1   13.61    0.58
 -12  10   1   13.39    0.62
 -12  10   1   13.64    0.63
  12  10  -1   12.43    0.68
  10 -10  -1   16.24    0.68
  10 -10  -1   16.80    0.63
 -10 -10   1   18.06    0.65
 -10 -10   1   18.04    0.71
  10  10  -1   17.91    0.80
 -10  10   1   18.26    0.77
   8 -10  -1    2.18    0.24
   8 -10  -1    2.56    0.24
  -8 -10   1    2.76    0.25
  -8 -10   1    2.66    0.22
   8  10  -1    1.84    0.34
  -8  10   1    2.05    0.30
   6 -10  -1   12.33    0.50
   6 -10  -1   12.32    0.53
  -6 -10   1   12.55    0.53
  -6 -10   1   12.78    0.49
  -6  10   1   13.10    0.62
   6  10  -1   12.92    0.65
   4 -10  -1    3.49    0.28
  -4 -10   1    3.40    0.28
   4 -10  -1    3.72    0.28
  -4 -10   1    3.56    0.26
  -4  10   1    3.81    0.39
   4  10  -1    2.91    0.34
   2 -10  -1   10.49    0.44
  -2 -10   1    9.89    0.46
   2 -10  -1   10.13    0.46
  -2 -10   1   10.76    0.43
  -2  10   1   11.46    0.58
   2  10  -1   11.10    0.58
   0 -10   1   19.45    0.68
   0 -10  -1   20.02    0.70
   0 -10   1   19.20    0.74
   0 -10  -1   19.59    0.73
   0  10  -1   20.21    0.84
   0  10   1   20.88    0.85
  -2 -10  -1   17.83    0.69
  -2 -10  -1   18.87    0.66
   2 -10   1   17.91    0.64
   2 -10   1   17.79    0.70
  -2  10  -1   18.97    0.80
   2  10   1   19.31    0.81
   4 -10   1    8.62    0.43
  -4 -10  -1    8.90    0.41
   4 -10   1    8.94    0.39
  -4 -10  -1    9.22    0.43
  -4  10  -1    9.86    0.52
   4  10   1    8.59    0.54
   6 -10   1    7.15    0.37
  -6 -10  -1    7.76    0.38
  -6 -10  -1    8.01    0.40
   6 -10   1    7.99    0.41
   6  10   1    7.63    0.52
  -6  10  -1    7.73    0.48
   8 -10   1   27.06    0.97
  -8 -10  -1   28.96    0.96
  -8 -10  -1   28.46    1.00
   8 -10   1   26.12    0.89
   8  10   1   26.04    1.08
  -8  10  -1   28.27    1.09
  10 -10   1    3.57    0.30
 -10 -10  -1    4.44    0.34
  10 -10   1    3.95    0.34
 -10 -10  -1    4.05    0.30
 -10  10  -1    3.99    0.39
  10  10   1    2.45    0.35
  12 -10   1   15.18    0.59
 -12 -10  -1   16.71    0.64
  12 -10   1   14.92    0.66
 -12 -10  -1   16.63    0.65
  12  10   1   15.12    0.74
 -12  10  -1   16.10    0.70
 -14 -10  -1    4.43    0.31
 -14 -10  -1    3.86    0.34
  14 -10   1    3.88    0.31
 -14  10  -1    4.21    0.39
  16 -10   1    7.68    0.41
 -16 -10  -1    8.20    0.42
  16  10   1    7.54    0.55
 -16  10  -1    7.70    0.49
  18 -10   1    2.12    0.26
 -18 -10  -1    3.17    0.32
 -18  10  -1    1.95    0.32
  18  10   1    1.89    0.36
 -20 -10  -1    5.87    0.39
  20 -10   1    5.27    0.37
 -20  10  -1    5.69    0.46
  22 -10   1    4.41    0.36
 -22 -10  -1    4.57    0.36
 -22  10  -1    4.09    0.45
 -24 -10  -1    4.36    0.37
  24 -10   1    4.45    0.36
  24  10   1    2.77    0.42
 -24  10  -1    5.08    0.47
  26 -10   1    7.11    0.44
 -26  10  -1    7.71    0.56
  26  10   1    7.12    0.60
  28 -10   1    7.56    0.47
  28  10   1    8.42    0.63
 -28  10  -1    7.96    0.59
  30 -10   1    0.69    0.30
 -30  10  -1    0.89    0.41
  30  10   1    1.19    0.41
  32 -10   1    0.75    0.31
  32  10   1    0.97    0.43
 -32  10  -1    0.73    0.42
  34 -10   1    1.88    0.37
 -34  10  -1    1.37    0.45
  33 -11  -1    7.30    0.50
  33  11  -1    7.24    0.67
 -33  11   1    7.52    0.61
  31 -11  -1    2.37    0.35
  31  11  -1    1.62    0.44
 -31  11   1    1.01    0.41
  29 -11  -1    2.09    0.33
 -29  11   1    1.68    0.43
  29  11  -1    1.52    0.44
  27 -11  -1    8.29    0.49
  27  11  -1    8.19    0.64
 -27  11   1   10.01    0.65
  25 -11  -1   10.63    0.53
  25  11  -1   10.55    0.69
 -25  11   1   10.79    0.64
  23 -11  -1    3.17    0.33
  23  11  -1    3.73    0.45
 -23  11   1    2.61    0.40
  21 -11  -1    1.59    0.28
 -21  11   1    1.77    0.38
  21  11  -1    0.61    0.34
 -19 -11   1   19.53    0.77
  19 -11  -1   17.41    0.69
  19  11  -1   16.77    0.84
 -19  11   1   18.40    0.83
 -17 -11   1   15.18    0.64
  17 -11  -1   13.25    0.57
 -17  11   1   14.26    0.69
  17  11  -1   12.82    0.72
  15 -11  -1    6.63    0.39
 -15 -11   1    7.93    0.43
  15  11  -1    6.39    0.53
 -15  11   1    7.04    0.48
  13 -11  -1    1.76    0.25
 -13 -11   1    1.72    0.25
 -13  11   1    1.64    0.31
  13  11  -1    1.28    0.35
  11 -11  -1    7.73    0.41
 -11 -11   1    8.22    0.44
  11  11  -1    8.06    0.57
 -11  11   1    7.77    0.47
 -11  11   1    9.20    0.52
  -9 -11   1   10.80    0.45
   9 -11  -1    9.58    0.45
  -9 -11   1   10.39    0.48
   9 -11  -1    9.93    0.49
  -9  11   1    8.85    0.56
   9  11  -1   10.57    0.63
   7 -11  -1   17.90    0.70
  -7 -11   1   18.06    0.64
  -7 -11   1   18.82    0.70
   7 -11  -1   17.50    0.65
   7  11  -1   17.03    0.83
  -7  11   1   15.72    0.78
  -5 -11   1   27.99    0.93
   5 -11  -1   27.39    0.94
   5 -11  -1   28.11    1.01
  -5 -11   1   27.63    1.01
  -5  11   1   29.44    1.12
   5  11  -1   28.38    1.14
  -3 -11   1    0.74    0.20
  -3 -11   1    0.82    0.18
   3 -11  -1    0.90    0.18
   3 -11  -1    0.85    0.19
  -3  11   1    0.89    0.30
   3  11  -1    0.91    0.32
   1 -11  -1    6.78    0.37
  -1 -11   1    7.30    0.39
   1 -11  -1    6.87    0.37
  -1 -11   1    6.77    0.35
  -1  11   1    6.83    0.51
   1  11  -1    6.44    0.50
   1 -11   1   14.56    0.60
  -1 -11  -1   14.59    0.58
   1 -11   1   14.68    0.55
  -1 -11  -1   14.78    0.57
   1  11   1   14.55    0.72
  -1  11  -1   14.55    0.71
   3 -11   1   14.79    0.61
  -3 -11  -1   14.79    0.57
  -3 -11  -1   14.70    0.59
   3 -11   1   14.52    0.55
  -3  11  -1   14.62    0.71
   3  11   1   15.08    0.73
   5 -11   1    3.02    0.30
   5 -11   1    2.66    0.27
  -5 -11  -1    2.22    0.26
  -5 -11  -1    2.82    0.27
  -5  11  -1    2.72    0.35
   5  11   1    2.55    0.37
   7 -11   1   45.23    1.53
   7 -11   1   44.52    1.41
  -7 -11  -1   46.06    1.57
  -7 -11  -1   47.64    1.49
   7  11   1   42.69    1.65
  -7  11  -1   46.13    1.70
  -9 -11  -1   18.00    0.66
  -9 -11  -1   17.64    0.66
   9 -11   1   15.61    0.61
   9 -11   1   16.01    0.67
  -9  11  -1   15.56    0.75
   9  11   1   16.16    0.78
  11 -11   1    6.00    0.41
  11 -11   1    5.99    0.36
 -11 -11  -1    6.86    0.39
 -11 -11  -1    7.07    0.38
 -11  11  -1    6.39    0.46
  11  11   1    6.19    0.52
  13 -11   1    6.75    0.37
 -13 -11  -1    7.59    0.42
  13  11   1    5.93    0.52
 -15 -11  -1    0.39    0.23
  15 -11   1    0.23    0.20
  15  11   1    0.41    0.32
 -15  11  -1    0.64    0.28
  17 -11   1    3.92    0.32
 -17 -11  -1    4.26    0.37
  17  11   1    2.14    0.38
 -17  11  -1    3.76    0.40
  19 -11   1   12.83    0.56
 -19 -11  -1   15.05    0.61
  19  11   1   12.40    0.73
 -19  11  -1   14.05    0.70
  21 -11   1    6.79    0.41
 -21  11  -1    7.29    0.53
  23 -11   1    2.09    0.29
  23  11   1    1.35    0.40
 -23  11  -1    1.64    0.39
  25 -11   1    1.98    0.30
 -25  11  -1    1.14    0.38
  25  11   1    1.84    0.43
  27 -11   1    9.58    0.53
  27  11   1   10.40    0.70
 -27  11  -1   10.70    0.66
  29 -11   1    4.30    0.40
 -29  11  -1    4.27    0.54
  29  11   1    3.97    0.51
  31 -11   1    0.95    0.31
 -31  11  -1    0.17    0.42
  31  11   1    0.67    0.43
  33 -11   1    1.30    0.34
 -33  11  -1    1.65    0.47
  32 -12  -1    5.15    0.45
 -32  12   1    5.33    0.57
  32  12  -1    5.42    0.61
  30 -12  -1    0.20    0.28
  30  12  -1    0.28    0.42
 -30  12   1    0.29    0.40
  28 -12  -1    6.16    0.45
 -28  12   1    5.59    0.55
  28  12  -1    6.20    0.62
  26 -12  -1    1.99    0.32
 -26  12   1    2.29    0.44
  26  12  -1    1.16    0.41
  24 -12  -1    3.63    0.37
  24  12  -1    3.42    0.47
 -24  12   1    3.41    0.45
  22 -12  -1    2.07    0.31
 -22  12   1    1.69    0.38
  22  12  -1    2.25    0.42
  20 -12  -1    2.87    0.32
  20  12  -1    2.53    0.41
 -20  12   1    2.79    0.41
  18 -12  -1   10.01    0.49
 -18  12   1   10.45    0.59
  18  12  -1    8.82    0.63
  16 -12  -1    3.79    0.34
 -16  12   1    4.70    0.43
 -14 -12   1    1.76    0.27
  14 -12  -1    1.42    0.25
 -14  12   1    2.10    0.31
  14  12  -1    1.28    0.36
  12 -12  -1    0.27    0.21
 -12 -12   1    0.12    0.20
 -12  12   1    0.13    0.25
  12  12  -1   -0.18    0.31
  10 -12  -1    5.47    0.36
 -10 -12   1    6.60    0.39
 -10  12   1    5.29    0.49
  10  12  -1    5.84    0.53
   8 -12  -1   10.67    0.52
  -8 -12   1   11.70    0.52
   8 -12  -1   10.81    0.48
   8  12  -1   10.57    0.66
  -8  12   1   10.03    0.61
   6 -12  -1   17.38    0.70
  -6 -12   1   17.07    0.68
   6 -12  -1   17.09    0.65
  -6  12   1   17.24    0.80
   6  12  -1   17.05    0.83
   4 -12  -1    1.30    0.23
   4 -12  -1    1.61    0.23
  -4 -12   1    1.09    0.22
  -4  12   1    1.19    0.33
   4  12  -1    1.64    0.37
   2 -12  -1    4.42    0.32
  -2 -12   1    4.28    0.30
  -2 -12   1    4.29    0.32
   2 -12  -1    4.10    0.32
   2  12  -1    4.47    0.49
  -2  12   1    4.20    0.46
   0 -12   1    5.04    0.34
   0 -12  -1    4.94    0.33
   0 -12  -1    5.10    0.33
   0 -12   1    5.10    0.31
   0  12  -1    5.21    0.49
   0  12   1    4.84    0.47
  -2 -12  -1    0.84    0.21
  -2 -12  -1    0.79    0.20
   2 -12   1    0.86    0.19
   2 -12   1    1.14    0.22
   2  12   1    0.71    0.33
  -2  12  -1    0.94    0.33
   4 -12   1    2.99    0.28
   4 -12   1    2.67    0.28
  -4 -12  -1    2.31    0.26
  -4 -12  -1    2.56    0.27
   4  12   1    2.24    0.38
  -4  12  -1    2.62    0.38
  -6 -12  -1    8.15    0.40
   6 -12   1    8.34    0.40
   6 -12   1    8.23    0.45
  -6 -12  -1    8.13    0.42
  -6  12  -1    7.29    0.54
   6  12   1    8.16    0.58
   8 -12   1   18.18    0.73
  -8 -12  -1   18.97    0.70
  -8 -12  -1   18.47    0.71
   8 -12   1   17.06    0.66
  -8  12  -1   17.56    0.82
   8  12   1   17.19    0.84
 -10 -12  -1    8.06    0.43
  10 -12   1    6.45    0.39
  10 -12   1    7.36    0.44
 -10  12  -1    6.96    0.51
  10  12   1    6.67    0.55
 -12 -12  -1    3.43    0.33
  12 -12   1    2.94    0.34
  12 -12   1    3.10    0.31
  12  12   1    2.90    0.41
  14 -12   1    0.34    0.21
 -14  12  -1    0.06    0.27
  14  12   1    0.35    0.33
  16 -12   1    5.40    0.37
  16  12   1    5.08    0.53
 -16  12  -1    5.93    0.45
  18 -12   1    7.21    0.42
 -18  12  -1    7.02    0.49
  18  12   1    6.10    0.56
  20 -12   1   10.84    0.53
 -20  12  -1   11.69    0.64
  20  12   1   11.23    0.71
  22 -12   1    1.72    0.29
  22  12   1    1.17    0.40
 -22  12  -1    1.66    0.40
  24 -12   1    0.52    0.26
 -24  12  -1    0.60    0.38
  24  12   1    0.15    0.38
  26 -12   1    0.79    0.28
  26  12   1   -0.05    0.40
 -26  12  -1    0.26    0.38
  28 -12   1    2.53    0.34
  28  12   1    2.16    0.48
 -28  12  -1    2.18    0.46
  30 -12   1    1.89    0.34
 -30  12  -1    1.41    0.47
  30  12   1    1.05    0.45
  29 -13  -1    0.91    0.33
 -29  13   1    0.86    0.44
  29  13  -1    0.70    0.46
  27 -13  -1    1.13    0.32
 -27  13   1    1.55    0.44
  27  13  -1    1.06    0.45
  25 -13  -1    0.67    0.29
  25  13  -1    0.28    0.40
 -25  13   1    0.53    0.39
  23 -13  -1    1.71    0.31
  23  13  -1    1.25    0.42
 -23  13   1    1.08    0.38
  21 -13  -1    0.76    0.27
 -21  13   1    0.69    0.36
  21  13  -1    0.87    0.39
  19 -13  -1    3.08    0.32
  19  13  -1    2.59    0.43
 -19  13   1    2.93    0.40
  17 -13  -1    0.80    0.25
 -17  13   1    1.33    0.31
  17  13  -1    1.15    0.38
  15 -13  -1    0.99    0.25
 -15  13   1    1.10    0.30
  15  13  -1    0.96    0.37
  13 -13  -1    1.62    0.26
 -13  13   1    1.21    0.29
  13  13  -1    1.11    0.38
  11 -13  -1    5.29    0.37
 -11 -13   1    6.25    0.40
 -11  13   1    5.48    0.42
  11  13  -1    5.14    0.54
   9 -13  -1    2.00    0.26
   9 -13  -1    2.90    0.31
  -9 -13   1    3.29    0.31
  -9  13   1    2.83    0.40
   9  13  -1    2.47    0.41
   7 -13  -1    1.85    0.25
  -7 -13   1    1.92    0.26
   7 -13  -1    2.02    0.27
  -7  13   1    1.87    0.37
   7  13  -1    1.31    0.39
   5 -13  -1    0.77    0.23
   5 -13  -1    1.10    0.22
  -5 -13   1    1.14    0.24
   5  13  -1    1.10    0.38
  -5  13   1    1.06    0.35
  -3 -13   1    0.30    0.21
   3 -13  -1   -0.03    0.20
   3 -13  -1    0.19    0.20
   3  13  -1   -0.13    0.34
  -3  13   1   -0.22    0.33
   1 -13  -1    7.97    0.43
   1 -13  -1    8.25    0.42
  -1 -13   1    8.01    0.44
  -1  13   1    8.36    0.59
   1  13  -1    7.80    0.59
  -1 -13  -1    0.80    0.22
  -1 -13  -1    1.47    0.22
   1 -13   1    1.09    0.24
   1  13   1    1.17    0.37
  -1  13  -1    0.90    0.36
  -3 -13  -1    2.74    0.27
   3 -13   1    2.99    0.32
  -3 -13  -1    3.04    0.28
  -3  13  -1    2.63    0.40
   3  13   1    3.00    0.42
  -5 -13  -1    3.83    0.32
   5 -13   1    4.02    0.35
  -5  13  -1    3.94    0.43
   5  13   1    4.78    0.48
   7 -13   1    1.79    0.28
   7 -13   1    1.75    0.24
  -7  13  -1    1.13    0.35
   7  13   1    1.35    0.38
   9 -13   1    1.38    0.24
   9 -13   1    1.45    0.28
   9  13   1    1.28    0.38
  -9  13  -1    1.01    0.34
  11 -13   1    4.59    0.39
  11 -13   1    3.92    0.33
  11  13   1    4.01    0.47
  13 -13   1    3.72    0.32
 -13  13  -1    3.98    0.39
  13  13   1    2.65    0.42
  15 -13   1    1.37    0.26
 -15  13  -1    1.00    0.31
  15  13   1    0.96    0.38
  17 -13   1    3.66    0.34
  17  13   1    2.69    0.44
 -17  13  -1    2.99    0.37
  19 -13   1    3.30    0.33
 -19  13  -1    2.22    0.37
  19  13   1    2.23    0.44
  21 -13   1    0.89    0.27
 -21  13  -1    0.33    0.36
  21  13   1    0.37    0.40
  23 -13   1    2.25    0.32
 -23  13  -1    1.84    0.41
  23  13   1    2.11    0.47
  25 -13   1    0.48    0.28
  25  13   1    0.00    0.42
 -25  13  -1    0.55    0.38
  27 -13   1    0.37    0.30
 -27  13  -1    0.08    0.39
  27  13   1    0.30    0.44
  26 -14  -1    1.43    0.33
  26  14  -1    0.79    0.46
 -26  14   1    1.96    0.46
  24 -14  -1    1.41    0.31
 -24  14   1    0.57    0.39
  24  14  -1    0.40    0.42
  22 -14  -1    1.49    0.31
  22  14  -1    0.57    0.41
 -22  14   1    1.70    0.41
  20 -14  -1    0.78    0.27
 -20  14   1    0.61    0.36
  20  14  -1    1.11    0.42
  18 -14  -1    1.04    0.28
  18  14  -1    0.39    0.39
 -18  14   1    0.94    0.34
  16 -14  -1    1.18    0.27
  16  14  -1    0.54    0.38
 -16  14   1    1.52    0.34
  14 -14  -1    1.56    0.27
  14  14  -1    0.27    0.38
 -14  14   1    1.17    0.30
  12 -14  -1    2.72    0.29
 -12  14   1    2.49    0.33
  12  14  -1    1.86    0.43
  10 -14  -1    3.34    0.31
  10  14  -1    3.34    0.47
 -10  14   1    3.96    0.38
   8 -14  -1    0.72    0.22
   8 -14  -1    0.83    0.27
  -8  14   1    0.47    0.35
   8  14  -1    0.78    0.39
   6 -14  -1    5.80    0.40
   6 -14  -1    6.09    0.37
  -6 -14   1    6.32    0.40
   6  14  -1    5.02    0.55
  -6  14   1    6.00    0.54
   4 -14  -1    0.28    0.23
  -4 -14   1    0.81    0.24
   4 -14  -1    0.80    0.22
   4  14  -1    0.33    0.38
  -4  14   1    0.42    0.37
  -2 -14   1   16.37    0.68
   2 -14  -1   16.50    0.68
  -2  14   1   14.96    0.81
   2  14  -1   15.18    0.82
   0 -14  -1    6.56    0.40
   0 -14   1    6.86    0.42
   0  14  -1    6.25    0.56
   0  14   1    6.67    0.58
   2 -14   1    8.49    0.47
   2  14   1    9.20    0.64
  -2  14  -1    8.80    0.61
   4 -14   1    4.39    0.37
  -4  14  -1    4.31    0.46
   4  14   1    3.34    0.46
   6 -14   1    0.65    0.26
   6  14   1    0.36    0.37
  -6  14  -1    0.93    0.37
   8 -14   1    5.69    0.42
  -8  14  -1    5.70    0.51
   8  14   1    5.85    0.57
  10 -14   1    0.82    0.29
  10  14   1    0.90    0.39
 -12  14  -1    1.15    0.30
  12  14   1    0.64    0.39
 -14  14  -1    1.26    0.31
  14  14   1    0.71    0.38
  16  14   1    1.11    0.40
 -16  14  -1    1.12    0.31
  18 -14   1    0.11    0.25
 -18  14  -1   -0.08    0.30
  18  14   1   -0.21    0.38
  20 -14   1    1.33    0.29
 -20  14  -1    0.77    0.36
  20  14   1    0.61    0.42
  22 -14   1    1.45    0.30
  22  14   1    1.63    0.47
 -22  14  -1    1.02    0.39
  24 -14   1    3.31    0.37
  24  14   1    2.44    0.51
 -24  14  -1    3.82    0.51
  26 -14   1    0.21    0.30
  26  14   1    0.23    0.45
 -26  14  -1    0.11    0.41
  23 -15  -1    1.27    0.32
 -23  15   1   -0.12    0.38
  23  15  -1    0.79    0.45
  21 -15  -1    0.58    0.29
  21  15  -1   -0.08    0.41
 -21  15   1    0.40    0.38
  19 -15  -1    4.41    0.40
 -19  15   1    3.63    0.45
  19  15  -1    3.90    0.54
  17 -15  -1    0.95    0.28
  17  15  -1    0.14    0.41
 -17  15   1    0.40    0.34
  15 -15  -1    0.91    0.28
  15  15  -1    0.49    0.41
 -15  15   1    0.23    0.30
 -13  15   1    0.75    0.29
  13  15  -1    0.38    0.40
  11  15  -1    0.27    0.40
 -11  15   1    0.37    0.28
  -9  15   1   -0.27    0.26
   9  15  -1   -0.43    0.37
   7 -15  -1    2.48    0.33
  -7  15   1    2.40    0.43
   7  15  -1    2.47    0.46
   5 -15  -1    2.33    0.31
   5  15  -1    2.32    0.47
  -5  15   1    2.76    0.45
  -3 -15   1    2.31    0.30
   3  15  -1    2.21    0.45
  -3  15   1    1.87    0.43
  -1 -15   1    2.89    0.32
   1  15  -1    2.44    0.46
  -1  15   1    2.39    0.46
   1 -15   1    1.62    0.29
   1  15   1    1.02    0.42
  -1  15  -1    1.40    0.42
   3 -15   1    2.53    0.31
   3  15   1    2.50    0.46
  -3  15  -1    2.17    0.43
   5 -15   1    1.54    0.30
  -5  15  -1    0.94    0.40
   5  15   1    1.44    0.43
   7 -15   1    0.54    0.28
   7  15   1    0.38    0.40
   9 -15   1    1.30    0.32
   9  15   1    0.54    0.41
 -11  15  -1    0.11    0.28
  11  15   1   -0.25    0.39
 -13  15  -1    0.70    0.30
  13  15   1    0.27    0.40
  15  15   1    0.90    0.43
 -15  15  -1    0.97    0.31
 -17  15  -1    0.47    0.32
  17  15   1    0.52    0.42
  19  15   1    1.24    0.47
 -19  15  -1    1.11    0.37
  21  15   1    1.11    0.48
 -21  15  -1    1.19    0.40
 -23  15  -1    0.95    0.41
 -20  16   1   -0.17    0.37
  18  16  -1    0.57    0.45
 -18  16   1    1.42    0.40
  16  16  -1    0.19    0.43
 -16  16   1    0.25    0.34
 -14  16   1   -0.19    0.29
  14  16  -1    0.20    0.43
  12  16  -1   -0.35    0.41
  10  16  -1    5.05    0.59
   8  16  -1   -0.10    0.42
  -6  16   1    0.18    0.40
   6  16  -1    0.04    0.42
  -4  16   1    0.84    0.42
   4  16  -1    0.23    0.42
   2  16  -1    0.03    0.42
  -2  16   1    0.46    0.43
   0  16   1    2.85    0.50
   0  16  -1    3.02    0.49
   2 -16   1    1.72    0.32
  -2  16  -1    1.16    0.44
   2  16   1    1.71    0.47
   4 -16   1   -0.16    0.26
   4  16   1   -0.10    0.42
  -4  16  -1   -0.19    0.39
   6 -16   1   -0.42    0.27
   6  16   1   -0.75    0.40
   8 -16   1   -0.06    0.30
   8  16   1   -0.05    0.42
 -10  16  -1    0.08    0.28
  10  16   1   -0.13    0.42
 -12  16  -1    0.08    0.29
  12  16   1   -0.49    0.41
  14  16   1   -0.21    0.43
 -14  16  -1   -0.03    0.28
  16  16   1   -0.17    0.45
 -16  16  -1   -0.07    0.31
 -18  16  -1   -0.65    0.33
  18  16   1   -0.68    0.43
  13  17  -1    1.39    0.51
  11  17  -1    2.84    0.55
   9  17  -1    0.67    0.48
   7  17  -1    0.64    0.49
   5  17  -1    0.08    0.45
  -3  17   1    2.65    0.52
   3  17  -1    2.11    0.52
  -1  17   1    3.47    0.55
   1  17  -1    3.12    0.54
  -1  17  -1    2.12    0.51
   1  17   1    2.37    0.53
   3  17   1    0.75    0.47
  -3  17  -1    0.94    0.47
   5  17   1    1.32    0.50
   7  17   1    0.11    0.48
   9  17   1    1.95    0.53
 -11  17  -1    0.49    0.31
  11  17   1   -0.25    0.46
  13  17   1    2.77    0.57
 -13  17  -1    2.46    0.38
 -42   0   2    6.36    0.54
  42   0  -2    5.85    0.44
 -40   0   2    5.44    0.50
  40   0  -2    5.94    0.43
 -38   0   2    3.02    0.39
  38   0  -2    2.78    0.32
  36   0  -2    6.40    0.42
 -36   0   2    6.15    0.49
 -34   0   2   36.01    1.35
  34   0  -2   32.99    1.16
  32   0  -2    4.60    0.36
 -32   0   2    4.61    0.43
  30   0  -2    2.25    0.28
 -30   0   2    3.22    0.36
 -28   0   2    5.44    0.44
  28   0  -2    4.88    0.35
  26   0  -2   10.66    0.48
 -26   0   2   10.23    0.54
 -24   0   2   18.31    0.75
  24   0  -2   17.34    0.64
  22   0  -2   10.85    0.45
 -22   0   2   10.20    0.49
 -20   0   2    0.64    0.18
  20   0  -2    0.69    0.14
  18   0  -2   31.01    0.99
 -18   0   2   31.73    1.11
  18   0  -2   30.45    1.06
  14   0  -2   32.24    1.01
 -14   0   2   67.33    2.20
  12   0  -2   33.43    1.03
 -12   0   2   32.05    1.08
 -10   0   2   88.49    2.84
  10   0  -2  111.26    3.30
   8   0  -2  948.39   31.98
  -8   0   2 1000.00   31.86
   8   0  -2  936.25   29.70
   6   0  -2   21.66    0.74
  -6   0   2   23.08    0.77
   6   0  -2   21.81    0.67
  -4   0   2   77.83    2.65
  -4   0   2   79.27    2.54
   4   0  -2   77.17    2.32
  -2   0   2   14.58    0.47
   2   0  -2   33.80    1.02
  -2   0   2   14.12    0.50
   0   0  -2  468.68   14.74
   0   0   2  440.28   15.58
   0   0   2  497.23   15.67
   2   0   2  704.02   24.06
   2   0   2  714.13   20.54
   2   0   2  659.27   22.96
  -4   0  -2   43.90    1.41
   4   0   2   45.94    1.54
   4   0   2   45.83    1.38
  -6   0  -2  284.24    9.11
   6   0   2  293.37    9.85
   6   0   2  296.06    8.73
   8   0   2    6.28    0.25
  -8   0  -2    6.41    0.27
   8   0   2    5.43    0.25
 -10   0  -2   12.42    0.47
  10   0   2   13.03    0.46
  10   0   2   12.97    0.49
 -12   0  -2    3.91    0.30
  12   0   2    3.26    0.26
  12   0   2    3.54    0.26
  14   0   2   75.81    2.40
  14   0   2   82.65    2.66
 -14   0  -2   84.05    2.73
  16   0   2   57.06    1.78
  16   0   2   57.81    1.94
 -16   0  -2   57.69    1.91
 -18   0  -2   70.45    2.32
  18   0   2   71.84    2.36
  18   0   2   68.53    2.16
  20   0   2   49.14    1.65
 -20   0  -2   49.04    1.66
  20   0   2   47.21    1.53
  22   0   2   58.35    1.83
 -22   0  -2   61.84    2.08
  24   0   2    5.30    0.34
 -24   0  -2    6.23    0.43
 -26   0  -2   44.31    1.56
  26   0   2   40.99    1.36
  28   0   2   40.05    1.34
 -28   0  -2   44.30    1.58
 -30   0  -2   19.78    0.85
  30   0   2   17.13    0.70
 -32   0  -2    5.64    0.46
  32   0   2    4.87    0.37
 -34   0  -2    2.00    0.36
  34   0   2    1.29    0.27
  36   0   2    5.29    0.41
 -36   0  -2    6.16    0.52
 -38   0  -2    3.33    0.42
  38   0   2    2.59    0.33
 -40   0  -2    1.20    0.36
  40   0   2    0.61    0.29
 -43  -1   2    2.32    0.41
  43  -1  -2    2.13    0.33
 -43   1   2    1.79    0.39
  43   1  -2    2.15    0.32
 -41  -1   2    6.01    0.53
  41  -1  -2    5.11    0.41
  41   1  -2    4.46    0.40
 -41   1   2    6.13    0.53
  39  -1  -2    0.36    0.25
 -39  -1   2    0.89    0.32
  39   1  -2    0.91    0.26
 -39   1   2    0.78    0.33
 -37  -1   2    2.29    0.35
  37  -1  -2    1.91    0.31
  37   1  -2    1.81    0.28
 -37   1   2    2.06    0.36
  35  -1  -2    6.33    0.42
 -35  -1   2    6.75    0.50
  35   1  -2    6.25    0.41
 -35   1   2    7.14    0.51
 -33  -1   2   18.10    0.81
  33  -1  -2   17.67    0.71
 -33   1   2   18.98    0.83
  33   1  -2   17.06    0.70
 -31  -1   2   12.25    0.62
  31  -1  -2   11.19    0.53
  31   1  -2   11.88    0.53
 -31   1   2   12.85    0.64
 -29  -1   2    0.82    0.27
  29  -1  -2    0.83    0.24
  29   1  -2    0.67    0.22
 -29   1   2    0.69    0.29
  27  -1  -2    3.87    0.32
 -27  -1   2    4.12    0.41
 -27   1   2    3.97    0.40
  27   1  -2    3.20    0.31
  25  -1  -2   16.10    0.63
 -25  -1   2   17.50    0.72
 -25   1   2   16.93    0.73
  25   1  -2   17.08    0.63
  23  -1  -2    5.40    0.31
 -23  -1   2    6.14    0.38
 -23   1   2    5.29    0.39
  23   1  -2    5.15    0.31
  23   1  -2    5.42    0.31
 -21  -1   2    2.02    0.23
  21  -1  -2    1.85    0.19
  21   1  -2    2.59    0.22
  21   1  -2    2.23    0.23
 -21   1   2    2.09    0.25
 -19  -1   2   18.34    0.70
  19  -1  -2   17.90    0.62
  19   1  -2   18.09    0.62
 -19   1   2   18.43    0.71
  19   1  -2   17.22    0.66
 -17  -1   2   14.96    0.60
  17  -1  -2   15.03    0.52
  17   1  -2   13.84    0.51
 -17   1   2   15.35    0.61
  17   1  -2   13.50    0.55
 -15  -1   2   55.73    2.06
  15  -1  -2   70.45    1.95
  15   1  -2   54.28    1.93
 -15   1   2   70.24    2.08
  15   1  -2   67.30    2.16
 -13  -1   2    8.56    0.40
  13  -1  -2    9.98    0.42
  13   1  -2   13.31    0.46
 -11  -1   2    3.86    0.23
  11  -1  -2    6.20    0.28
 -11   1   2    3.92    0.23
  11   1  -2    8.71    0.31
   9  -1  -2  350.94   10.28
  -9  -1   2  319.55   10.06
   9   1  -2  310.86   10.26
   9   1  -2  372.47   11.48
  -9   1   2  305.38   10.06
  -7  -1   2   12.38    0.43
  -7   1   2   10.91    0.41
  -7   1   2   11.98    0.43
   7   1  -2   11.87    0.38
   5  -1  -2  294.89    8.56
  -5  -1   2  313.99    9.80
  -5   1   2  295.91    9.77
   5   1  -2  288.24    9.20
   5   1  -2  279.55    9.58
  -5   1   2  304.07   10.18
  -3  -1   2   14.26    0.49
  -3   1   2   14.72    0.49
  -3   1   2   14.80    0.51
  -1  -1   2   42.15    1.34
   1  -1  -2   50.59    1.38
  -1  -1   2   38.95    1.27
  -1   1   2   43.02    1.38
   1   1  -2   41.73    1.54
  -1   1   2   41.81    1.40
  -1  -1  -2  402.59   11.97
   1  -1   2  391.77   13.21
   1  -1   2  428.35   13.76
   1  -1   2  412.77   12.29
   1   1   2  418.21   13.74
  -3  -1  -2   60.90    1.97
   3  -1   2   61.15    2.06
   3  -1   2   64.19    1.91
   3  -1   2   70.06    2.15
   3   1   2   63.20    1.92
   3   1   2   62.57    2.15
  -5  -1  -2    6.67    0.25
   5  -1   2    6.73    0.28
   5  -1   2    6.62    0.25
   5  -1   2    7.75    0.27
   5   1   2    6.96    0.30
   5   1   2    6.40    0.26
   7  -1   2   20.28    0.68
   7  -1   2   19.00    0.62
  -7  -1  -2   19.27    0.63
  -7   1  -2   18.11    0.63
   7   1   2   19.57    0.70
   7   1   2   19.63    0.63
   9  -1   2   37.87    1.28
   9  -1   2   38.29    1.17
  -9  -1  -2   36.81    1.21
  -9   1  -2   36.58    1.21
   9   1   2   38.31    1.30
   9   1   2   37.61    1.17
  11  -1   2    6.46    0.30
 -11  -1  -2    7.07    0.33
  11  -1   2    6.34    0.30
 -11   1  -2    6.56    0.34
  11   1   2    6.61    0.34
  11   1   2    6.62    0.30
  13  -1   2   82.34    2.48
 -13  -1  -2   83.80    2.67
  13  -1   2   80.98    2.74
  13   1   2   83.14    2.49
 -13   1  -2   80.95    2.67
  13   1   2   82.23    2.76
 -15  -1  -2   10.54    0.46
  15  -1   2   10.01    0.42
  15  -1   2   10.20    0.41
  15   1   2   10.22    0.42
  15   1   2   10.45    0.45
 -15   1  -2   10.63    0.47
 -17  -1  -2   13.28    0.54
  17  -1   2   13.18    0.50
  17  -1   2   13.33    0.49
  17   1   2   12.74    0.52
 -17   1  -2   12.65    0.55
  17   1   2   12.23    0.49
  19  -1   2   31.06    1.06
  19  -1   2   30.16    1.01
 -19  -1  -2   30.49    1.09
  19   1   2   30.80    1.02
  19   1   2   30.60    1.09
 -19   1  -2   31.40    1.10
  21  -1   2    8.82    0.42
 -21  -1  -2    8.86    0.46
 -21   1  -2    8.72    0.47
  21   1   2    8.60    0.42
  21   1   2    9.08    0.42
  23  -1   2    1.35    0.23
 -23  -1  -2    1.41    0.25
  23   1   2    1.68    0.20
  23   1   2    1.04    0.21
 -23   1  -2    1.39    0.26
 -25  -1  -2    4.15    0.39
  25  -1   2    3.21    0.32
  25   1   2    3.15    0.31
 -25   1  -2    3.45    0.38
 -27  -1  -2   28.76    1.07
  27  -1   2   26.21    0.93
  27   1   2   25.33    0.93
 -27   1  -2   27.21    1.07
 -29  -1  -2   12.44    0.62
  29  -1   2   10.96    0.53
 -29   1  -2   11.64    0.61
  29   1   2   11.47    0.53
  31  -1   2    3.94    0.35
 -31  -1  -2    3.92    0.43
  31   1   2    3.43    0.34
 -31   1  -2    4.46    0.42
 -33  -1  -2   -0.09    0.27
  33  -1   2   -0.13    0.21
  33   1   2    0.01    0.21
 -33   1  -2    0.10    0.30
  35  -1   2    4.46    0.38
 -35  -1  -2    4.69    0.46
  35   1   2    4.45    0.38
 -35   1  -2    5.02    0.47
  37  -1   2    2.48    0.33
 -37  -1  -2    2.87    0.39
 -37   1  -2    2.89    0.42
  37   1   2    2.54    0.33
  39  -1   2    0.93    0.29
 -39  -1  -2    1.22    0.35
 -39   1  -2    1.25    0.38
  39   1   2    0.30    0.27
 -41  -1  -2    2.33    0.40
  41  -1   2    1.65    0.33
  41   1   2    1.40    0.33
 -41   1  -2    2.26    0.41
 -42  -2   2    1.42    0.38
  42  -2  -2    1.21    0.31
  42   2  -2    1.24    0.29
 -42   2   2    2.05    0.41
 -40  -2   2    2.49    0.39
  40  -2  -2    3.29    0.37
 -40   2   2    2.25    0.41
  40   2  -2    2.04    0.32
  38  -2  -2    0.42    0.26
 -38  -2   2    0.22    0.30
  38   2  -2    0.25    0.23
 -38   2   2   -0.02    0.33
 -36  -2   2    0.94    0.30
  36  -2  -2    0.90    0.27
  36   2  -2    1.13    0.25
 -36   2   2    1.18    0.35
  34  -2  -2    3.80    0.35
 -34  -2   2    3.31    0.37
  34   2  -2    2.89    0.30
 -34   2   2    3.68    0.40
  32  -2  -2    9.88    0.50
 -32  -2   2   10.96    0.58
 -32   2   2   10.64    0.60
  32   2  -2    9.89    0.49
 -30  -2   2   33.02    1.22
  30  -2  -2   32.15    1.11
 -30   2   2   32.49    1.24
  30   2  -2   32.36    1.10
 -28  -2   2   15.06    0.67
  28  -2  -2   14.44    0.60
 -28   2   2   15.09    0.69
  28   2  -2   14.39    0.58
 -26  -2   2   27.11    1.01
  26  -2  -2   25.92    0.92
 -26   2   2   27.09    1.04
  26   2  -2   26.68    0.91
  24  -2  -2    1.82    0.23
 -24  -2   2    1.69    0.24
 -24   2   2    1.84    0.27
  24   2  -2    1.99    0.22
  24   2  -2    1.60    0.21
 -22  -2   2    7.15    0.41
  22  -2  -2    6.41    0.34
 -22   2   2    7.55    0.43
  22   2  -2    6.81    0.37
  22   2  -2    6.88    0.34
 -20  -2   2   76.78    2.55
  20  -2  -2   74.84    2.37
 -20   2   2   78.57    2.56
  20   2  -2   78.54    2.37
  20   2  -2   80.00    2.63
  18  -2  -2    9.64    0.40
  18   2  -2    9.71    0.39
 -18   2   2   10.54    0.48
  18   2  -2    9.47    0.43
 -16  -2   2   20.33    0.75
  16  -2  -2   19.52    0.68
  16   2  -2   20.24    0.67
 -16   2   2   20.33    0.76
  16   2  -2   20.18    0.75
  14  -2  -2  299.89    8.84
 -14  -2   2  298.98    9.45
 -14   2   2  295.52    9.49
  14   2  -2  290.94    8.80
  14   2  -2  297.10    9.88
 -12  -2   2   39.25    1.29
  12  -2  -2   36.81    1.16
  12   2  -2   36.83    1.29
 -12   2   2   37.95    1.29
  12   2  -2   38.55    1.15
  10  -2  -2   13.39    0.45
 -10  -2   2   13.64    0.50
  10   2  -2   13.53    0.51
  10   2  -2   13.57    0.44
 -10   2   2   13.26    0.50
   8  -2  -2  381.03   11.24
  -8  -2   2  377.47   11.72
   8   2  -2  375.91   11.28
   8   2  -2  381.05   12.65
  -8   2   2  352.43   11.72
   6  -2  -2   71.30    2.12
  -6  -2   2   41.95    1.37
  -6   2   2   43.43    1.42
  -6   2   2   40.74    1.36
   6   2  -2   71.05    2.38
   4  -2  -2   84.13    2.46
  -4  -2   2   82.33    2.67
   4   2  -2   81.01    2.75
  -4   2   2   82.16    2.67
  -4   2   2   85.83    2.78
  -2  -2   2   10.04    0.37
   2   2  -2   11.43    0.43
  -2   2   2   11.23    0.41
  -2   2   2   10.50    0.36
   0  -2  -2  115.11    3.40
   0  -2   2  115.34    3.77
   0  -2   2  116.49    3.49
   0   2  -2  114.64    3.85
   0   2   2  117.67    3.87
   2  -2   2    3.90    0.17
  -2   2  -2    3.52    0.19
   4  -2   2   73.34    2.31
  -4  -2  -2   39.56    1.24
  -4  -2  -2   37.03    1.16
   4   2   2   70.49    2.41
  -4   2  -2   37.78    1.29
   6  -2   2   43.92    1.64
  -6  -2  -2   47.20    1.52
   6  -2   2   52.41    1.60
   6  -2   2   49.86    1.48
   6   2   2   53.74    1.67
   6   2   2   46.08    1.49
   8  -2   2   16.61    0.56
  -8  -2  -2   17.10    0.58
   8  -2   2   17.48    0.60
   8   2   2   17.48    0.64
   8   2   2   17.38    0.57
  -8   2  -2   16.71    0.60
  10  -2   2   19.23    0.62
  10  -2   2   16.90    0.65
 -10  -2  -2   15.92    0.61
  10   2   2   19.29    0.71
 -10   2  -2   18.28    0.63
  10   2   2   18.89    0.63
  12  -2   2   27.41    0.90
 -12  -2  -2   28.64    0.96
  12   2   2   28.64    0.91
  12   2   2   27.94    1.02
 -12   2  -2   27.08    0.97
  14  -2   2    7.49    0.35
 -14  -2  -2    7.64    0.37
  14   2   2    7.86    0.35
  14   2   2    7.31    0.40
 -14   2  -2    7.73    0.39
 -16  -2  -2    1.46    0.18
  16  -2   2    1.31    0.18
  16   2   2    1.33    0.19
  16   2   2    1.33    0.17
 -16   2  -2    1.83    0.20
 -18  -2  -2   80.93    2.62
  18  -2   2   77.35    2.37
  18   2   2   76.11    2.62
  18   2   2   78.62    2.37
 -18   2  -2   79.34    2.63
  20  -2   2    7.09    0.36
 -20  -2  -2    7.72    0.41
  20   2   2    6.73    0.35
  20   2   2    6.99    0.39
 -20   2  -2    7.43    0.43
 -22  -2  -2    2.05    0.26
  22  -2   2    1.37    0.22
 -22   2  -2    1.45    0.28
  22   2   2    1.59    0.23
  22   2   2    1.50    0.22
  24  -2   2    2.35    0.26
 -24  -2  -2    2.63    0.29
 -24   2  -2    2.43    0.30
  24   2   2    2.96    0.28
  24   2   2    2.37    0.25
  26  -2   2    0.24    0.21
 -26  -2  -2    0.44    0.24
  26   2   2    0.37    0.20
 -26   2  -2   -0.06    0.25
 -28  -2  -2    0.86    0.27
  28  -2   2    0.69    0.23
 -28   2  -2    0.55    0.28
  28   2   2    0.53    0.21
  30  -2   2    1.30    0.27
 -30  -2  -2    1.81    0.31
  30   2   2    1.35    0.25
 -30   2  -2    1.64    0.33
 -32  -2  -2    1.00    0.29
  32  -2   2    1.02    0.26
  32   2   2    0.90    0.24
 -32   2  -2    1.26    0.33
 -34  -2  -2    1.72    0.33
  34  -2   2    1.46    0.28
 -34   2  -2    1.74    0.37
  34   2   2    1.48    0.28
 -36  -2  -2    2.94    0.37
  36  -2   2    2.10    0.31
 -36   2  -2    3.00    0.42
  36   2   2    2.70    0.32
  38  -2   2    0.29    0.25
 -38  -2  -2    0.63    0.31
 -38   2  -2    0.25    0.34
  38   2   2    0.18    0.25
  40  -2   2    1.50    0.31
  40   2   2    1.00    0.31
 -40   2  -2    1.28    0.41
 -43  -3   2    4.27    0.47
  43  -3  -2    3.39    0.41
  43   3  -2    2.72    0.37
 -43   3   2    3.37    0.49
 -41  -3   2    1.18    0.35
  41  -3  -2    0.70    0.30
  41   3  -2    0.73    0.27
 -41   3   2    0.85    0.39
  39  -3  -2    1.44    0.32
 -39  -3   2    2.15    0.36
  39   3  -2    1.76    0.29
 -39   3   2    0.82    0.38
  37  -3  -2   -0.07    0.24
 -37  -3   2    0.22    0.28
  37   3  -2    0.08    0.22
 -37   3   2   -0.07    0.31
  35  -3  -2    1.16    0.28
 -35  -3   2    1.67    0.31
  35   3  -2    1.03    0.24
 -35   3   2    0.85    0.33
  33  -3  -2    0.89    0.25
 -33  -3   2    1.02    0.28
  33   3  -2    0.61    0.22
 -33   3   2    0.51    0.30
  31  -3  -2   15.20    0.65
 -31  -3   2   15.14    0.68
 -31   3   2   13.98    0.69
  31   3  -2   15.56    0.63
 -29  -3   2   13.37    0.63
  29  -3  -2   12.60    0.56
  29   3  -2   12.79    0.55
 -29   3   2   13.24    0.66
 -27  -3   2    1.16    0.25
  27  -3  -2    1.11    0.24
  27   3  -2    1.34    0.21
  27   3  -2    0.90    0.24
 -27   3   2    1.05    0.28
 -25  -3   2    7.59    0.44
  25  -3  -2    6.86    0.39
 -25   3   2    6.98    0.47
  25   3  -2    7.30    0.37
  25   3  -2    7.09    0.43
  23  -3  -2    7.25    0.38
 -23  -3   2    7.28    0.42
  23   3  -2    7.46    0.42
 -23   3   2    8.28    0.46
  23   3  -2    7.37    0.36
  21  -3  -2   19.65    0.71
 -21  -3   2   19.87    0.76
 -21   3   2   20.10    0.78
  21   3  -2   20.05    0.69
  21   3  -2   20.31    0.78
 -19  -3   2   53.30    1.75
  19  -3  -2   51.01    1.66
  19   3  -2   54.70    1.65
  19   3  -2   54.70    1.85
 -19   3   2   51.20    1.76
  17  -3  -2   37.64    1.22
 -17  -3   2   39.26    1.33
  17   3  -2   38.46    1.36
 -17   3   2   38.87    1.34
  17   3  -2   39.99    1.21
  15  -3  -2    7.55    0.36
 -15  -3   2    8.36    0.41
  15   3  -2    8.40    0.42
 -15   3   2    8.51    0.42
  15   3  -2    8.39    0.33
 -13  -3   2   40.64    1.39
  13  -3  -2   40.54    1.27
 -13   3   2   42.31    1.40
  13   3  -2   40.50    1.42
  13   3  -2   41.05    1.25
  11  -3  -2   19.02    0.65
 -11  -3   2   20.80    0.72
  11   3  -2   20.10    0.63
  11   3  -2   19.65    0.73
 -11   3   2   19.73    0.73
   9  -3  -2   25.91    0.82
  -9  -3   2   26.20    0.89
   9   3  -2   25.80    0.92
   9   3  -2   25.99    0.80
  -9   3   2   26.59    0.89
  -7  -3   2   10.59    0.44
   7  -3  -2   12.93    0.40
  -7   3   2   12.88    0.44
   7   3  -2   10.35    0.37
   7   3  -2   11.76    0.45
  -7   3   2   12.51    0.44
  -5  -3   2    6.57    0.24
  -5  -3   2    4.88    0.19
   5  -3  -2   18.47    0.59
   3  -3  -2  649.19   18.82
  -3  -3   2  640.44   19.49
  -3  -3   2  628.71   20.48
  -3   3   2  655.32   21.32
   3   3  -2  618.47   21.02
   1  -3  -2   67.48    1.81
  -1  -3   2   70.11    2.25
   1   3  -2   52.96    2.02
  -1  -3  -2  170.74    5.22
   1  -3   2  160.99    4.91
  -1  -3  -2  160.73    4.80
   1  -3   2  166.73    5.29
  -1   3  -2  156.18    5.38
   1   3   2  169.52    5.49
  -3  -3  -2  381.19   11.62
   3  -3   2  377.36   11.41
  -3  -3  -2  368.03   10.78
   3  -3   2  380.12   12.33
  -3   3  -2  333.64   13.26
   3   3   2  398.81   12.83
   5  -3   2   12.18    0.41
  -5  -3  -2    5.66    0.24
   5  -3   2   12.34    0.44
   5   3   2   12.03    0.48
   7  -3   2   59.18    1.75
   7  -3   2   56.10    1.89
  -7  -3  -2   63.05    1.96
   7   3   2   58.93    1.98
  -7   3  -2   58.69    2.03
  -9  -3  -2   36.25    1.23
   9  -3   2   37.93    1.17
   9  -3   2   37.16    1.26
  -9   3  -2   38.34    1.27
   9   3   2   37.91    1.33
   9   3   2   37.73    1.18
 -11  -3  -2   29.40    1.01
  11  -3   2   31.18    0.96
 -11   3  -2   30.42    1.04
  11   3   2   27.36    0.95
  11   3   2   30.85    1.09
  13  -3   2    7.97    0.36
 -13  -3  -2    7.88    0.36
  13   3   2    7.78    0.36
  13   3   2    7.87    0.42
 -13   3  -2    7.53    0.39
 -15  -3  -2   37.86    1.25
  15  -3   2   37.17    1.19
  15   3   2   37.15    1.33
  15   3   2   38.06    1.20
 -15   3  -2   36.34    1.27
 -17  -3  -2   54.43    1.75
  17  -3   2   52.57    1.64
 -17   3  -2   50.73    1.77
  17   3   2   51.27    1.82
  17   3   2   53.74    1.64
  19  -3   2   14.63    0.57
 -19  -3  -2   14.97    0.60
  19   3   2   14.52    0.63
  19   3   2   15.29    0.57
 -19   3  -2   14.80    0.63
  21  -3   2    1.92    0.24
 -21  -3  -2    2.10    0.24
  21   3   2    2.35    0.24
  21   3   2    2.21    0.26
 -21   3  -2    2.02    0.27
  23  -3   2   10.96    0.50
 -23  -3  -2   10.82    0.52
  23   3   2   10.17    0.53
 -23   3  -2   10.88    0.56
  23   3   2   10.79    0.49
  25  -3   2    4.02    0.35
 -25  -3  -2    4.67    0.38
 -25   3  -2    4.21    0.41
  25   3   2    4.13    0.34
  25   3   2    4.19    0.38
  27  -3   2    1.28    0.26
 -27  -3  -2    1.90    0.28
 -27   3  -2    1.60    0.32
  27   3   2    1.56    0.24
  29  -3   2    0.52    0.24
 -29  -3  -2    0.51    0.25
 -29   3  -2    0.24    0.29
  29   3   2    0.26    0.21
 -31  -3  -2    0.68    0.26
  31  -3   2    0.24    0.24
 -31   3  -2    0.07    0.30
  31   3   2    0.23    0.21
 -33  -3  -2    2.05    0.33
  33  -3   2    1.76    0.30
  33   3   2    2.43    0.30
 -33   3  -2    1.72    0.36
 -35  -3  -2    0.37    0.28
  35  -3   2    0.26    0.25
  35   3   2    0.17    0.23
 -35   3  -2   -0.39    0.30
  37  -3   2    1.62    0.31
 -37   3  -2    1.64    0.39
  37   3   2    1.59    0.31
  39  -3   2    0.18    0.26
  39   3   2    0.40    0.27
 -39   3  -2    0.48    0.36
  42  -4  -2    0.28    0.30
 -42  -4   2    0.41    0.32
  42   4  -2   -0.13    0.27
 -42   4   2   -0.13    0.38
 -40  -4   2    2.86    0.38
  40  -4  -2    1.90    0.33
 -40   4   2    1.34    0.40
  40   4  -2    1.92    0.31
  38  -4  -2    1.20    0.30
 -38  -4   2    1.74    0.33
  38   4  -2    0.97    0.26
 -38   4   2    0.95    0.37
  36  -4  -2    3.59    0.37
 -36  -4   2    4.63    0.43
 -36   4   2    4.23    0.45
  36   4  -2    3.35    0.33
  34  -4  -2    0.45    0.26
 -34  -4   2    0.46    0.26
  34   4  -2    0.06    0.20
 -34   4   2   -0.11    0.30
  32  -4  -2    1.53    0.27
 -32  -4   2    1.53    0.28
 -32   4   2    1.39    0.33
  32   4  -2    1.21    0.23
 -30  -4   2    0.55    0.25
  30  -4  -2    0.12    0.23
 -30   4   2    0.36    0.29
  30   4  -2    0.41    0.20
  28  -4  -2   12.23    0.55
 -28  -4   2   12.58    0.60
  28   4  -2   11.98    0.61
  28   4  -2   12.66    0.53
 -28   4   2   11.96    0.62
 -26  -4   2    3.92    0.37
  26  -4  -2    4.15    0.34
 -24  -4   2   13.30    0.59
  24  -4  -2   12.76    0.54
 -24   4   2   13.20    0.62
  24   4  -2   12.27    0.60
  24   4  -2   13.31    0.52
  22  -4  -2   10.46    0.46
 -22  -4   2   11.20    0.51
 -22   4   2   11.33    0.54
  22   4  -2   10.83    0.53
 -20  -4   2    9.75    0.45
  20  -4  -2   10.16    0.44
  20   4  -2    9.88    0.41
  20   4  -2   10.71    0.51
 -20   4   2   10.04    0.49
 -18  -4   2    5.82    0.35
  18  -4  -2    5.50    0.31
 -18   4   2    6.31    0.37
  18   4  -2    5.42    0.36
  18   4  -2    5.50    0.28
 -16  -4   2    6.31    0.35
  16  -4  -2    5.86    0.30
 -16   4   2    6.17    0.37
  16   4  -2    5.24    0.35
  16   4  -2    5.76    0.28
  14  -4  -2    4.57    0.29
 -14  -4   2    4.28    0.30
  14   4  -2    5.04    0.35
  14   4  -2    4.96    0.26
 -14   4   2    5.72    0.34
  12   4  -2   10.65    0.50
 -10  -4   2   21.66    0.86
  10  -4  -2   24.98    0.76
  10   4  -2   19.64    0.73
  10   4  -2   24.94    0.87
 -10   4   2   27.01    0.88
 -10   4   2   26.40    0.88
  -8  -4   2   30.87    1.06
  -8  -4   2   30.66    0.96
   8  -4  -2   30.35    0.97
   8   4  -2   31.38    1.10
  -8   4   2   32.96    1.09
  -8   4   2   31.94    1.06
   6  -4  -2   25.33    0.79
  -6  -4   2   25.33    0.86
  -6  -4   2   24.21    0.78
   6   4  -2   24.64    0.90
  -6   4   2   27.39    0.90
  -6   4   2   25.65    0.86
   4  -4  -2    0.58    0.10
   4  -4  -2    0.39    0.07
  -4  -4   2    0.54    0.06
  -4  -4   2    0.38    0.08
   4   4  -2    0.38    0.11
  -4   4   2    0.53    0.11
   2  -4  -2   42.20    1.26
  -2  -4   2   44.06    1.30
  -2  -4   2   41.61    1.41
   2  -4  -2   40.75    1.34
  -2   4   2   44.38    1.48
   2   4  -2   41.23    1.42
   0  -4  -2   17.26    0.55
   0  -4   2   17.39    0.52
   0  -4  -2   17.97    0.57
   0  -4   2   17.63    0.59
   0   4  -2   16.06    0.62
   0   4   2   15.33    0.62
  -2  -4  -2   30.42    0.96
  -2  -4  -2   29.34    0.92
   2  -4   2   30.38    1.01
   2  -4   2   30.28    0.92
   2   4   2   29.92    1.06
  -2   4  -2   28.88    1.02
  -4  -4  -2   14.29    0.49
  -4  -4  -2   14.70    0.49
   4  -4   2   14.48    0.48
   4  -4   2   14.27    0.52
  -4   4  -2   14.15    0.54
   4   4   2   14.79    0.58
   6  -4   2    8.59    0.33
  -6  -4  -2    7.52    0.32
  -6  -4  -2    6.18    0.29
   6  -4   2    8.88    0.37
   6   4   2    7.83    0.42
  -6   4  -2    8.44    0.33
   8  -4   2   30.80    0.98
   8  -4   2   30.45    1.06
  -8  -4  -2   32.59    1.02
  -8  -4  -2   31.88    1.06
  -8   4  -2   31.60    1.10
   8   4   2   31.81    1.13
  10  -4   2   49.66    1.66
  10  -4   2   49.27    1.54
 -10  -4  -2   52.59    1.69
 -10   4  -2   51.42    1.75
  10   4   2   51.13    1.75
 -12  -4  -2   94.20    2.98
  12  -4   2   92.15    2.82
 -12   4  -2   90.92    3.01
  12   4   2   94.51    3.17
  12   4   2   94.41    2.83
 -14  -4  -2    1.09    0.15
  14  -4   2    1.21    0.16
 -14   4  -2    1.24    0.19
  14   4   2    0.95    0.16
  14   4   2    1.42    0.22
 -16  -4  -2    3.34    0.25
  16  -4   2    3.10    0.24
  16   4   2    3.01    0.32
 -16   4  -2    3.27    0.30
  16   4   2    3.07    0.25
 -18  -4  -2   16.21    0.62
  18  -4   2   16.53    0.61
 -18   4  -2   16.06    0.66
  18   4   2   16.02    0.70
  18   4   2   16.89    0.62
  20  -4   2    6.15    0.37
 -20  -4  -2    7.06    0.38
  20   4   2    6.60    0.36
  20   4   2    6.62    0.43
 -20   4  -2    6.86    0.43
  22  -4   2    0.80    0.22
 -22  -4  -2    0.71    0.20
  22   4   2    0.46    0.24
  22   4   2    0.42    0.19
 -22   4  -2    0.49    0.25
  24  -4   2    6.01    0.38
 -24  -4  -2    6.10    0.40
 -24   4  -2    5.71    0.45
  24   4   2    5.69    0.37
  24   4   2    5.72    0.44
 -26  -4  -2    0.76    0.23
  26  -4   2    1.12    0.25
  26   4   2    0.96    0.27
  26   4   2    0.63    0.22
 -26   4  -2    0.69    0.29
 -28  -4  -2    5.38    0.41
  28  -4   2    4.45    0.37
 -28   4  -2    4.34    0.43
  28   4   2    5.15    0.37
 -30  -4  -2    0.51    0.26
  30  -4   2    0.30    0.23
 -30   4  -2    0.56    0.31
  30   4   2    0.20    0.23
 -32  -4  -2    0.74    0.28
  32  -4   2    0.56    0.26
  32   4   2    0.75    0.25
 -32   4  -2    0.51    0.33
  34  -4   2    0.88    0.28
  34   4   2    0.69    0.27
 -34   4  -2    0.85    0.35
  36  -4   2    4.02    0.39
  36   4   2    4.25    0.39
 -36   4  -2    4.18    0.46
  38  -4   2    0.40    0.28
  38   4   2    1.29    0.31
 -38   4  -2    1.18    0.38
  40  -4   2    0.77    0.29
 -40   4  -2    1.15    0.41
  40   4   2    0.67    0.31
 -41  -5   2    1.33    0.35
  41  -5  -2    1.30    0.33
 -41   5   2    0.26    0.38
  41   5  -2    1.05    0.30
  39  -5  -2    5.17    0.44
 -39  -5   2    6.85    0.51
  39   5  -2    5.71    0.43
 -39   5   2    5.85    0.54
  37  -5  -2    0.41    0.28
 -37  -5   2    0.77    0.30
  37   5  -2    0.36    0.24
 -37   5   2    0.35    0.33
 -35  -5   2    0.89    0.28
  35  -5  -2    0.63    0.27
 -35   5   2    0.73    0.32
  35   5  -2    0.61    0.23
 -33  -5   2    0.84    0.27
  33  -5  -2    0.73    0.27
  33   5  -2    0.65    0.22
 -33   5   2    0.11    0.28
 -31  -5   2    4.84    0.40
  31  -5  -2    4.53    0.37
  31   5  -2    5.08    0.35
 -31   5   2    4.59    0.44
 -29  -5   2    5.39    0.40
  29  -5  -2    4.99    0.37
 -29   5   2    4.94    0.44
  29   5  -2    5.50    0.46
  29   5  -2    5.53    0.35
  27  -5  -2    8.88    0.47
 -27  -5   2    9.64    0.50
  27   5  -2    9.71    0.44
  27   5  -2    8.80    0.54
 -27   5   2    9.49    0.54
  25  -5  -2    0.48    0.21
 -25  -5   2    0.36    0.21
  25   5  -2    0.42    0.18
  25   5  -2    0.17    0.25
 -25   5   2    0.29    0.26
 -23  -5   2    1.09    0.22
  23  -5  -2    0.83    0.21
 -23   5   2    0.91    0.27
  23   5  -2    0.63    0.26
  23   5  -2    1.04    0.19
  21  -5  -2    2.77    0.27
 -21  -5   2    2.75    0.29
  21   5  -2    3.05    0.31
 -21   5   2    3.31    0.32
  21   5  -2    2.68    0.25
  19  -5  -2   29.92    1.02
 -19  -5   2   30.54    1.08
 -19   5   2   31.44    1.12
  19   5  -2   31.23    1.15
  19   5  -2   31.06    0.99
 -17  -5   2   25.43    0.91
  17  -5  -2   25.01    0.83
  17   5  -2   24.53    0.81
  17   5  -2   24.33    0.94
 -17   5   2   26.05    0.94
  15  -5  -2    9.53    0.39
  15   5  -2    8.90    0.46
 -15   5   2   10.27    0.47
  13  -5  -2   38.14    1.24
 -13  -5   2   38.73    1.31
  13   5  -2   40.77    1.22
  13   5  -2   39.18    1.40
 -13   5   2   39.44    1.33
 -11  -5   2   11.29    0.40
  11  -5  -2   10.48    0.42
 -11  -5   2    9.59    0.46
 -11   5   2   12.25    0.48
 -11   5   2   11.60    0.45
  11   5  -2   10.89    0.50
  -9  -5   2   18.47    0.70
   9  -5  -2   18.00    0.63
  -9  -5   2   20.26    0.63
  -9   5   2   18.69    0.71
   9   5  -2   18.77    0.73
  -9   5   2   19.78    0.72
  -7  -5   2   39.69    1.20
   7  -5  -2   37.71    1.17
  -7  -5   2   39.39    1.32
  -7   5   2   41.32    1.38
   7   5  -2   37.01    1.33
  -7   5   2   38.04    1.32
   5  -5  -2   27.34    0.92
  -5  -5   2   27.98    0.97
  -5  -5   2   28.19    0.87
   5  -5  -2   27.89    0.88
   5   5  -2   26.95    1.00
  -5   5   2   29.11    1.02
   3  -5  -2   10.36    0.39
  -3  -5   2   10.37    0.42
   3  -5  -2   10.04    0.39
  -3  -5   2   10.66    0.36
   3   5  -2   10.40    0.46
  -3   5   2   11.07    0.47
  -1  -5   2    0.54    0.09
   1  -5  -2    0.51    0.13
   1  -5  -2    0.69    0.09
  -1  -5   2    0.71    0.13
   1   5  -2    0.67    0.16
  -1   5   2    0.64    0.16
  -1  -5  -2   23.40    0.77
   1  -5   2   23.20    0.72
   1  -5   2   22.70    0.79
  -1  -5  -2   23.24    0.75
  -1   5  -2   22.87    0.84
   1   5   2   23.13    0.86
   3  -5   2   25.27    0.80
   3  -5   2   25.39    0.89
  -3  -5  -2   25.89    0.83
  -3  -5  -2   25.80    0.86
  -3   5  -2   26.13    0.94
   3   5   2   26.57    0.96
  -5  -5  -2    1.57    0.18
   5  -5   2    2.35    0.17
   5  -5   2    2.29    0.20
  -5  -5  -2    2.36    0.24
   5   5   2    2.22    0.25
  -5   5  -2    2.46    0.20
   7  -5   2    5.92    0.28
  -7  -5  -2    6.18    0.29
   7  -5   2    6.19    0.33
  -7   5  -2    6.43    0.34
  -9  -5  -2   37.62    1.19
   9  -5   2   36.93    1.27
  -9  -5  -2   38.75    1.24
   9  -5   2   38.26    1.17
   9   5   2   36.98    1.35
  -9   5  -2   36.71    1.30
  11  -5   2   15.66    0.60
 -11  -5  -2   16.34    0.57
 -11  -5  -2   15.73    0.56
  11  -5   2   16.18    0.55
 -11   5  -2   14.92    0.58
  11   5   2   14.42    0.65
 -13  -5  -2    3.32    0.25
 -13  -5  -2    3.21    0.22
  13  -5   2    3.26    0.24
 -13   5  -2    3.33    0.29
 -13   5  -2    3.11    0.20
  13   5   2    3.04    0.32
 -15  -5  -2   22.42    0.78
  15  -5   2   21.32    0.75
  15   5   2   22.79    0.87
 -15   5  -2   21.64    0.82
  15   5   2   21.70    0.75
 -17  -5  -2    0.62    0.15
  17  -5   2    0.90    0.17
 -17   5  -2    0.56    0.20
  17   5   2    0.84    0.23
  17   5   2    0.70    0.18
 -19  -5  -2   29.17    1.03
  19  -5   2   29.10    1.01
  19   5   2   30.86    1.02
 -19   5  -2   30.35    1.10
  19   5   2   30.46    1.15
 -21  -5  -2    4.81    0.33
  21  -5   2    4.31    0.33
  21   5   2    3.65    0.40
 -21   5  -2    4.79    0.41
  21   5   2    4.36    0.33
  23  -5   2    6.18    0.40
 -23  -5  -2    6.47    0.40
  23   5   2    6.71    0.47
  23   5   2    6.93    0.39
 -23   5  -2    6.87    0.47
  25  -5   2    7.17    0.43
 -25  -5  -2    7.59    0.43
 -25   5  -2    6.63    0.49
  25   5   2    7.38    0.41
  25   5   2    7.18    0.50
  27  -5   2    9.90    0.51
 -27  -5  -2   11.86    0.55
  27   5   2   11.49    0.60
 -27   5  -2   10.33    0.60
  27   5   2   10.99    0.52
 -29  -5  -2    2.50    0.29
  29  -5   2    1.83    0.28
 -29   5  -2    1.65    0.34
  29   5   2    1.57    0.26
  31  -5   2    0.95    0.28
 -31   5  -2    1.03    0.34
  31   5   2    0.96    0.26
  33  -5   2    5.61    0.42
 -33   5  -2    6.24    0.51
  33   5   2    5.82    0.42
  35  -5   2    1.39    0.31
  35   5   2    1.43    0.30
 -35   5  -2    0.96    0.37
  37  -5   2    0.80    0.29
  37   5   2    0.65    0.29
 -37   5  -2    0.09    0.34
  39  -5   2    1.31    0.33
  39   5   2    1.09    0.34
 -39   5  -2    1.33    0.41
  40  -6  -2    8.78    0.54
 -40   6   2    8.16    0.61
  38  -6  -2    2.71    0.36
 -38  -6   2    2.56    0.35
  38   6  -2    1.61    0.30
 -38   6   2    1.37    0.38
 -36  -6   2    4.38    0.41
  36  -6  -2    2.91    0.35
  36   6  -2    3.54    0.35
  34  -6  -2    1.18    0.28
 -34  -6   2    1.01    0.27
  34   6  -2    0.60    0.24
 -34   6   2    0.37    0.31
  32  -6  -2    0.75    0.26
 -32  -6   2    0.88    0.25
 -32   6   2    0.37    0.31
  32   6  -2    0.27    0.21
 -30  -6   2    0.69    0.24
  30  -6  -2    0.61    0.24
 -30   6   2    0.38    0.29
  30   6  -2    0.19    0.28
  30   6  -2    0.56    0.21
  28  -6  -2    8.69    0.47
 -28  -6   2    9.68    0.49
  28   6  -2    9.36    0.44
 -28   6   2    9.11    0.55
  28   6  -2    8.96    0.56
 -26  -6   2    0.80    0.23
  26  -6  -2    0.32    0.22
 -26   6   2    0.11    0.28
  26   6  -2    0.42    0.27
  26   6  -2    0.45    0.18
  24  -6  -2    1.06    0.23
 -24  -6   2    1.09    0.22
 -24   6   2    0.56    0.28
  24   6  -2    0.75    0.28
  24   6  -2    1.14    0.20
  22  -6  -2    1.03    0.21
 -22  -6   2    1.28    0.21
  22   6  -2    1.26    0.18
  22   6  -2    1.00    0.27
 -22   6   2    1.02    0.27
  20  -6  -2   13.73    0.57
 -20  -6   2   13.93    0.58
  20   6  -2   14.05    0.67
 -20   6   2   14.39    0.64
  20   6  -2   15.26    0.54
 -18  -6   2   48.02    1.64
  18  -6  -2   45.92    1.50
  18   6  -2   48.94    1.47
  18   6  -2   47.01    1.69
 -18   6   2   49.71    1.67
 -16  -6   2    8.18    0.40
 -16  -6   2    8.36    0.35
  16  -6  -2    8.16    0.37
  16   6  -2    6.70    0.43
 -16   6   2    8.73    0.44
  14  -6  -2   11.81    0.46
 -14  -6   2   13.16    0.46
 -14  -6   2   13.08    0.52
 -14   6   2   12.05    0.54
  14   6  -2   11.88    0.55
  12  -6  -2    5.30    0.28
 -12  -6   2    5.02    0.30
 -12  -6   2    5.74    0.26
 -12   6   2    5.60    0.34
  12   6  -2    5.21    0.37
 -12   6   2    5.40    0.30
 -10  -6   2   21.09    0.68
  10  -6  -2   19.53    0.66
 -10  -6   2   20.82    0.76
 -10   6   2   21.10    0.78
 -10   6   2   21.35    0.77
  10   6  -2   19.06    0.77
  -8  -6   2   32.27    1.08
   8  -6  -2   31.00    0.97
  -8  -6   2   31.63    0.98
  -8   6   2   30.74    1.08
   8   6  -2   29.61    1.12
  -8   6   2   31.94    1.13
  -6  -6   2   18.80    0.61
   6  -6  -2   18.45    0.65
  -6  -6   2   19.29    0.69
   6  -6  -2   18.17    0.63
  -6   6   2   18.60    0.74
   6   6  -2   17.83    0.73
  -4  -6   2   15.65    0.51
  -4  -6   2   15.09    0.58
   4  -6  -2   15.21    0.54
   4  -6  -2   15.35    0.55
   4   6  -2   13.78    0.63
   2  -6  -2   67.81    2.23
   2  -6  -2   69.67    2.09
  -2  -6   2   72.18    2.14
  -2  -6   2   69.45    2.32
   2   6  -2   69.76    2.36
  -2   6   2   73.08    2.44
   0  -6  -2    1.07    0.12
   0  -6   2    0.99    0.16
   0  -6   2    0.91    0.12
   0  -6  -2    0.90    0.16
   0   6   2    0.76    0.21
   0   6  -2    1.04    0.21
  -2  -6  -2   23.52    0.80
   2  -6   2   23.80    0.76
   2  -6   2   23.50    0.84
  -2  -6  -2   24.01    0.78
  -2   6  -2   23.82    0.89
   2   6   2   24.47    0.92
  -4  -6  -2    7.01    0.33
   4  -6   2    6.92    0.29
  -4  -6  -2    6.83    0.29
   4  -6   2    6.51    0.33
  -4   6  -2    6.70    0.38
   4   6   2    6.67    0.41
   6  -6   2    6.10    0.32
  -6  -6  -2    5.58    0.31
  -6  -6  -2    5.62    0.26
   6  -6   2    5.65    0.28
   6   6   2    5.59    0.39
  -6   6  -2    5.85    0.33
  -8  -6  -2   96.06    3.02
   8  -6   2   90.01    2.91
  -8  -6  -2   96.01    2.84
   8  -6   2   89.25    2.68
  -8   6  -2   90.77    3.16
   8   6   2   88.91    3.04
 -10  -6  -2   32.91    1.02
 -10  -6  -2   28.37    0.98
  10  -6   2   30.97    1.06
  10  -6   2   30.77    0.97
  10   6   2   29.06    1.12
 -10   6  -2   29.78    1.07
  12  -6   2   39.27    1.38
 -12  -6  -2   42.40    1.39
  12  -6   2   40.16    1.27
 -12  -6  -2   42.80    1.33
  12   6   2   41.41    1.46
 -12   6  -2   41.64    1.45
 -14  -6  -2   12.82    0.48
 -14  -6  -2   12.52    0.49
  14  -6   2   11.45    0.46
  14   6   2   11.62    0.57
 -14   6  -2   12.11    0.55
 -14   6  -2   12.49    0.49
  16  -6   2   13.60    0.53
 -16  -6  -2   13.63    0.53
 -16  -6  -2   13.63    0.53
 -16   6  -2   13.80    0.60
  16   6   2   13.34    0.64
  18  -6   2    5.21    0.33
 -18  -6  -2    5.73    0.32
 -18  -6  -2    5.00    0.33
  18   6   2    4.77    0.44
 -18   6  -2    5.26    0.41
 -20  -6  -2    7.77    0.39
  20  -6   2    7.20    0.40
  20   6   2    6.96    0.50
 -20   6  -2    7.70    0.49
 -22  -6  -2    2.93    0.29
  22  -6   2    1.89    0.25
  22   6   2    1.82    0.31
  22   6   2    1.78    0.25
 -22   6  -2    2.29    0.32
  24  -6   2   11.04    0.52
 -24  -6  -2   11.93    0.53
  24   6   2   11.29    0.62
 -24   6  -2   11.26    0.61
  24   6   2   10.66    0.51
 -26  -6  -2   15.19    0.64
  26  -6   2   14.18    0.61
  26   6   2   13.23    0.59
  26   6   2   13.53    0.70
 -26   6  -2   14.58    0.72
  28  -6   2    2.94    0.32
  28   6   2    2.95    0.31
  28   6   2    3.44    0.38
 -28   6  -2    3.12    0.40
  30  -6   2    1.88    0.30
 -30   6  -2    2.31    0.40
  30   6   2    2.03    0.30
  32  -6   2    3.82    0.37
 -32   6  -2    4.62    0.48
  32   6   2    3.94    0.38
  34  -6   2   10.74    0.56
  34   6   2   10.56    0.57
 -34   6  -2   10.82    0.65
  36  -6   2    0.20    0.28
  36   6   2    0.08    0.27
 -36   6  -2    0.49    0.36
  38  -6   2    0.32    0.29
  38   6   2    0.01    0.30
 -38   6  -2   -0.05    0.37
  39  -7  -2    5.33    0.45
 -39   7   2    5.02    0.52
  37  -7  -2    7.21    0.49
  35  -7  -2    4.94    0.41
 -35  -7   2    5.95    0.43
 -35   7   2    5.13    0.50
  35   7  -2    4.81    0.38
  33  -7  -2    0.08    0.26
 -33  -7   2    0.54    0.24
  33   7  -2   -0.06    0.21
 -33   7   2   -0.50    0.29
  31  -7  -2    0.77    0.26
 -31  -7   2    0.83    0.24
  31   7  -2    0.09    0.30
 -31   7   2    0.24    0.30
  31   7  -2    0.77    0.22
 -29  -7   2    0.50    0.22
  29  -7  -2    0.46    0.23
  29   7  -2    0.20    0.20
 -29   7   2    0.14    0.30
  29   7  -2    0.35    0.30
  27  -7  -2    6.33    0.40
 -27  -7   2    6.23    0.39
  27   7  -2    5.95    0.35
  27   7  -2    5.88    0.49
 -27   7   2    6.09    0.48
  25  -7  -2   10.16    0.50
 -25  -7   2   10.63    0.51
  25   7  -2   10.08    0.45
 -25   7   2   10.70    0.58
  25   7  -2   10.77    0.60
 -23  -7   2    5.08    0.35
  23  -7  -2    4.66    0.35
 -23   7   2    4.83    0.43
  23   7  -2    4.60    0.45
 -21  -7   2   12.19    0.50
 -21  -7   2   13.04    0.56
  21  -7  -2   11.83    0.52
 -21   7   2   13.44    0.63
  21   7  -2   11.23    0.62
  19  -7  -2    0.77    0.19
 -19  -7   2    0.98    0.19
 -19   7   2    0.99    0.26
  17  -7  -2    4.62    0.32
 -17  -7   2    4.92    0.28
 -17  -7   2    4.38    0.32
 -17   7   2    5.02    0.38
  17   7  -2    4.98    0.42
 -15  -7   2   13.97    0.50
 -15  -7   2   13.26    0.56
  15  -7  -2   12.65    0.51
 -15   7   2   14.78    0.55
  15   7  -2   13.03    0.61
 -15   7   2   13.64    0.59
 -13  -7   2   31.95    1.14
  13  -7  -2   30.52    1.00
 -13  -7   2   34.13    1.04
 -13   7   2   33.28    1.17
 -13   7   2   32.85    1.16
  13   7  -2   30.51    1.15
  11  -7  -2   68.37    2.07
 -11  -7   2   74.13    2.42
 -11  -7   2   75.57    2.23
 -11   7   2   72.44    2.50
  11   7  -2   66.93    2.35
 -11   7   2   73.53    2.43
   9  -7  -2   54.50    1.68
  -9  -7   2   58.08    1.78
  -9  -7   2   60.13    1.94
   9   7  -2   54.28    1.91
  -9   7   2   57.58    2.02
  -9   7   2   59.83    1.95
   7  -7  -2   25.17    0.83
  -7  -7   2   25.65    0.82
  -7  -7   2   26.51    0.91
   7  -7  -2   25.28    0.88
  -7   7   2   25.75    0.96
   7   7  -2   25.49    0.97
  -5  -7   2   22.28    0.72
   5  -7  -2   21.78    0.73
  -5  -7   2   22.65    0.80
   5  -7  -2   21.78    0.77
   5   7  -2   22.10    0.85
  -5   7   2   22.97    0.86
   3  -7  -2   18.77    0.63
  -3  -7   2   18.92    0.68
   3  -7  -2   18.22    0.65
  -3  -7   2   19.16    0.61
  -3   7   2   18.36    0.75
   3   7  -2   18.29    0.74
  -1  -7   2    0.14    0.13
   1  -7  -2   -0.09    0.13
   1  -7  -2    0.15    0.10
  -1  -7   2   -0.01    0.10
   1   7  -2    0.09    0.18
  -1   7   2    0.10    0.18
  -1  -7  -2   14.34    0.51
   1  -7   2   13.98    0.48
   1  -7   2   13.95    0.54
  -1  -7  -2   13.77    0.51
   1   7   2   14.22    0.61
  -1   7  -2   14.16    0.60
   3  -7   2   25.55    0.81
  -3  -7  -2   26.29    0.89
   3  -7   2   25.73    0.90
  -3  -7  -2   25.90    0.86
   3   7   2   25.37    0.97
  -3   7  -2   26.84    0.97
  -5  -7  -2    6.74    0.30
  -5  -7  -2    7.30    0.34
   5  -7   2    6.96    0.35
   5  -7   2    7.13    0.30
   5   7   2    7.05    0.42
  -5   7  -2    7.22    0.38
   7  -7   2   23.26    0.75
  -7  -7  -2   24.08    0.80
  -7  -7  -2   23.81    0.82
   7  -7   2   22.90    0.83
  -7   7  -2   25.03    0.90
   7   7   2   22.86    0.90
   9  -7   2   28.13    0.92
  -9  -7  -2   30.32    1.01
   9  -7   2   28.53    1.01
  -9  -7  -2   30.21    0.98
   9   7   2   29.00    1.08
  -9   7  -2   29.56    1.07
  11  -7   2   21.10    0.71
 -11  -7  -2   22.90    0.78
  11  -7   2   19.61    0.77
 -11  -7  -2   22.19    0.76
  11   7   2   21.40    0.85
 -11   7  -2   22.23    0.82
  13  -7   2   18.08    0.65
 -13  -7  -2   18.97    0.68
 -13  -7  -2   18.61    0.67
 -13   7  -2   19.16    0.71
  13   7   2   19.00    0.80
 -15  -7  -2   22.44    0.78
  15  -7   2   20.32    0.71
 -15  -7  -2   23.16    0.80
  15   7   2   19.62    0.85
 -15   7  -2   22.66    0.87
 -15   7  -2   21.30    0.81
 -17  -7  -2   11.22    0.47
  17  -7   2   10.27    0.45
 -17  -7  -2   11.05    0.48
 -17   7  -2   10.61    0.55
  17   7   2    9.00    0.57
  19  -7   2    6.41    0.38
 -19  -7  -2    5.92    0.38
 -19  -7  -2    5.89    0.34
 -19   7  -2    6.40    0.45
  19   7   2    5.60    0.50
 -21  -7  -2    7.72    0.39
 -21  -7  -2    7.36    0.41
  21  -7   2    7.83    0.42
 -21   7  -2    7.34    0.50
  21   7   2    6.99    0.53
 -23  -7  -2    7.65    0.42
 -23  -7  -2    7.23    0.40
  23  -7   2    7.44    0.42
 -23   7  -2    7.97    0.51
  23   7   2    6.90    0.53
  25  -7   2   26.74    0.97
 -25  -7  -2   28.28    1.00
 -25   7  -2   29.08    1.13
  25   7   2   27.09    1.11
  27  -7   2    4.21    0.36
 -27  -7  -2    4.32    0.36
  27   7   2    2.76    0.37
 -27   7  -2    4.61    0.46
  29  -7   2    2.41    0.33
 -29  -7  -2    2.76    0.33
 -29   7  -2    2.35    0.42
  29   7   2    3.00    0.40
  31  -7   2    1.30    0.29
 -31  -7  -2    2.03    0.32
 -31   7  -2    1.52    0.39
 -33  -7  -2    3.13    0.37
  33  -7   2    2.14    0.33
 -33   7  -2    1.28    0.40
  35  -7   2    6.42    0.46
 -35  -7  -2    8.83    0.53
 -35   7  -2    6.53    0.57
  37  -7   2    2.84    0.38
 -37  -7  -2    4.55    0.46
 -37   7  -2    3.72    0.50
  38  -8  -2    3.07    0.39
 -38   8   2    2.16    0.41
  36  -8  -2    6.16    0.46
 -36   8   2    5.18    0.51
  34  -8  -2    5.43    0.42
 -34   8   2    4.37    0.47
  32  -8  -2    1.37    0.30
 -32  -8   2    2.23    0.30
 -32   8   2    1.27    0.36
  32   8  -2    1.08    0.36
  30  -8  -2    0.55    0.25
 -30  -8   2    0.56    0.24
 -30   8   2    0.25    0.33
  30   8  -2    0.53    0.33
 -28  -8   2    1.30    0.25
  28  -8  -2    1.42    0.27
 -28   8   2    0.81    0.34
  28   8  -2    0.57    0.32
 -26  -8   2   15.42    0.66
  26  -8  -2   15.29    0.65
 -26  -8   2   15.27    0.61
  26   8  -2   16.04    0.77
 -26   8   2   16.72    0.75
 -24  -8   2   19.48    0.77
 -24  -8   2   19.77    0.72
  24  -8  -2   19.59    0.76
 -24   8   2   20.48    0.86
  24   8  -2   19.95    0.89
 -22  -8   2    6.41    0.38
  22  -8  -2    5.93    0.39
 -22  -8   2    5.85    0.35
 -22   8   2    5.84    0.46
 -20  -8   2    5.55    0.33
 -20  -8   2    5.42    0.37
  20  -8  -2    5.08    0.35
 -20   8   2    5.75    0.44
  20   8  -2    4.28    0.46
 -18  -8   2   21.78    0.74
  18  -8  -2   19.43    0.73
 -18  -8   2   20.61    0.80
 -18   8   2   21.23    0.85
  18   8  -2   20.13    0.87
 -16  -8   2    6.27    0.37
  16  -8  -2    5.80    0.35
 -16  -8   2    6.36    0.33
  16   8  -2    5.62    0.45
 -16   8   2    6.93    0.43
  14  -8  -2   30.16    1.04
 -14  -8   2   32.82    1.16
 -14  -8   2   33.69    1.06
 -14   8   2   34.67    1.19
 -14   8   2   31.81    1.18
  14   8  -2   32.53    1.21
  12  -8  -2    5.57    0.32
 -12  -8   2    6.22    0.35
 -12  -8   2    6.31    0.31
 -12   8   2    5.94    0.38
  12   8  -2    5.03    0.41
 -12   8   2    6.73    0.38
 -10  -8   2   60.36    1.86
  10  -8  -2   56.71    1.78
 -10  -8   2   61.27    2.03
 -10   8   2   60.04    2.03
  10   8  -2   58.00    2.03
 -10   8   2   63.46    2.11
   8  -8  -2   41.24    1.31
   8  -8  -2   42.22    1.40
  -8  -8   2   42.14    1.29
  -8  -8   2   41.87    1.42
  -8   8   2   41.88    1.49
   8   8  -2   41.29    1.51
   6  -8  -2   11.14    0.44
  -6  -8   2   10.60    0.41
  -6  -8   2   11.53    0.48
   6  -8  -2   11.25    0.45
   6   8  -2   10.57    0.54
  -6   8   2   11.68    0.53
  -4  -8   2   11.43    0.47
   4  -8  -2   11.31    0.45
  -4  -8   2   10.86    0.40
   4  -8  -2   11.41    0.45
  -4   8   2   11.29    0.53
   4   8  -2   11.10    0.54
   2  -8  -2   15.12    0.55
  -2  -8   2   15.31    0.51
  -2  -8   2   15.59    0.58
   2  -8  -2   15.21    0.54
   2   8  -2   14.66    0.64
  -2   8   2   14.07    0.64
   0  -8   2   24.96    0.90
   0  -8  -2   24.71    0.86
   0  -8  -2   25.39    0.83
   0  -8   2   25.07    0.81
   0   8   2   26.58    0.98
   0   8  -2   24.89    0.95
   2  -8   2    9.70    0.43
  -2  -8  -2   10.72    0.42
   2  -8   2   10.04    0.38
  -2  -8  -2    9.94    0.40
   2   8   2   10.28    0.51
  -2   8  -2   10.61    0.50
  -4  -8  -2    9.83    0.40
   4  -8   2    8.98    0.41
   4  -8   2    9.40    0.36
  -4  -8  -2    9.22    0.37
   4   8   2    9.19    0.49
  -4   8  -2    9.37    0.46
   6  -8   2   19.82    0.67
  -6  -8  -2   21.26    0.75
  -6  -8  -2   21.18    0.74
   6  -8   2   20.25    0.75
  -6   8  -2   22.15    0.83
   6   8   2   20.25    0.82
  -8  -8  -2    3.80    0.29
   8  -8   2    3.74    0.25
   8  -8   2    3.81    0.29
  -8  -8  -2    3.49    0.24
  -8   8  -2    4.23    0.31
   8   8   2    3.30    0.36
 -10  -8  -2    8.46    0.36
  10  -8   2    7.94    0.41
 -10  -8  -2    8.56    0.39
  10  -8   2    7.97    0.37
  10   8   2    8.26    0.50
 -10   8  -2    7.62    0.42
  12  -8   2   30.48    1.11
  12  -8   2   30.59    1.02
 -12  -8  -2   33.96    1.11
 -12  -8  -2   33.02    1.14
 -12   8  -2   34.66    1.21
  12   8   2   32.08    1.20
 -14  -8  -2    3.07    0.29
 -14  -8  -2    2.99    0.26
  14  -8   2    2.78    0.28
  14   8   2    2.81    0.34
 -14   8  -2    3.36    0.33
 -14   8  -2    2.81    0.28
  16  -8   2   10.88    0.48
 -16  -8  -2   11.94    0.51
 -16  -8  -2   11.88    0.49
  16   8   2   11.26    0.62
 -16   8  -2   11.91    0.59
 -18  -8  -2   10.52    0.48
  18  -8   2    9.85    0.47
 -18  -8  -2   10.34    0.45
  18   8   2    9.84    0.60
 -18   8  -2    9.86    0.55
  20  -8   2    4.88    0.35
 -20  -8  -2    5.08    0.36
  20   8   2    4.84    0.48
 -20   8  -2    5.40    0.44
 -22  -8  -2    1.43    0.25
  22  -8   2    1.28    0.24
  22   8   2    1.24    0.33
 -22   8  -2    1.33    0.32
  24  -8   2    9.87    0.49
 -24  -8  -2   10.66    0.51
 -24   8  -2   10.17    0.60
  24   8   2    9.48    0.62
 -26  -8  -2    6.22    0.40
  26  -8   2    5.34    0.39
 -26   8  -2    5.54    0.48
  26   8   2    5.01    0.51
  28  -8   2    1.51    0.30
 -28  -8  -2    1.88    0.30
  28   8   2    1.54    0.37
 -28   8  -2    1.26    0.38
  30  -8   2    9.49    0.53
 -30  -8  -2    9.55    0.53
 -30   8  -2    9.68    0.62
  30   8   2   10.70    0.66
  32  -8   2    0.57    0.29
 -32  -8  -2    0.78    0.30
 -32   8  -2    0.29    0.37
  34  -8   2    4.20    0.41
 -34   8  -2    2.62    0.44
  36  -8   2    6.38    0.48
 -36  -8  -2    7.67    0.54
 -36   8  -2    7.20    0.61
  37  -9  -2    0.66    0.32
 -37   9   2    0.96    0.40
  35  -9  -2    1.67    0.34
 -35   9   2    1.95    0.42
  33  -9  -2    3.84    0.39
 -33   9   2    4.78    0.50
  31  -9  -2    0.39    0.26
  31   9  -2    0.32    0.34
 -31   9   2    0.03    0.33
 -29  -9   2    1.37    0.26
  29  -9  -2    1.04    0.28
  29   9  -2    0.61    0.35
 -29   9   2    0.59    0.35
 -27  -9   2    0.25    0.21
  27  -9  -2    0.20    0.23
  27   9  -2   -0.15    0.30
 -27   9   2   -0.24    0.31
 -25  -9   2    8.23    0.44
  25  -9  -2    7.84    0.44
  25   9  -2    8.11    0.57
 -25   9   2    7.63    0.54
 -23  -9   2   15.10    0.64
  23  -9  -2   14.49    0.62
  23   9  -2   15.36    0.75
 -23   9   2   15.48    0.73
  21  -9  -2    1.53    0.26
 -21  -9   2    2.06    0.25
  21   9  -2    1.56    0.35
 -21   9   2    1.84    0.34
 -19  -9   2    0.56    0.21
  19  -9  -2    0.54    0.23
 -19  -9   2    0.47    0.19
  19   9  -2    0.17    0.30
 -19   9   2    0.39    0.28
 -17  -9   2    6.39    0.35
  17  -9  -2    5.10    0.35
 -17  -9   2    5.94    0.38
 -17   9   2    5.79    0.45
 -15  -9   2   10.99    0.51
  15  -9  -2    9.76    0.46
 -15  -9   2   11.36    0.46
 -15   9   2   10.82    0.55
  15   9  -2    9.66    0.58
  13  -9  -2    3.00    0.26
 -13  -9   2    3.08    0.30
 -13  -9   2    3.14    0.26
  13   9  -2    3.31    0.36
 -13   9   2    3.55    0.32
 -13   9   2    3.03    0.35
 -11  -9   2    6.24    0.30
 -11  -9   2    5.40    0.35
  11  -9  -2    4.90    0.32
 -11   9   2    5.15    0.38
 -11   9   2    5.03    0.41
  11   9  -2    4.74    0.43
  -9  -9   2   34.00    1.21
  -9  -9   2   34.73    1.10
   9  -9  -2   32.01    1.07
   9   9  -2   33.67    1.26
  -9   9   2   36.40    1.29
  -7  -9   2   10.40    0.46
  -7  -9   2   10.27    0.40
   7  -9  -2   10.70    0.45
   7  -9  -2   10.07    0.44
  -7   9   2   10.09    0.53
   7   9  -2    9.63    0.55
   5  -9  -2    8.01    0.38
  -5  -9   2    8.40    0.40
   5  -9  -2    8.18    0.38
  -5  -9   2    8.08    0.34
  -5   9   2    8.32    0.48
   5   9  -2    8.39    0.49
  -3  -9   2    2.34    0.24
   3  -9  -2    2.26    0.22
   3  -9  -2    2.55    0.24
  -3  -9   2    2.14    0.20
  -3   9   2    2.56    0.28
   3   9  -2    2.61    0.29
   1  -9  -2   35.30    1.21
  -1  -9   2   35.96    1.12
   1  -9  -2   35.93    1.15
  -1  -9   2   34.91    1.24
  -1   9   2   37.40    1.34
   1   9  -2   36.86    1.34
   1  -9   2    3.93    0.28
   1  -9   2    3.58    0.23
  -1  -9  -2    4.58    0.29
  -1  -9  -2    4.05    0.25
  -1   9  -2    4.10    0.37
   1   9   2    4.20    0.38
   3  -9   2   27.36    0.98
  -3  -9  -2   27.45    0.98
   3  -9   2   27.13    0.89
  -3  -9  -2   28.80    0.94
   3   9   2   28.32    1.07
  -3   9  -2   29.87    1.09
  -5  -9  -2    1.79    0.17
   5  -9   2    1.29    0.17
   5  -9   2    1.44    0.21
  -5  -9  -2    1.54    0.20
   5   9   2    1.46    0.27
  -5   9  -2    1.92    0.26
  -7  -9  -2   16.88    0.63
   7  -9   2   16.77    0.65
  -7  -9  -2   18.16    0.64
   7  -9   2   16.14    0.58
   7   9   2   15.51    0.73
  -7   9  -2   16.73    0.72
  -9  -9  -2    9.72    0.43
  -9  -9  -2    8.77    0.39
   9  -9   2    8.52    0.43
   9  -9   2    8.18    0.38
   9   9   2    7.64    0.51
  -9   9  -2    8.10    0.47
  11  -9   2   10.14    0.49
  11  -9   2    9.50    0.43
 -11  -9  -2   11.28    0.49
 -11  -9  -2   11.05    0.45
 -11   9  -2    9.80    0.51
  11   9   2    9.05    0.57
  13  -9   2    7.32    0.38
 -13  -9  -2    8.65    0.40
 -13  -9  -2    8.04    0.43
  13  -9   2    7.15    0.44
 -13   9  -2    8.74    0.44
  13   9   2    7.42    0.53
 -15  -9  -2    4.91    0.35
  15  -9   2    4.17    0.32
 -15  -9  -2    5.41    0.31
 -15   9  -2    4.79    0.41
  15   9   2    4.87    0.47
 -17  -9  -2    0.64    0.22
  17  -9   2    0.41    0.20
 -17   9  -2    0.28    0.24
  17   9   2    0.17    0.30
  19  -9   2    3.76    0.33
 -19  -9  -2    4.39    0.35
  19   9   2    2.96    0.39
 -19   9  -2    4.38    0.42
 -21  -9  -2    2.84    0.29
  21  -9   2    2.83    0.28
  21   9   2    2.43    0.39
 -21   9  -2    3.22    0.38
  23  -9   2    6.35    0.40
 -23  -9  -2    5.59    0.39
  23   9   2    6.27    0.55
 -23   9  -2    6.10    0.48
 -25  -9  -2    2.61    0.30
  25  -9   2    2.24    0.29
  25   9   2    2.65    0.40
 -25   9  -2    2.65    0.40
 -27  -9  -2    6.36    0.42
  27  -9   2    6.07    0.43
 -27   9  -2    6.53    0.52
  27   9   2    7.14    0.58
 -29  -9  -2    5.32    0.42
  29  -9   2    4.50    0.41
 -29   9  -2    4.90    0.52
  29   9   2    6.10    0.56
  31  -9   2    3.12    0.38
 -31  -9  -2    3.10    0.37
 -31   9  -2    2.29    0.45
  31   9   2    4.36    0.49
  33  -9   2    1.41    0.34
 -33  -9  -2    1.42    0.35
 -33   9  -2    1.62    0.44
  35  -9   2    2.79    0.38
 -35   9  -2    2.33    0.47
  36 -10  -2    1.06    0.34
 -36  10   2    0.43    0.38
  34 -10  -2    2.91    0.39
 -34  10   2    3.15    0.48
  32 -10  -2    3.23    0.37
  32  10  -2    2.72    0.46
 -32  10   2    3.19    0.47
  30 -10  -2    0.28    0.26
 -30  10   2   -0.24    0.34
  30  10  -2    0.21    0.35
  28 -10  -2    5.53    0.40
 -28  10   2    4.97    0.50
  28  10  -2    5.23    0.54
  26 -10  -2    4.87    0.38
 -26 -10   2    5.35    0.38
  26  10  -2    4.84    0.51
 -26  10   2    4.87    0.49
 -24 -10   2    3.15    0.29
  24 -10  -2    2.66    0.31
 -24  10   2    1.86    0.38
  24  10  -2    2.33    0.39
 -22 -10   2    6.80    0.41
  22 -10  -2    6.48    0.40
 -22  10   2    6.21    0.50
  22  10  -2    5.72    0.52
 -20 -10   2    1.71    0.25
  20 -10  -2    1.81    0.27
  20  10  -2    1.53    0.36
 -20  10   2    1.06    0.33
 -18 -10   2    2.67    0.28
  18 -10  -2    2.19    0.27
 -18  10   2    2.26    0.35
  18  10  -2    1.82    0.36
  16 -10  -2   29.73    1.02
 -16 -10   2   33.45    1.18
 -16  10   2   32.45    1.21
  16  10  -2   29.16    1.20
  14 -10  -2    6.24    0.38
 -14 -10   2    6.57    0.40
 -14  10   2    6.33    0.44
 -14  10   2    6.67    0.44
  14  10  -2    6.65    0.52
 -12 -10   2    7.57    0.42
  12 -10  -2    6.77    0.38
 -12  10   2    7.36    0.48
  12  10  -2    6.23    0.51
 -12  10   2    7.27    0.45
  10 -10  -2    3.86    0.31
 -10 -10   2    3.93    0.27
 -10 -10   2    3.82    0.33
  10  10  -2    4.04    0.45
 -10  10   2    3.83    0.36
 -10  10   2    3.99    0.41
  -8 -10   2   19.17    0.66
   8 -10  -2   18.69    0.71
   8 -10  -2   17.93    0.67
  -8 -10   2   19.42    0.74
   8  10  -2   18.27    0.83
  -8  10   2   19.14    0.82
  -6 -10   2    8.20    0.41
   6 -10  -2    7.99    0.39
  -6 -10   2    7.95    0.35
   6 -10  -2    7.70    0.39
   6  10  -2    7.43    0.52
  -6  10   2    7.77    0.50
   4 -10  -2    3.71    0.29
  -4 -10   2    3.61    0.30
   4 -10  -2    3.54    0.28
  -4 -10   2    3.72    0.25
   4  10  -2    3.75    0.41
  -4  10   2    3.68    0.36
  -2 -10   2    6.54    0.31
   2 -10  -2    6.84    0.35
   2 -10  -2    6.26    0.33
  -2 -10   2    6.57    0.37
  -2  10   2    6.87    0.48
   2  10  -2    6.55    0.47
   0 -10  -2   11.16    0.46
   0 -10   2   11.28    0.49
   0 -10  -2   10.71    0.47
   0 -10   2   10.67    0.42
   0  10   2   10.65    0.59
   0  10  -2   11.36    0.59
  -2 -10  -2    1.77    0.23
   2 -10   2    2.09    0.20
   2 -10   2    2.05    0.24
  -2 -10  -2    2.00    0.20
   2  10   2    2.27    0.32
  -2  10  -2    2.02    0.30
  -4 -10  -2    2.22    0.22
   4 -10   2    1.57    0.22
  -4 -10  -2    1.94    0.23
   4 -10   2    1.46    0.18
   4  10   2    1.43    0.30
  -4  10  -2    1.43    0.28
  -6 -10  -2    2.95    0.24
   6 -10   2    2.93    0.26
  -6 -10  -2    3.47    0.28
   6 -10   2    2.93    0.30
  -6  10  -2    2.99    0.32
   6  10   2    2.91    0.36
  -8 -10  -2   14.84    0.59
  -8 -10  -2   14.44    0.57
   8 -10   2   13.53    0.53
   8 -10   2   14.60    0.61
  -8  10  -2   15.24    0.67
   8  10   2   13.65    0.71
  10 -10   2    9.36    0.48
 -10 -10  -2   10.43    0.47
 -10 -10  -2   10.39    0.44
  10 -10   2    8.91    0.42
  10  10   2    9.00    0.58
 -10  10  -2    9.58    0.52
  12 -10   2   10.28    0.46
  12 -10   2   10.95    0.53
 -12 -10  -2   11.47    0.50
  12  10   2    9.76    0.61
 -12  10  -2   11.22    0.55
  14 -10   2    1.40    0.23
 -14 -10  -2    1.94    0.26
  14  10   2    1.44    0.34
 -14  10  -2    1.79    0.31
 -16 -10  -2    2.10    0.27
  16 -10   2    2.26    0.25
 -16  10  -2    2.01    0.31
  16  10   2    1.42    0.35
  18 -10   2    2.26    0.27
 -18 -10  -2    2.47    0.28
 -18  10  -2    2.57    0.34
  18  10   2    2.06    0.38
 -20 -10  -2    9.68    0.49
  20 -10   2   10.23    0.49
  20  10   2    9.22    0.64
 -20  10  -2   10.38    0.58
  22 -10   2    4.25    0.35
 -22 -10  -2    4.26    0.36
  22  10   2    3.23    0.43
 -22  10  -2    4.59    0.45
  24 -10   2    0.27    0.24
 -24 -10  -2    0.05    0.24
  24  10   2   -0.10    0.34
 -24  10  -2   -0.02    0.33
 -26 -10  -2    2.63    0.32
  26 -10   2    2.80    0.34
  26  10   2    2.81    0.45
 -26  10  -2    2.71    0.42
  28 -10   2   -0.03    0.26
 -28 -10  -2    0.44    0.27
 -28  10  -2    0.55    0.39
  28  10   2    0.10    0.38
  30 -10   2    5.31    0.43
  30  10   2    5.43    0.60
 -30  10  -2    5.45    0.54
  32 -10   2    1.42    0.33
 -32  10  -2    1.21    0.44
  34 -10   2    2.96    0.38
 -34  10  -2    3.16    0.51
  33 -11  -2    0.03    0.29
  33  11  -2   -0.35    0.41
 -33  11   2   -0.32    0.37
  31 -11  -2    1.61    0.33
 -31  11   2    0.91    0.40
  31  11  -2    1.26    0.41
  29 -11  -2    1.93    0.32
 -29  11   2    2.38    0.44
  29  11  -2    2.96    0.46
  27 -11  -2    1.87    0.31
  27  11  -2    1.38    0.40
 -27  11   2    1.34    0.41
  25 -11  -2    3.67    0.35
 -25  11   2    3.02    0.44
  25  11  -2    2.39    0.42
 -23 -11   2    1.02    0.24
  23 -11  -2    0.69    0.25
  23  11  -2    0.30    0.33
 -23  11   2    0.09    0.33
  21 -11  -2    4.93    0.37
 -21 -11   2    5.25    0.38
  21  11  -2    3.53    0.43
 -21  11   2    5.13    0.47
  19 -11  -2    1.20    0.26
 -19 -11   2    2.44    0.28
 -19  11   2    1.55    0.34
  19  11  -2    1.94    0.38
 -17 -11   2    1.52    0.25
  17 -11  -2    1.18    0.26
  17  11  -2    1.05    0.35
 -17  11   2    1.32    0.32
  15 -11  -2    1.73    0.25
 -15 -11   2    2.16    0.26
 -15  11   2    1.80    0.30
  15  11  -2    1.84    0.37
 -13 -11   2    2.54    0.28
  13 -11  -2    2.89    0.29
 -13  11   2    2.66    0.33
  13  11  -2    2.29    0.38
 -13  11   2    2.68    0.32
 -11 -11   2    3.32    0.29
  11 -11  -2    3.04    0.28
  11  11  -2    3.20    0.40
 -11  11   2    2.88    0.32
 -11  11   2    2.40    0.35
   9 -11  -2    2.83    0.27
  -9 -11   2    2.83    0.27
  -9  11   2    2.40    0.35
   9  11  -2    2.42    0.38
  -7 -11   2    5.73    0.36
   7 -11  -2    5.12    0.35
   7 -11  -2    5.08    0.34
  -7  11   2    5.18    0.47
   7  11  -2    5.28    0.49
  -5 -11   2    5.67    0.36
   5 -11  -2    5.57    0.34
   5 -11  -2    5.60    0.34
   5  11  -2    5.44    0.49
  -5  11   2    4.95    0.47
   3 -11  -2    2.56    0.27
  -3 -11   2    2.94    0.27
   3 -11  -2    2.88    0.25
  -3 -11   2    2.75    0.25
   3  11  -2    3.07    0.37
  -3  11   2    2.97    0.37
  -1 -11   2    7.21    0.34
   1 -11  -2    7.18    0.38
   1 -11  -2    6.83    0.36
  -1 -11   2    7.43    0.40
   1  11  -2    7.26    0.51
  -1  11   2    6.45    0.51
  -1 -11  -2    4.59    0.33
   1 -11   2    4.71    0.29
   1 -11   2    4.68    0.33
  -1 -11  -2    4.52    0.30
  -1  11  -2    4.35    0.45
   1  11   2    4.09    0.46
   3 -11   2    1.04    0.18
  -3 -11  -2    0.69    0.21
   3 -11   2    1.04    0.22
  -3 -11  -2    0.62    0.18
   3  11   2    0.88    0.32
  -3  11  -2    0.77    0.30
  -5 -11  -2    4.00    0.28
   5 -11   2    4.68    0.30
   5 -11   2    3.84    0.34
  -5 -11  -2    4.64    0.34
   5  11   2    4.23    0.42
  -5  11  -2    3.97    0.43
  -7 -11  -2    2.27    0.24
  -7 -11  -2    1.59    0.25
   7 -11   2    1.11    0.24
   7 -11   2    1.44    0.20
   7  11   2    1.10    0.33
  -7  11  -2    1.29    0.30
   9 -11   2    0.78    0.20
  -9 -11  -2    1.34    0.24
   9 -11   2    0.80    0.23
  -9  11  -2    0.74    0.30
   9  11   2    0.89    0.33
  11 -11   2    0.35    0.23
  11 -11   2    0.36    0.19
 -11 -11  -2    0.57    0.23
 -11  11  -2    0.17    0.26
  11  11   2    0.30    0.32
  13 -11   2    0.57    0.21
  13 -11   2    0.86    0.27
 -13 -11  -2    0.70    0.24
  13  11   2    0.30    0.32
  15 -11   2    1.37    0.23
 -15 -11  -2    1.47    0.26
  15  11   2    0.93    0.34
 -15  11  -2    1.36    0.31
  17 -11   2    0.74    0.23
 -17 -11  -2    0.83    0.26
 -17  11  -2    1.11    0.30
  17  11   2    0.95    0.36
 -19 -11  -2    0.69    0.25
  19 -11   2    0.36    0.22
 -19  11  -2    0.65    0.30
  19  11   2    0.58    0.35
  21 -11   2    3.57    0.35
 -21 -11  -2    3.86    0.34
  21  11   2    3.23    0.45
 -21  11  -2    3.95    0.42
  23 -11   2    0.88    0.26
 -23 -11  -2    0.68    0.26
  23  11   2    0.60    0.38
 -23  11  -2    0.81    0.36
  25 -11   2    0.52    0.25
  25  11   2    0.21    0.38
 -25  11  -2   -0.35    0.35
  27 -11   2    0.00    0.26
 -27  11  -2   -0.29    0.37
  27  11   2    0.04    0.38
  29 -11   2    1.20    0.31
 -29  11  -2    0.74    0.41
  29  11   2    1.53    0.45
  31 -11   2    0.77    0.32
  31  11   2    1.24    0.47
 -31  11  -2    0.48    0.42
  32 -12  -2    0.16    0.30
 -32  12   2   -0.36    0.38
  32  12  -2    0.21    0.44
  30 -12  -2    0.08    0.29
 -30  12   2   -0.34    0.38
  30  12  -2   -0.10    0.40
  28 -12  -2   -0.02    0.26
  28  12  -2    0.20    0.38
 -28  12   2   -0.59    0.36
  26 -12  -2    0.74    0.29
 -26  12   2    0.54    0.39
  26  12  -2    0.18    0.38
  24 -12  -2   -0.06    0.25
 -24  12   2   -0.10    0.34
  24  12  -2   -0.16    0.34
  22 -12  -2    0.54    0.25
  22  12  -2    0.36    0.35
 -22  12   2    0.37    0.34
  20 -12  -2    1.32    0.26
 -20  12   2    0.76    0.34
  20  12  -2    0.69    0.36
 -18 -12   2    3.16    0.34
  18 -12  -2    2.55    0.31
  18  12  -2    1.97    0.39
 -18  12   2    3.29    0.39
 -16 -12   2    7.00    0.43
  16 -12  -2    6.11    0.39
 -16  12   2    5.93    0.46
  16  12  -2    5.60    0.54
  14 -12  -2    0.89    0.24
 -14 -12   2    1.13    0.24
 -14  12   2    0.41    0.27
  14  12  -2    0.33    0.34
 -12 -12   2    0.75    0.23
  12 -12  -2    0.81    0.23
 -12  12   2    0.63    0.27
  12  12  -2    1.01    0.36
 -12  12   2    0.83    0.32
  10 -12  -2    1.26    0.23
 -10 -12   2    1.40    0.24
 -10  12   2    1.35    0.34
  10  12  -2    0.78    0.36
 -10  12   2    1.29    0.28
  -8 -12   2    3.23    0.30
   8 -12  -2    2.56    0.29
   8 -12  -2    2.78    0.27
  -8  12   2    2.21    0.38
   8  12  -2    2.82    0.42
   6 -12  -2    1.98    0.25
   6 -12  -2    1.57    0.25
  -6 -12   2    1.78    0.25
   6  12  -2    1.63    0.38
  -6  12   2    1.15    0.34
   4 -12  -2    2.82    0.27
   4 -12  -2    2.71    0.27
  -4 -12   2    2.94    0.29
  -4  12   2    2.16    0.37
   4  12  -2    2.77    0.40
  -2 -12   2    0.96    0.23
   2 -12  -2    0.78    0.21
   2 -12  -2    0.70    0.19
   2  12  -2    0.21    0.33
  -2  12   2    0.57    0.32
   0 -12  -2    1.56    0.23
   0 -12  -2    1.50    0.21
   0 -12   2    1.73    0.25
   0  12  -2    1.39    0.35
   0  12   2    1.55    0.36
  -2 -12  -2    3.61    0.32
   2 -12   2    3.86    0.34
  -2 -12  -2    3.72    0.29
  -2  12  -2    4.07    0.45
   2  12   2    4.20    0.44
  -4 -12  -2    0.83    0.23
   4 -12   2    1.32    0.25
  -4 -12  -2    1.00    0.20
   4 -12   2    1.12    0.20
   4  12   2    0.81    0.35
  -4  12  -2    0.64    0.33
  -6 -12  -2    0.92    0.24
   6 -12   2    0.87    0.19
   6 -12   2    0.61    0.24
  -6  12  -2    0.56    0.32
   6  12   2    0.63    0.35
   8 -12   2   10.90    0.53
  -8 -12  -2   12.06    0.53
   8 -12   2   10.65    0.47
   8  12   2    9.39    0.65
  -8  12  -2   10.01    0.61
  10 -12   2   12.44    0.52
  10 -12   2   12.47    0.59
 -10 -12  -2   14.50    0.59
 -10  12  -2   12.23    0.66
  10  12   2   10.68    0.69
 -12 -12  -2    1.11    0.26
  12 -12   2    0.37    0.26
  12 -12   2    0.86    0.21
  12  12   2    0.48    0.34
 -14 -12  -2    0.06    0.23
  14 -12   2   -0.18    0.20
 -14  12  -2   -0.20    0.27
  14  12   2    0.23    0.34
  16 -12   2    1.91    0.27
 -16 -12  -2    1.63    0.29
 -16  12  -2    1.89    0.34
  16  12   2    1.90    0.40
  18 -12   2    0.79    0.23
 -18  12  -2    0.54    0.30
  18  12   2    0.30    0.35
  20 -12   2    3.61    0.35
  20  12   2    2.40    0.44
 -20  12  -2    2.24    0.36
  22 -12   2    0.99    0.27
  22  12   2    0.86    0.41
 -22  12  -2    0.94    0.37
  24 -12   2    0.15    0.25
  24  12   2    0.17    0.39
 -24  12  -2   -0.20    0.36
  26 -12   2    1.30    0.30
  26  12   2    1.84    0.45
 -26  12  -2    1.23    0.40
  28 -12   2    1.66    0.34
 -28  12  -2    1.49    0.44
  28  12   2    2.61    0.49
  30 -12   2   -0.03    0.30
  30  12   2    0.44    0.45
 -30  12  -2   -0.52    0.41
  29 -13  -2    0.84    0.31
  29  13  -2    0.71    0.44
 -29  13   2    0.54    0.41
  27 -13  -2    1.53    0.33
 -27  13   2    1.68    0.45
  27  13  -2    1.31    0.44
  25 -13  -2    1.54    0.31
 -25  13   2    1.26    0.41
  25  13  -2    0.62    0.41
  23 -13  -2    1.00    0.29
 -23  13   2    0.68    0.38
  23  13  -2    1.00    0.40
  21 -13  -2    1.44    0.30
 -21  13   2    1.34    0.38
  21  13  -2    1.17    0.40
  19 -13  -2    0.96    0.28
  19  13  -2    1.18    0.39
 -19  13   2    1.11    0.35
  17 -13  -2    6.75    0.42
 -17  13   2    6.69    0.50
  17  13  -2    6.05    0.57
 -15 -13   2    5.81    0.41
  15 -13  -2    5.16    0.37
 -15  13   2    5.62    0.45
  15  13  -2    3.29    0.45
  13 -13  -2    0.97    0.25
 -13 -13   2    1.64    0.27
 -13  13   2    1.26    0.30
  13  13  -2    1.22    0.39
  11 -13  -2    0.58    0.23
 -11 -13   2    1.17    0.24
  11  13  -2    0.92    0.38
 -11  13   2    0.62    0.27
   9 -13  -2    0.77    0.23
  -9 -13   2    1.04    0.25
  -9  13   2    1.41    0.28
  -9  13   2    0.91    0.35
   9  13  -2    0.63    0.37
   7 -13  -2   11.86    0.53
  -7 -13   2   13.06    0.59
   7 -13  -2   12.36    0.57
   7  13  -2   12.46    0.73
  -7  13   2   13.19    0.72
  -5 -13   2    5.75    0.38
   5 -13  -2    5.69    0.37
   5 -13  -2    5.35    0.37
   5  13  -2    5.51    0.54
  -5  13   2    4.95    0.52
   3 -13  -2    1.42    0.24
   3 -13  -2    1.05    0.23
  -3 -13   2    1.58    0.26
  -3  13   2    1.15    0.37
   3  13  -2    1.57    0.40
   1 -13  -2   16.72    0.64
  -1 -13   2   15.25    0.66
   1 -13  -2   16.15    0.66
  -1  13   2   15.78    0.79
   1  13  -2   16.01    0.82
   1 -13   2    0.94    0.24
  -1 -13  -2    0.82    0.22
  -1  13  -2    1.02    0.36
   1  13   2    0.67    0.36
   3 -13   2    1.35    0.26
  -3 -13  -2    1.46    0.25
   3  13   2    1.31    0.38
  -3  13  -2    1.32    0.37
   5 -13   2    1.96    0.27
  -5 -13  -2    1.92    0.27
   5  13   2    1.30    0.38
  -5  13  -2    1.62    0.37
  -7 -13  -2    3.79    0.36
   7 -13   2    3.91    0.36
   7  13   2    3.02    0.45
  -7  13  -2    3.66    0.42
   9 -13   2    8.97    0.49
  -9 -13  -2   10.01    0.49
  -9  13  -2    8.45    0.57
   9  13   2    7.55    0.61
  11 -13   2    1.87    0.31
  11  13   2    1.70    0.40
  13 -13   2    1.52    0.25
  13  13   2    1.15    0.39
  15 -13   2    0.60    0.23
 -15  13  -2    0.37    0.29
  15  13   2    0.05    0.36
  17 -13   2    1.49    0.28
 -17  13  -2    1.39    0.33
  17  13   2    0.99    0.40
  19 -13   2    7.95    0.45
 -19  13  -2    7.97    0.54
  19  13   2    7.53    0.65
  21 -13   2    5.37    0.41
 -21  13  -2    5.89    0.51
  21  13   2    5.48    0.60
  23 -13   2    0.05    0.25
 -23  13  -2    0.26    0.37
  23  13   2    0.32    0.40
  25 -13   2    4.25    0.40
 -25  13  -2    3.59    0.49
  25  13   2    3.68    0.53
  27 -13   2    0.65    0.30
  27  13   2    0.09    0.42
 -27  13  -2    0.13    0.40
 -28  14   2    0.06    0.41
  26 -14  -2    2.48    0.36
 -26  14   2    1.87    0.46
  26  14  -2    1.90    0.49
  24 -14  -2    1.17    0.31
  24  14  -2    0.77    0.44
 -24  14   2    1.01    0.40
  22 -14  -2    0.63    0.29
  22  14  -2    0.50    0.41
 -22  14   2    0.52    0.37
  20 -14  -2    0.38    0.26
 -20  14   2   -0.06    0.34
  20  14  -2    0.05    0.38
  18 -14  -2    2.80    0.33
  18  14  -2    1.51    0.43
 -18  14   2    2.09    0.39
  16 -14  -2    4.12    0.37
 -16  14   2    4.00    0.42
  16  14  -2    2.82    0.46
  14 -14  -2    3.02    0.32
  14  14  -2    2.26    0.44
 -14  14   2    2.34    0.34
  12 -14  -2    0.26    0.23
 -12  14   2   -0.09    0.26
  12  14  -2    0.09    0.38
 -10 -14   2    0.84    0.25
  10 -14  -2    0.79    0.23
 -10  14   2    0.89    0.29
  10  14  -2    0.29    0.38
  -8 -14   2    4.88    0.37
   8 -14  -2    4.20    0.34
  -8  14   2    4.02    0.46
   8  14  -2    3.56    0.48
  -8  14   2    4.37    0.38
   6 -14  -2    5.65    0.42
   6 -14  -2    6.69    0.39
  -6 -14   2    7.05    0.43
  -6  14   2    6.37    0.57
   6  14  -2    6.34    0.58
   4 -14  -2    1.33    0.25
   4 -14  -2    1.37    0.26
  -4 -14   2    1.58    0.27
   4  14  -2    0.99    0.41
  -4  14   2    1.48    0.41
   2 -14  -2    3.46    0.32
  -2 -14   2    3.23    0.33
   2  14  -2    2.74    0.45
  -2  14   2    2.43    0.44
   0 -14  -2    2.56    0.27
   0 -14   2    2.16    0.29
   0  14  -2    2.08    0.42
   0  14   2    1.44    0.41
   2 -14   2    0.66    0.26
   2  14   2    0.93    0.39
  -2  14  -2    1.23    0.39
   4 -14   2    2.75    0.32
   4  14   2    2.67    0.45
  -4  14  -2    2.61    0.42
   6 -14   2    1.44    0.29
  -6  14  -2    1.04    0.37
   6  14   2    1.79    0.42
   8 -14   2    1.04    0.28
   8  14   2    0.60    0.38
  10 -14   2    0.94    0.29
  10  14   2    0.69    0.39
  12  14   2    3.23    0.48
 -14  14  -2    1.15    0.32
  14  14   2    0.58    0.40
  16  14   2    0.92    0.42
 -16  14  -2    1.16    0.32
  18  14   2    2.50    0.47
 -18  14  -2    3.02    0.40
  20  14   2    2.40    0.48
 -20  14  -2    2.36    0.40
 -22  14  -2   -0.17    0.36
  22  14   2    0.75    0.44
  24  14   2    1.74    0.48
 -24  14  -2    1.03    0.43
  23 -15  -2    1.02    0.32
  23  15  -2    1.01    0.46
 -23  15   2    1.05    0.42
  21 -15  -2    1.57    0.32
 -21  15   2    1.07    0.40
  21  15  -2    1.13    0.46
  19 -15  -2    0.62    0.28
 -19  15   2    0.59    0.37
  19  15  -2    0.22    0.41
  17 -15  -2    0.36    0.26
 -17  15   2   -0.03    0.33
  17  15  -2   -0.23    0.39
  15 -15  -2    1.34    0.29
  15  15  -2    1.20    0.44
 -15  15   2    1.71    0.35
  13 -15  -2    3.62    0.36
  13  15  -2    2.75    0.49
 -13  15   2    3.19    0.38
  11 -15  -2    4.92    0.38
  11  15  -2    4.21    0.54
   9 -15  -2    3.24    0.31
   9  15  -2    2.84    0.49
  -7 -15   2    0.52    0.25
  -7  15   2    0.02    0.37
   7  15  -2   -0.27    0.39
  -5 -15   2    0.59    0.26
  -5  15   2    0.81    0.41
   5  15  -2    0.39    0.41
  -3 -15   2    3.42    0.35
  -3  15   2    3.65    0.49
   3  15  -2    2.71    0.48
  -1 -15   2    6.25    0.42
   1  15  -2    5.22    0.57
  -1  15   2    5.10    0.59
   1 -15   2    4.68    0.40
  -1  15  -2    5.83    0.57
   1  15   2    5.34    0.58
   3 -15   2    4.65    0.40
   3  15   2    4.90    0.54
  -3  15  -2    5.17    0.55
   5 -15   2    1.20    0.29
   5  15   2    0.52    0.41
  -5  15  -2    0.35    0.39
   7 -15   2    0.14    0.27
   7  15   2   -0.41    0.39
   9 -15   2    2.57    0.35
   9  15   2    2.12    0.47
  11  15   2    0.32    0.42
 -13  15  -2    0.31    0.31
  13  15   2    0.26    0.41
  15  15   2    2.73    0.50
 -15  15  -2    2.05    0.34
  17  15   2    1.05    0.44
 -17  15  -2    0.86    0.33
 -19  15  -2   -0.08    0.33
  19  15   2    0.30    0.44
  21  15   2   -0.48    0.42
 -21  15  -2   -0.72    0.34
  20  16  -2    0.16    0.45
 -20  16   2   -0.18    0.37
  18  16  -2    1.06    0.48
 -18  16   2    0.60    0.38
  16  16  -2   -0.41    0.41
  14  16  -2    0.32    0.44
  12  16  -2    1.06    0.46
  10  16  -2    1.41    0.47
   8  16  -2    1.52    0.48
  -6  16   2   -0.05    0.40
   6  16  -2    0.11    0.43
   4  16  -2    0.05    0.42
  -4  16   2   -0.01    0.40
  -2 -16   2    5.44    0.43
   2  16  -2    5.53    0.61
  -2  16   2    5.40    0.62
   0 -16   2    3.46    0.37
   0  16  -2    3.46    0.52
   0  16   2    3.47    0.53
   2 -16   2    1.63    0.32
  -2  16  -2    0.94    0.44
   2  16   2    1.82    0.48
   4 -16   2    4.91    0.43
  -4  16  -2    5.19    0.54
   4  16   2    4.93    0.57
   6 -16   2    2.34    0.35
   6  16   2    1.08    0.46
   8 -16   2    0.17    0.30
   8  16   2   -0.10    0.43
  10  16   2    2.17    0.51
 -12  16  -2    0.31    0.30
  12  16   2   -0.44    0.42
  14  16   2    3.72    0.55
 -14  16  -2    4.84    0.46
  16  16   2    1.30    0.49
 -16  16  -2    1.11    0.33
 -18  16  -2    0.02    0.34
  13  17  -2    0.47    0.48
  11  17  -2    2.17    0.54
   9  17  -2    0.94    0.49
   7  17  -2    1.89    0.52
   5  17  -2    0.03    0.45
  -3  17   2    1.78    0.50
   3  17  -2    1.92    0.51
  -1  17   2    1.15    0.49
   1  17  -2    1.15    0.49
   1  17   2    0.10    0.45
  -1  17  -2   -1.04    0.42
   3 -17   2    0.03    0.29
   3  17   2    0.03    0.46
  -3  17  -2   -0.52    0.43
   5 -17   2    1.62    0.35
   5  17   2    1.15    0.50
   7 -17   2    0.33    0.33
   7  17   2    0.47    0.49
   9  17   2    0.75    0.50
 -11  17  -2    0.82    0.34
  11  17   2    0.40    0.48
 -44   0   3    0.26    0.36
  44   0  -3   -0.07    0.25
  42   0  -3    0.09    0.25
 -42   0   3   -0.23    0.30
 -40   0   3    0.02    0.30
  40   0  -3    0.27    0.25
 -38   0   3    0.26    0.30
  38   0  -3   -0.09    0.23
 -36   0   3    0.04    0.27
  36   0  -3    0.09    0.23
  34   0  -3   -0.01    0.23
 -34   0   3    0.17    0.28
  32   0  -3   -0.01    0.21
 -32   0   3    0.03    0.26
  30   0  -3   -0.08    0.21
 -30   0   3    0.35    0.26
  28   0  -3    0.14    0.20
 -28   0   3    0.51    0.27
 -26   0   3   -0.16    0.23
  26   0  -3   -0.24    0.17
  24   0  -3    0.06    0.17
 -24   0   3    0.14    0.22
  22   0  -3    0.24    0.12
 -22   0   3    0.38    0.20
  22   0  -3    0.16    0.14
  20   0  -3    0.14    0.11
 -20   0   3   -0.05    0.17
  20   0  -3    0.30    0.13
 -18   0   3    0.23    0.17
  18   0  -3    0.24    0.13
  18   0  -3    0.31    0.12
  16   0  -3   -0.17    0.12
 -16   0   3   -0.09    0.18
  16   0  -3   -0.08    0.12
 -14   0   3   -0.05    0.16
  14   0  -3    0.32    0.11
  14   0  -3    0.25    0.11
 -12   0   3    0.05    0.11
  12   0  -3    0.12    0.08
  10   0  -3    0.13    0.06
  10   0  -3    0.00    0.06
 -10   0   3   -0.01    0.08
   8   0  -3    0.09    0.05
  -8   0   3    0.11    0.08
   8   0  -3    0.15    0.07
  -6   0   3   -0.17    0.07
  -6   0   3   -0.08    0.08
  -4   0   3    0.00    0.08
  -4   0   3   -0.06    0.07
  -2   0   3    0.06    0.08
   2   0  -3    0.37    0.06
  -2   0   3    0.02    0.05
   0   0   3    0.06    0.05
   0   0   3    0.11    0.08
   0   0  -3   -0.03    0.06
   2   0   3   -0.12    0.08
   2   0   3   -0.04    0.06
   4   0   3    0.02    0.06
   4   0   3   -0.03    0.06
   4   0   3    0.00    0.08
  -6   0  -3    0.08    0.07
   6   0   3   -0.04    0.07
   6   0   3   -0.01    0.06
   8   0   3    0.05    0.08
  -8   0  -3    0.20    0.09
   8   0   3    0.10    0.09
  10   0   3   -0.07    0.11
 -10   0  -3    0.11    0.12
  10   0   3    0.00    0.12
  12   0   3    0.05    0.13
  12   0   3    0.00    0.13
 -12   0  -3    0.31    0.15
  14   0   3   -0.07    0.12
 -14   0  -3    0.15    0.15
  14   0   3   -0.06    0.13
 -16   0  -3    0.18    0.16
  16   0   3   -0.02    0.12
  16   0   3   -0.04    0.13
  18   0   3    0.25    0.13
 -18   0  -3    0.54    0.17
  20   0   3   -0.09    0.14
  20   0   3   -0.14    0.15
 -20   0  -3    0.13    0.19
 -22   0  -3   -0.02    0.21
  22   0   3   -0.14    0.18
 -24   0  -3   -0.20    0.22
  24   0   3   -0.36    0.17
  26   0   3   -0.15    0.19
 -26   0  -3    0.16    0.25
 -28   0  -3    0.05    0.27
  28   0   3    0.02    0.21
 -30   0  -3    0.13    0.28
  30   0   3   -0.02    0.21
  32   0   3    0.00    0.20
 -32   0  -3   -0.17    0.28
 -34   0  -3   -0.22    0.29
  34   0   3   -0.15    0.21
  36   0   3    0.21    0.25
 -36   0  -3    0.26    0.32
  38   0   3    0.02    0.25
 -38   0  -3   -0.29    0.30
 -40   0  -3   -0.27    0.31
  40   0   3   -0.06    0.26
 -43  -1   3    3.76    0.47
  43  -1  -3    3.69    0.38
 -43   1   3    3.61    0.47
  43   1  -3    3.22    0.36
  41  -1  -3    0.44    0.27
 -41  -1   3    0.42    0.33
  41   1  -3    0.60    0.26
 -41   1   3    0.86    0.35
  39  -1  -3    0.30    0.25
 -39  -1   3    0.61    0.31
 -39   1   3    0.34    0.32
  39   1  -3    0.41    0.24
  37  -1  -3    2.70    0.32
 -37  -1   3    2.01    0.34
 -37   1   3    2.42    0.37
  37   1  -3    2.53    0.29
  35  -1  -3    1.43    0.28
 -35  -1   3    1.66    0.32
  35   1  -3    1.62    0.27
 -35   1   3    1.46    0.34
  33  -1  -3   14.00    0.60
 -33  -1   3   14.75    0.70
 -33   1   3   14.96    0.72
  33   1  -3   13.48    0.59
  31  -1  -3    1.55    0.25
 -31  -1   3    1.53    0.29
 -31   1   3    1.77    0.33
  31   1  -3    1.90    0.26
  29  -1  -3   18.68    0.73
 -29  -1   3   20.28    0.82
 -29   1   3   19.31    0.84
  29   1  -3   19.47    0.72
 -27  -1   3    0.34    0.24
  27  -1  -3    0.56    0.21
 -27   1   3    0.51    0.28
  27   1  -3    0.43    0.20
 -25  -1   3    6.99    0.43
  25  -1  -3    6.35    0.36
  25   1  -3    6.79    0.36
 -25   1   3    6.39    0.42
  23  -1  -3    4.99    0.31
 -23  -1   3    4.95    0.36
 -23   1   3    5.17    0.37
  23   1  -3    5.19    0.30
  23   1  -3    5.28    0.31
  21  -1  -3    8.87    0.39
 -21  -1   3    9.22    0.45
  21   1  -3    8.85    0.40
  21   1  -3    9.29    0.39
 -21   1   3    8.96    0.45
  19  -1  -3    0.05    0.12
 -19  -1   3   -0.05    0.16
  19   1  -3    0.01    0.13
 -19   1   3   -0.06    0.17
  19   1  -3    0.08    0.12
 -17  -1   3    8.37    0.42
  17  -1  -3    7.95    0.35
 -17   1   3    8.50    0.43
  17   1  -3    8.25    0.34
  17   1  -3    8.33    0.37
 -15  -1   3    1.54    0.21
  15   1  -3    2.61    0.22
 -15   1   3    1.51    0.22
  15   1  -3    2.86    0.25
 -13  -1   3    3.11    0.27
  13  -1  -3    3.31    0.22
  13  -1  -3    4.41    0.19
  13   1  -3    4.16    0.24
  13   1  -3    2.88    0.21
 -13   1   3    3.55    0.27
  11  -1  -3   41.89    1.30
  11  -1  -3   44.72    1.44
 -11  -1   3   20.54    0.76
  11   1  -3   41.79    1.45
 -11   1   3   23.89    0.77
   9  -1  -3  299.18    9.01
  -9  -1   3  310.08    9.79
   9   1  -3  298.56    8.95
  -9   1   3  301.75    9.78
  -9   1   3  299.17   10.12
   9   1  -3  305.98   10.04
  -7  -1   3  487.56   15.54
   7  -1  -3  471.53   13.96
  -7   1   3  475.92   15.48
  -7   1   3  490.68   16.12
   7   1  -3  476.11   13.97
   7   1  -3  463.51   15.65
  -5  -1   3  122.55    3.98
  -5   1   3  124.07    4.08
  -5   1   3  121.35    3.94
   5   1  -3  120.97    4.05
   5   1  -3  121.24    3.63
  -3  -1   3   17.26    0.62
  -3  -1   3   17.06    0.59
   3  -1  -3   19.89    0.62
  -3   1   3   18.23    0.59
  -3   1   3   17.40    0.62
   3   1  -3   19.88    0.61
   1  -1  -3   13.11    0.42
  -1  -1   3   11.97    0.43
  -1   1   3   11.18    0.39
  -1   1   3   11.28    0.44
   1  -1   3   22.20    0.70
   1  -1   3   23.81    0.80
  -1  -1  -3   22.96    0.71
   1   1   3   22.62    0.80
   3  -1   3  296.49    9.57
  -3  -1  -3  282.44    9.08
   3  -1   3  291.11    8.89
   3  -1   3  324.90   10.01
   3   1   3  295.06   10.01
   3   1   3  287.72    8.86
   5  -1   3   59.37    1.80
  -5  -1  -3   58.23    1.87
   5  -1   3   61.76    2.02
   5  -1   3   64.26    1.94
   5   1   3   57.43    2.02
   5   1   3   58.09    1.81
  -7  -1  -3    8.96    0.34
   7  -1   3    9.20    0.40
   7  -1   3   10.01    0.37
   7   1   3   10.68    0.38
   7   1   3   11.69    0.42
  -9  -1  -3    1.91    0.20
   9  -1   3    1.73    0.20
   9  -1   3    2.38    0.19
   9   1   3    2.01    0.19
  11  -1   3    0.14    0.11
 -11  -1  -3    0.50    0.14
  11   1   3    0.32    0.16
  11   1   3    0.12    0.13
 -11   1  -3    0.56    0.15
  13  -1   3   31.03    1.09
 -13  -1  -3   33.50    1.11
  13  -1   3   32.09    1.02
 -13   1  -3   31.84    1.12
  13   1   3   32.14    1.02
  13   1   3   31.15    1.12
  15  -1   3   33.64    1.08
  15  -1   3   33.68    1.15
 -15  -1  -3   34.81    1.18
  15   1   3   32.49    1.18
 -15   1  -3   34.22    1.19
  15   1   3   33.89    1.08
 -17  -1  -3   57.34    1.87
  17  -1   3   53.43    1.83
  17  -1   3   53.98    1.69
 -17   1  -3   54.92    1.87
  17   1   3   55.15    1.70
  17   1   3   54.14    1.86
  19  -1   3   47.16    1.66
 -19  -1  -3   50.24    1.69
  19  -1   3   50.84    1.55
  19   1   3   48.66    1.69
  19   1   3   48.65    1.55
 -19   1  -3   49.75    1.69
  21  -1   3   12.03    0.51
 -21  -1  -3   12.40    0.56
  21   1   3   12.06    0.53
  21   1   3   11.71    0.51
 -21   1  -3   12.53    0.57
  23  -1   3   15.06    0.62
 -23  -1  -3   16.36    0.69
 -23   1  -3   16.13    0.70
  23   1   3   15.65    0.62
  25  -1   3    0.30    0.20
 -25  -1  -3   -0.07    0.24
  25   1   3   -0.17    0.20
 -25   1  -3    0.19    0.25
 -27  -1  -3    6.12    0.45
  27  -1   3    4.58    0.35
 -27   1  -3    5.76    0.45
  27   1   3    5.01    0.37
 -29  -1  -3    6.56    0.48
  29  -1   3    6.19    0.40
 -29   1  -3    5.87    0.46
  29   1   3    5.43    0.39
  31  -1   3    3.57    0.34
 -31  -1  -3    4.06    0.44
  31   1   3    3.64    0.35
 -31   1  -3    4.29    0.41
  33  -1   3    0.95    0.25
 -33  -1  -3    0.57    0.30
 -33   1  -3    0.82    0.33
  33   1   3    0.51    0.24
 -35  -1  -3    0.54    0.30
  35  -1   3    0.13    0.23
  35   1   3    0.29    0.24
 -35   1  -3    0.16    0.32
 -37  -1  -3    1.80    0.36
  37  -1   3    1.06    0.29
 -37   1  -3    1.41    0.38
  37   1   3    1.48    0.30
  39  -1   3    2.18    0.34
  39   1   3    1.08    0.31
 -39   1  -3    1.54    0.40
  44  -2  -3    4.00    0.42
 -44  -2   3    5.03    0.54
  44   2  -3    3.61    0.39
 -44   2   3    5.16    0.54
 -42  -2   3    3.47    0.44
  42  -2  -3    2.77    0.37
  42   2  -3    2.27    0.33
 -42   2   3    3.25    0.46
  40  -2  -3    2.73    0.35
 -40  -2   3    2.55    0.39
  40   2  -3    1.98    0.30
 -40   2   3    2.09    0.39
 -38  -2   3    4.13    0.44
  38  -2  -3    4.12    0.38
  38   2  -3    3.84    0.36
 -38   2   3    3.36    0.42
 -36  -2   3    0.35    0.28
  36  -2  -3    0.54    0.25
  36   2  -3    0.19    0.22
 -36   2   3    0.13    0.31
 -34  -2   3   10.21    0.57
  34  -2  -3    8.65    0.48
  34   2  -3    9.01    0.47
 -34   2   3    9.70    0.59
 -32  -2   3   15.15    0.70
  32  -2  -3   15.09    0.63
 -32   2   3   15.61    0.73
  32   2  -3   14.81    0.61
  30  -2  -3    3.37    0.34
 -30  -2   3    4.13    0.40
 -30   2   3    4.15    0.40
  30   2  -3    4.09    0.33
  28  -2  -3    2.43    0.28
 -28  -2   3    2.77    0.32
  28   2  -3    2.32    0.26
 -28   2   3    2.30    0.34
 -26  -2   3   22.88    0.90
  26  -2  -3   21.95    0.81
  26   2  -3   22.93    0.81
  26   2  -3   23.54    0.88
 -26   2   3   23.47    0.92
 -24  -2   3    4.66    0.36
  24  -2  -3    4.48    0.31
  24   2  -3    4.69    0.34
 -24   2   3    4.65    0.38
  24   2  -3    4.43    0.30
  22  -2  -3   10.11    0.44
 -22  -2   3   10.70    0.49
  22   2  -3   11.31    0.48
  22   2  -3   10.33    0.43
 -22   2   3   10.46    0.51
 -20  -2   3    6.49    0.36
  20  -2  -3    6.61    0.32
  20   2  -3    5.81    0.34
 -20   2   3    6.38    0.38
 -18  -2   3    2.34    0.23
  18  -2  -3    2.22    0.18
 -18   2   3    2.53    0.23
  18   2  -3    2.17    0.17
  18   2  -3    2.07    0.24
  16   2  -3   25.36    0.92
 -14  -2   3   41.04    1.37
  14  -2  -3   45.69    1.32
  14   2  -3   37.00    1.29
 -14   2   3   39.87    1.37
  14   2  -3   44.08    1.46
  12  -2  -3   23.17    0.71
 -12  -2   3   21.20    0.77
  12   2  -3   21.99    0.79
 -12   2   3   21.98    0.77
  12   2  -3   20.70    0.69
 -10  -2   3   34.43    1.13
  10  -2  -3   32.34    1.00
  10   2  -3   33.37    0.98
 -10   2   3   32.67    1.12
 -10   2   3   34.33    1.14
  10   2  -3   31.38    1.12
  -8  -2   3    9.24    0.35
   8  -2  -3   13.88    0.45
   8   2  -3   13.60    0.51
  -8   2   3    8.80    0.34
  -8   2   3    8.90    0.35
   6  -2  -3   64.05    1.91
  -6  -2   3   65.04    2.07
  -6   2   3   64.63    2.14
   6   2  -3   61.36    2.13
  -6   2   3   62.65    2.06
   6   2  -3   65.64    1.91
  -4  -2   3   96.66    3.11
  -4   2   3   95.76    3.12
  -4   2   3  100.06    3.24
   0   2  -3   14.99    0.55
   2  -2   3  184.04    5.85
   2  -2   3  186.61    5.45
  -2  -2  -3  183.29    5.46
   2   2   3  180.45    6.13
   4  -2   3  204.26    6.55
   4  -2   3  209.32    6.84
  -4  -2  -3  199.43    5.91
   4  -2   3  205.41    6.16
   4   2   3  205.57    6.88
   6  -2   3   21.06    0.74
   6  -2   3   22.21    0.69
  -6  -2  -3   21.86    0.72
   6  -2   3   22.99    0.76
   6   2   3   20.87    0.78
   6   2   3   21.35    0.69
   8  -2   3    0.81    0.11
  10  -2   3   21.18    0.72
 -10  -2  -3   16.27    0.59
  10  -2   3   20.71    0.78
  10   2   3   22.48    0.83
  10   2   3   23.48    0.74
 -12  -2  -3   59.72    1.89
  12  -2   3   58.94    1.97
  12  -2   3   58.77    1.80
  12   2   3   58.94    1.80
  12   2   3   57.55    2.00
 -12   2  -3   55.60    1.90
 -14  -2  -3   47.15    1.57
  14  -2   3   49.54    1.62
  14  -2   3   48.59    1.49
  14   2   3   46.43    1.49
 -14   2  -3   47.57    1.59
  14   2   3   46.52    1.65
  16  -2   3   11.40    0.43
 -16  -2  -3   11.26    0.48
  16  -2   3   11.64    0.45
  16   2   3   10.90    0.50
 -16   2  -3   11.57    0.50
  16   2   3   11.11    0.45
  18  -2   3   30.76    1.02
 -18  -2  -3   32.24    1.12
  18   2   3   30.58    1.12
 -18   2  -3   32.12    1.14
  18   2   3   31.42    1.03
  20  -2   3   19.73    0.72
 -20  -2  -3   20.02    0.76
  20   2   3   19.72    0.78
 -20   2  -3   19.68    0.78
  20   2   3   19.90    0.72
  22  -2   3    5.62    0.36
 -22  -2  -3    6.47    0.41
  22   2   3    6.08    0.36
 -22   2  -3    6.88    0.44
  22   2   3    5.38    0.38
  24  -2   3    9.97    0.49
 -24  -2  -3   11.23    0.55
  24   2   3   10.25    0.49
  24   2   3   10.65    0.52
 -24   2  -3   10.39    0.56
  26  -2   3    8.65    0.46
 -26  -2  -3    9.68    0.53
  26   2   3    8.24    0.44
 -26   2  -3    8.93    0.53
  28  -2   3    7.41    0.43
 -28  -2  -3    9.02    0.52
  28   2   3    7.37    0.43
 -28   2  -3    8.13    0.51
  30  -2   3    5.78    0.39
 -30  -2  -3    6.73    0.47
  30   2   3    5.55    0.39
 -30   2  -3    5.90    0.47
  32  -2   3    1.91    0.28
 -32  -2  -3    2.28    0.34
  32   2   3    1.70    0.28
 -32   2  -3    1.34    0.34
 -34  -2  -3    0.21    0.28
  34  -2   3   -0.03    0.22
  34   2   3   -0.06    0.23
 -34   2  -3   -0.55    0.28
 -36  -2  -3    1.35    0.33
  36  -2   3    0.43    0.25
  36   2   3    0.61    0.27
 -36   2  -3    0.65    0.35
  38  -2   3    4.66    0.42
 -38   2  -3    4.90    0.51
  38   2   3    5.37    0.44
  40  -2   3    1.30    0.32
  40   2   3    1.20    0.33
 -40   2  -3    1.05    0.40
 -43  -3   3    5.52    0.53
  43  -3  -3    4.98    0.45
 -43   3   3    5.19    0.55
  43   3  -3    5.15    0.43
  41  -3  -3    1.41    0.31
 -41  -3   3    1.86    0.36
  41   3  -3    1.41    0.29
 -41   3   3    1.25    0.39
  39  -3  -3    3.01    0.37
 -39  -3   3    3.07    0.39
 -39   3   3    3.64    0.45
  39   3  -3    3.15    0.33
  37  -3  -3    0.16    0.25
 -37  -3   3    0.29    0.29
 -37   3   3    0.11    0.33
  37   3  -3    0.34    0.23
  35  -3  -3    3.11    0.35
 -35  -3   3    3.72    0.38
 -35   3   3    3.92    0.44
  35   3  -3    3.51    0.33
  33  -3  -3    4.28    0.37
 -33  -3   3    4.04    0.41
 -33   3   3    2.56    0.37
  31  -3  -3    9.42    0.49
 -31  -3   3    9.26    0.53
  31   3  -3    9.63    0.46
 -31   3   3    9.46    0.56
 -29  -3   3   15.59    0.69
  29  -3  -3   15.32    0.64
  29   3  -3   16.40    0.63
 -29   3   3   16.11    0.73
  27  -3  -3   38.02    1.30
 -27  -3   3   39.83    1.41
  27   3  -3   40.45    1.29
 -27   3   3   40.20    1.44
  27   3  -3   40.59    1.44
  25  -3  -3   16.52    0.63
 -25  -3   3   16.53    0.70
 -25   3   3   17.52    0.73
  25   3  -3   16.56    0.61
  25   3  -3   15.51    0.68
 -23  -3   3    4.59    0.36
  23  -3  -3    4.77    0.31
  23   3  -3    4.91    0.36
 -23   3   3    4.70    0.38
  23   3  -3    4.60    0.29
  21  -3  -3   20.69    0.74
 -21  -3   3   21.08    0.80
  21   3  -3   21.58    0.72
  21   3  -3   21.75    0.82
 -21   3   3   21.99    0.83
 -19  -3   3   28.52    1.06
  19  -3  -3   31.41    1.01
  19   3  -3   31.50    0.98
 -19   3   3   32.21    1.09
  19   3  -3   29.41    1.11
  17  -3  -3   55.07    1.72
 -17  -3   3   55.89    1.86
 -17   3   3   56.40    1.87
  17   3  -3   55.87    1.92
  17   3  -3   56.95    1.71
  15  -3  -3   37.23    1.15
 -15   3   3   38.31    1.31
  15   3  -3   35.07    1.28
 -13  -3   3  190.46    6.30
  13  -3  -3  199.99    5.82
  13   3  -3  192.85    5.80
 -13   3   3  204.81    6.31
  13   3  -3  196.63    6.52
  11  -3  -3  119.67    3.55
 -11  -3   3  122.13    3.92
  11   3  -3  118.46    3.53
 -11   3   3  122.55    3.92
  11   3  -3  119.57    3.98
   9   3  -3    0.73    0.07
   7  -3  -3  190.94    5.37
  -7  -3   3  175.78    5.86
   7   3  -3  184.48    6.02
   7   3  -3  169.48    5.40
  -7   3   3  181.35    5.85
  -7   3   3  193.06    6.11
   5  -3  -3   60.23    1.75
  -5  -3   3   54.33    1.80
   5   3  -3   55.86    1.96
  -5   3   3   56.94    1.87
   3  -3  -3  212.52    6.34
  -3  -3   3  211.87    7.08
  -3   3   3  230.69    7.35
  -3   3   3  219.28    7.07
   3   3  -3  212.57    7.08
   1  -3  -3   14.31    0.47
  -1  -3   3   14.11    0.44
  -1  -3   3   14.49    0.51
  -1   3   3   14.37    0.48
  -1   3   3   14.85    0.54
   1   3  -3   14.14    0.53
   1  -3   3   30.43    0.97
  -1  -3  -3   32.37    0.94
   1  -3   3   33.40    1.07
  -1   3  -3   28.37    1.04
   1   3   3   33.06    1.12
   3  -3   3  251.55    8.07
   3  -3   3  256.02    7.47
  -3  -3  -3  236.50    6.97
   3   3   3  246.20    8.37
  -3   3  -3  233.56    7.87
   5  -3   3   18.28    0.65
   5  -3   3   19.12    0.60
  -5  -3  -3   19.26    0.62
  -5  -3  -3   18.92    0.61
   5   3   3   18.91    0.71
  -5   3  -3   17.90    0.67
   7  -3   3   12.33    0.45
  -7  -3  -3    5.92    0.26
   7  -3   3   12.93    0.49
   7   3   3   12.78    0.54
   9  -3   3   20.62    0.75
  -9  -3  -3   15.96    0.64
   9  -3   3   21.27    0.70
   9   3   3   20.71    0.81
  -9   3  -3   21.01    0.68
 -11  -3  -3   68.00    2.26
  11  -3   3   74.95    2.17
  11   3   3   72.58    2.43
  11   3   3   66.23    2.17
 -11   3  -3   71.94    2.29
  13  -3   3  139.43    4.11
 -13  -3  -3  133.63    4.23
 -13   3  -3  130.46    4.25
  13   3   3  138.03    4.11
  13   3   3  134.65    4.59
  15   3   3    3.82    0.32
  17  -3   3    9.94    0.41
 -17   3  -3   10.04    0.48
  17   3   3    8.86    0.47
  19  -3   3   26.71    0.88
 -19  -3  -3   26.47    0.95
  19   3   3   25.89    0.89
  19   3   3   24.37    0.97
 -19   3  -3   26.53    0.98
  21  -3   3   11.88    0.51
 -21  -3  -3   12.24    0.55
  21   3   3   11.92    0.51
  21   3   3   11.20    0.56
 -21   3  -3   12.65    0.59
 -23  -3  -3    1.63    0.24
  23  -3   3    1.56    0.24
 -23   3  -3    1.40    0.28
  23   3   3    1.07    0.21
  23   3   3    1.37    0.26
  25  -3   3   12.62    0.56
 -25  -3  -3   13.93    0.62
 -25   3  -3   13.07    0.65
  25   3   3   12.54    0.56
  25   3   3   13.38    0.62
  27  -3   3    0.24    0.22
 -27  -3  -3    0.56    0.25
  27   3   3    0.28    0.21
 -27   3  -3    0.42    0.28
 -29  -3  -3    6.66    0.47
  29  -3   3    5.35    0.39
 -29   3  -3    6.78    0.48
  31  -3   3    4.56    0.38
 -31  -3  -3    5.48    0.44
  31   3   3    4.77    0.38
 -31   3  -3    4.48    0.44
  33  -3   3    4.05    0.37
 -33  -3  -3    4.48    0.45
 -33   3  -3    4.42    0.45
  33   3   3    3.74    0.37
  35  -3   3    2.17    0.32
 -35   3  -3    2.53    0.41
  35   3   3    2.07    0.32
  37  -3   3    4.76    0.41
  37   3   3    4.92    0.42
 -37   3  -3    4.66    0.48
  39  -3   3    1.74    0.32
 -39   3  -3    2.31    0.44
  39   3   3    1.97    0.36
 -42  -4   3    7.09    0.55
  42  -4  -3    5.65    0.46
  42   4  -3    5.76    0.44
 -42   4   3    5.96    0.58
 -40  -4   3    5.04    0.47
  40  -4  -3    4.38    0.42
  40   4  -3    4.02    0.38
 -40   4   3    4.32    0.50
  38  -4  -3    3.19    0.37
 -38  -4   3    3.92    0.40
  38   4  -3    3.79    0.35
 -38   4   3    3.69    0.46
  36  -4  -3    0.94    0.28
 -36  -4   3    0.91    0.29
  36   4  -3    0.78    0.24
 -36   4   3    0.57    0.32
 -34  -4   3    1.55    0.29
  34  -4  -3    1.71    0.30
  34   4  -3    1.66    0.25
 -34   4   3    1.53    0.34
 -32  -4   3    7.32    0.47
  32  -4  -3    7.45    0.45
 -32   4   3    7.61    0.51
  32   4  -3    8.11    0.42
  30  -4  -3   13.79    0.59
 -30  -4   3   13.54    0.64
 -30   4   3   14.08    0.68
  30   4  -3   13.66    0.57
  28  -4  -3   19.84    0.77
 -28  -4   3   19.74    0.80
  28   4  -3   20.70    0.74
  28   4  -3   20.41    0.85
 -28   4   3   19.73    0.83
  26  -4  -3   34.12    1.17
 -26  -4   3   34.10    1.22
  26   4  -3   35.33    1.29
  26   4  -3   34.86    1.15
 -26   4   3   34.01    1.25
 -24  -4   3    2.59    0.27
  24  -4  -3    2.48    0.25
  24   4  -3    2.86    0.24
 -24   4   3    2.19    0.31
  24   4  -3    2.52    0.29
  22  -4  -3    3.20    0.28
 -22  -4   3    3.00    0.31
 -22   4   3    1.66    0.26
  22   4  -3    3.10    0.24
  22   4  -3    2.03    0.26
  20  -4  -3   10.16    0.43
 -20  -4   3   10.82    0.49
  20   4  -3   10.41    0.49
 -20   4   3   11.06    0.52
  20   4  -3    9.92    0.41
 -18  -4   3  177.93    5.65
  18  -4  -3  169.64    5.07
 -18   4   3  174.38    5.66
  18   4  -3  167.59    5.05
  18   4  -3  173.10    5.68
  16  -4  -3   55.89    1.66
 -16  -4   3   55.90    1.88
  16   4  -3   52.27    1.63
 -16   4   3   57.63    1.89
  16   4  -3   52.35    1.85
 -14  -4   3   12.99    0.59
  14  -4  -3   16.56    0.58
  14   4  -3   16.11    0.66
 -14   4   3   17.92    0.62
 -12  -4   3   15.77    0.62
  12  -4  -3   15.64    0.56
  12   4  -3   15.89    0.65
  12   4  -3   15.91    0.53
 -12   4   3   16.47    0.63
 -10  -4   3   63.12    2.09
  10  -4  -3   61.89    1.89
 -10   4   3   63.16    2.08
 -10   4   3   65.31    2.15
  10   4  -3   61.70    2.12
  10   4  -3   62.82    1.86
  -8  -4   3   18.38    0.57
   8  -4  -3   19.26    0.63
  -8  -4   3   16.10    0.65
  -8   4   3   19.13    0.65
   8   4  -3   18.54    0.72
  -8   4   3   19.19    0.67
  -6  -4   3    0.59    0.11
   6  -4  -3    2.42    0.19
   4  -4  -3    8.11    0.31
  -4  -4   3    7.88    0.34
  -4   4   3    8.17    0.31
  -4   4   3    8.68    0.37
   4   4  -3    7.91    0.36
   2  -4  -3  110.26    3.26
  -2  -4   3  113.61    3.38
  -2  -4   3  111.47    3.64
   2   4  -3  108.95    3.65
  -2   4   3  116.00    3.79
   0  -4   3   43.59    1.46
   0  -4   3   45.51    1.34
   0  -4  -3   42.29    1.29
   0  -4  -3   42.18    1.36
   0   4   3   44.89    1.54
   0   4  -3   42.60    1.45
  -2  -4  -3   63.70    1.94
   2  -4   3   64.68    2.14
   2  -4   3   67.02    1.97
  -2   4  -3   65.35    2.17
   2   4   3   66.71    2.25
   4  -4   3   19.60    0.70
  -4  -4  -3   14.24    0.50
  -6  -4  -3  103.36    3.24
   6  -4   3   97.69    3.20
   6  -4   3  100.24    2.96
  -6  -4  -3  101.58    3.04
  -6   4  -3   99.06    3.38
   6   4   3   99.58    3.34
  -8  -4  -3   86.50    2.82
   8  -4   3   85.66    2.81
  -8  -4  -3   90.11    2.66
   8  -4   3   87.77    2.61
   8   4   3   87.29    2.95
  -8   4  -3   88.05    2.94
  10  -4   3   41.98    1.27
 -10  -4  -3   41.12    1.24
 -10  -4  -3   35.16    1.29
  10  -4   3   40.25    1.37
 -10   4  -3   41.68    1.35
  10   4   3   40.22    1.45
 -12  -4  -3   19.80    0.71
  12  -4   3   21.01    0.70
  12   4   3   20.85    0.71
  12   4   3   20.09    0.81
 -12   4  -3   20.98    0.76
 -12   4  -3   20.37    0.73
  14  -4   3   14.70    0.53
 -14  -4  -3   13.88    0.52
  14   4   3   13.83    0.53
  14   4   3   13.98    0.61
 -14   4  -3   14.19    0.57
 -16  -4  -3   22.93    0.81
  16  -4   3   22.49    0.76
  16   4   3   22.15    0.77
 -16   4  -3   22.64    0.85
  16   4   3   21.34    0.86
 -18  -4  -3   25.49    0.89
  18  -4   3   25.08    0.85
  18   4   3   24.54    0.85
 -18   4  -3   24.40    0.93
  18   4   3   24.06    0.96
 -20  -4  -3    7.27    0.39
  20  -4   3    6.56    0.37
  20   4   3    6.49    0.37
 -20   4  -3    6.70    0.44
  20   4   3    6.63    0.44
  22  -4   3    1.23    0.23
 -22  -4  -3    1.37    0.22
  22   4   3    1.54    0.23
 -22   4  -3    1.23    0.28
  22   4   3    1.36    0.27
 -24  -4  -3   29.34    1.07
  24  -4   3   28.25    1.00
 -24   4  -3   29.21    1.12
  24   4   3   28.53    1.10
  24   4   3   29.04    1.01
  26  -4   3    1.52    0.26
 -26  -4  -3    1.44    0.25
  26   4   3    1.81    0.30
  26   4   3    1.17    0.24
 -26   4  -3    1.73    0.32
 -28  -4  -3    9.01    0.50
  28  -4   3    7.04    0.44
  28   4   3    7.87    0.44
 -28   4  -3    7.58    0.52
 -30  -4  -3    2.15    0.30
  30  -4   3    1.82    0.28
 -30   4  -3    1.88    0.35
  30   4   3    1.12    0.25
  32  -4   3    3.78    0.37
 -32   4  -3    4.22    0.44
  32   4   3    4.06    0.37
  34  -4   3   10.55    0.55
  34   4   3   10.18    0.55
 -34   4  -3   10.82    0.64
  36  -4   3    2.00    0.32
  36   4   3    1.50    0.32
 -36   4  -3    1.36    0.39
  38  -4   3    0.89    0.30
 -38   4  -3    0.86    0.39
  38   4   3    1.00    0.31
 -41  -5   3    1.13    0.33
  41  -5  -3    0.51    0.30
  41   5  -3    0.52    0.27
 -41   5   3    0.05    0.37
 -39  -5   3    5.82    0.48
  39  -5  -3    6.02    0.45
  39   5  -3    5.55    0.43
 -39   5   3    4.91    0.51
 -37  -5   3    8.36    0.52
  37  -5  -3    6.73    0.46
  37   5  -3    6.61    0.43
 -37   5   3    6.84    0.54
  35  -5  -3    1.55    0.30
 -35  -5   3    1.90    0.31
  35   5  -3    1.18    0.24
 -35   5   3    0.87    0.32
 -33  -5   3    2.76    0.33
  33  -5  -3    2.40    0.32
 -33   5   3    2.18    0.35
  33   5  -3    2.56    0.28
  31  -5  -3    3.85    0.36
 -31  -5   3    4.04    0.39
 -31   5   3    3.77    0.41
  31   5  -3    4.18    0.33
  29  -5  -3    9.89    0.49
 -29  -5   3    9.89    0.52
  29   5  -3    9.32    0.45
 -29   5   3    9.72    0.56
  29   5  -3   10.05    0.57
 -27  -5   3   17.57    0.74
  27  -5  -3   16.75    0.69
  27   5  -3   17.60    0.66
  27   5  -3   18.81    0.79
 -27   5   3   18.14    0.78
 -25  -5   3    9.60    0.50
  25  -5  -3    9.07    0.45
  25   5  -3    9.47    0.42
 -25   5   3    9.39    0.53
  25   5  -3    8.33    0.53
 -23  -5   3   20.66    0.81
  23  -5  -3   21.15    0.77
 -23   5   3   21.77    0.85
  23   5  -3   21.54    0.88
  23   5  -3   21.45    0.74
 -21  -5   3    9.10    0.44
  21  -5  -3    8.68    0.41
  21   5  -3    8.84    0.49
 -21   5   3    8.84    0.48
  21   5  -3    8.91    0.38
  19  -5  -3    9.42    0.43
 -19  -5   3   10.32    0.47
  19   5  -3    9.48    0.49
  19   5  -3   10.36    0.40
 -19   5   3   10.63    0.50
  17  -5  -3  105.19    3.22
 -17  -5   3  109.22    3.53
 -17   5   3  108.83    3.54
  17   5  -3  108.44    3.19
  17   5  -3  106.62    3.61
  15  -5  -3   11.57    0.45
 -15  -5   3   11.94    0.50
  15   5  -3   11.42    0.53
  15   5  -3   11.72    0.42
 -15   5   3   12.12    0.52
  13  -5  -3    7.27    0.34
 -13  -5   3    7.33    0.39
  13   5  -3    7.19    0.30
 -13   5   3    8.68    0.41
  13   5  -3    7.25    0.41
 -13   5   3    8.52    0.36
  11  -5  -3   51.60    1.58
 -11  -5   3   54.22    1.78
 -11  -5   3   50.17    1.62
 -11   5   3   55.49    1.82
 -11   5   3   55.14    1.78
  11   5  -3   50.89    1.79
  -9  -5   3   33.17    1.16
  -9  -5   3   35.12    1.05
   9  -5  -3   33.06    1.05
   9   5  -3   32.84    1.19
  -9   5   3   33.84    1.20
  -9   5   3   35.24    1.17
  -7  -5   3   23.33    0.72
  -7  -5   3   22.85    0.82
   7  -5  -3   22.35    0.74
  -7   5   3   23.52    0.86
   7   5  -3   21.80    0.84
  -7   5   3   23.29    0.81
  -5  -5   3   12.50    0.50
  -5  -5   3   13.43    0.42
   5  -5  -3   13.26    0.48
   5   5  -3   12.36    0.56
  -5   5   3   12.44    0.55
  -5   5   3   13.20    0.49
   3  -5  -3    4.91    0.28
  -3  -5   3    4.58    0.20
   3  -5  -3    5.50    0.24
  -3  -5   3    4.84    0.28
   3   5  -3    4.54    0.34
   1  -5  -3   67.16    2.18
  -1  -5   3   68.51    2.29
  -1  -5   3   68.30    2.10
   1  -5  -3   67.43    2.06
   1   5  -3   69.52    2.31
  -1   5   3   74.93    2.41
   1  -5   3   68.53    2.20
  -1  -5  -3   66.63    2.02
   1   5   3   66.41    2.31
   3  -5   3   65.59    2.14
  -3  -5  -3   66.01    1.95
  -3   5  -3   62.22    2.17
  -5  -5  -3   67.87    2.21
   5  -5   3   69.06    2.07
  -5  -5  -3   70.40    2.10
   5  -5   3   67.20    2.24
  -5   5  -3   69.11    2.34
   5   5   3   69.74    2.36
  -7  -5  -3   25.01    0.82
   7  -5   3   23.61    0.77
  -7  -5  -3   24.78    0.82
   7  -5   3   23.21    0.85
   7   5   3   25.05    0.93
  -7   5  -3   24.62    0.89
   9  -5   3  136.88    4.47
  -9  -5  -3  142.91    4.27
  -9  -5  -3  146.20    4.56
   9  -5   3  138.96    4.14
  -9   5  -3  140.53    4.75
   9   5   3  141.69    4.67
  11  -5   3   27.67    0.88
  11  -5   3   26.20    0.95
 -11  -5  -3   28.08    0.92
 -11  -5  -3   28.29    0.94
 -11   5  -3   27.54    0.98
  11   5   3   26.94    1.02
  13  -5   3    0.18    0.13
 -13  -5  -3    0.33    0.11
 -13  -5  -3    0.35    0.15
  13   5   3    0.54    0.20
 -13   5  -3    0.54    0.11
 -13   5  -3    0.44    0.17
  15  -5   3   12.59    0.48
 -15  -5  -3   12.74    0.49
  15   5   3   11.20    0.57
 -15   5  -3   12.39    0.55
 -17  -5  -3   10.35    0.44
  17  -5   3   10.12    0.45
 -17   5  -3   10.20    0.51
  17   5   3    9.92    0.54
  17   5   3   10.31    0.46
 -19  -5  -3    0.76    0.17
  19  -5   3    0.77    0.21
 -19   5  -3    0.64    0.24
  19   5   3    0.80    0.21
  19   5   3    0.58    0.25
 -21  -5  -3   12.36    0.53
  21  -5   3   11.25    0.52
 -21   5  -3   12.06    0.60
  21   5   3   11.41    0.60
  21   5   3   11.84    0.52
 -23  -5  -3    4.29    0.35
  23  -5   3    3.92    0.34
 -23   5  -3    4.37    0.41
  23   5   3    4.09    0.34
  23   5   3    3.88    0.42
  25  -5   3   18.39    0.72
 -25  -5  -3   19.51    0.76
  25   5   3   18.22    0.81
  25   5   3   18.25    0.72
 -25   5  -3   18.43    0.82
  27  -5   3    9.59    0.51
  27   5   3   10.62    0.52
  27   5   3   10.82    0.59
 -27   5  -3   11.14    0.61
  29  -5   3    2.45    0.31
  29   5   3    3.32    0.34
 -29   5  -3    2.79    0.39
  31  -5   3    1.32    0.30
  31   5   3    1.49    0.29
 -31   5  -3    1.05    0.36
  33  -5   3    4.21    0.39
 -33   5  -3    4.60    0.48
  33   5   3    4.70    0.40
  35  -5   3    5.18    0.43
 -35   5  -3    5.16    0.50
  35   5   3    5.72    0.44
  37  -5   3    0.45    0.27
 -37   5  -3    0.31    0.36
  37   5   3    0.92    0.31
 -40  -6   3    0.88    0.31
  40  -6  -3    0.46    0.31
 -40   6   3    0.01    0.36
 -38  -6   3    2.12    0.33
  38  -6  -3    1.52    0.33
 -38   6   3    1.18    0.38
  36  -6  -3    4.20    0.39
 -36  -6   3    4.63    0.40
 -36   6   3    3.58    0.43
  36   6  -3    4.24    0.36
  34  -6  -3    0.31    0.26
 -34  -6   3    0.79    0.26
  34   6  -3    0.53    0.22
 -34   6   3    0.40    0.30
 -32  -6   3    0.47    0.24
  32  -6  -3    0.11    0.24
  32   6  -3    0.39    0.21
 -32   6   3    0.12    0.29
  30  -6  -3    0.08    0.22
 -30  -6   3    0.22    0.22
 -30   6   3    0.16    0.28
  30   6  -3   -0.21    0.17
  30   6  -3   -0.17    0.27
  28  -6  -3    5.62    0.38
 -28  -6   3    5.92    0.40
 -28   6   3    6.04    0.46
  28   6  -3    5.94    0.34
  28   6  -3    5.62    0.48
  26  -6  -3    3.79    0.33
 -26  -6   3    4.23    0.36
  26   6  -3    4.25    0.30
 -26   6   3    4.42    0.42
  26   6  -3    4.03    0.43
  24  -6  -3    9.22    0.47
 -24  -6   3    9.62    0.48
 -24   6   3   10.02    0.55
  24   6  -3    9.98    0.56
  24   6  -3    9.67    0.42
  22  -6  -3   16.37    0.65
 -22  -6   3   17.95    0.71
  22   6  -3   17.02    0.61
  22   6  -3   17.18    0.75
 -22   6   3   17.72    0.76
  20  -6  -3    9.70    0.45
 -20  -6   3   10.33    0.49
 -20   6   3   11.39    0.54
  20   6  -3   10.17    0.40
  20   6  -3    9.54    0.53
  18  -6  -3    2.89    0.26
 -18  -6   3    3.34    0.30
 -18   6   3    3.13    0.33
  18   6  -3    2.48    0.29
  18   6  -3    2.82    0.22
  16  -6  -3    0.52    0.16
 -16  -6   3    0.20    0.15
  16   6  -3    0.32    0.22
 -16   6   3    0.65    0.19
 -14  -6   3    0.16    0.11
  14  -6  -3    0.28    0.14
 -14  -6   3    0.13    0.14
 -14   6   3    0.03    0.17
 -14   6   3    0.20    0.14
  14   6  -3    0.27    0.20
  12  -6  -3   10.26    0.42
 -12  -6   3   11.39    0.40
 -12  -6   3   11.14    0.47
  12   6  -3   10.34    0.50
 -12   6   3   10.79    0.48
 -12   6   3   11.62    0.47
 -10  -6   3   25.23    0.88
 -10  -6   3   25.36    0.78
  10  -6  -3   23.81    0.80
 -10   6   3   25.05    0.88
  10   6  -3   24.11    0.92
 -10   6   3   23.96    0.91
   8  -6  -3   26.58    0.87
  -8  -6   3   27.44    0.85
  -8  -6   3   27.36    0.96
  -8   6   3   28.35    0.96
   8   6  -3   26.14    0.99
  -8   6   3   27.30    1.00
  -6  -6   3   22.11    0.70
  -6  -6   3   21.95    0.80
   6  -6  -3   22.15    0.74
  -6   6   3   22.82    0.79
  -6   6   3   23.29    0.86
   6   6  -3   21.96    0.86
   4  -6  -3    8.76    0.38
  -4  -6   3    8.63    0.39
   4  -6  -3    8.58    0.35
  -4  -6   3    8.43    0.31
   2  -6  -3   14.79    0.52
  -2  -6   3   14.86    0.56
  -2  -6   3   14.22    0.47
   2  -6  -3   14.46    0.53
   2   6  -3   14.62    0.62
  -2   6   3   14.68    0.63
   0  -6  -3   50.45    1.64
   0  -6   3   50.32    1.69
   0  -6   3   50.35    1.54
   0  -6  -3   50.67    1.56
   0   6  -3   50.79    1.76
   0   6   3   52.79    1.79
  -2  -6  -3   20.61    0.69
   2  -6   3   20.53    0.73
  -2  -6  -3   20.05    0.69
   2  -6   3   20.35    0.65
   2   6   3   19.36    0.80
  -2   6  -3   20.77    0.79
  -4  -6  -3    1.40    0.18
   4  -6   3    2.49    0.18
   4   6   3    1.39    0.24
  -4   6  -3    2.56    0.26
   6  -6   3    6.56    0.34
  -6  -6  -3    5.98    0.26
  -6  -6  -3    6.46    0.33
   6  -6   3    6.51    0.29
   6   6   3    6.23    0.42
  -6   6  -3    6.51    0.35
  -8  -6  -3   32.31    1.03
  -8  -6  -3   31.94    1.05
   8  -6   3   31.19    1.08
   8  -6   3   31.02    0.98
  -8   6  -3   31.17    1.12
   8   6   3   30.91    1.16
 -10  -6  -3   16.71    0.59
  10  -6   3   15.56    0.55
 -10  -6  -3   16.73    0.57
  10  -6   3   15.46    0.61
  10   6   3   15.94    0.68
 -10   6  -3   15.56    0.62
 -12  -6  -3    5.54    0.26
 -12  -6  -3    5.28    0.31
  12  -6   3    4.94    0.28
  12  -6   3    5.04    0.33
 -12   6  -3    4.80    0.29
  12   6   3    4.81    0.39
 -14  -6  -3   13.63    0.51
 -14  -6  -3   13.62    0.53
  14  -6   3   12.68    0.49
 -14   6  -3   13.58    0.59
  14   6   3   12.15    0.61
 -14   6  -3   12.98    0.53
 -16  -6  -3   49.32    1.57
 -16  -6  -3   50.21    1.64
  16  -6   3   47.65    1.51
  16   6   3   47.43    1.72
 -16   6  -3   49.15    1.70
 -18  -6  -3    5.51    0.36
  18  -6   3    5.81    0.35
 -18  -6  -3    6.19    0.33
  18   6   3    4.79    0.44
 -18   6  -3    6.02    0.43
 -20  -6  -3   28.93    1.00
  20  -6   3   28.28    0.99
 -20  -6  -3   28.80    1.02
 -20   6  -3   30.12    1.11
  20   6   3   28.94    1.14
 -22  -6  -3    5.67    0.36
  22  -6   3    5.51    0.38
 -22   6  -3    6.47    0.47
  22   6   3    5.37    0.48
  24  -6   3    8.33    0.45
  24   6   3    8.03    0.54
 -24   6  -3    8.59    0.54
  24   6   3    7.49    0.44
  26  -6   3    6.21    0.41
  26   6   3    5.84    0.50
 -26   6  -3    6.43    0.49
  26   6   3    6.19    0.41
  28  -6   3    1.78    0.30
  28   6   3    2.63    0.36
 -28   6  -3    2.02    0.38
  28   6   3    2.15    0.30
  30  -6   3    1.60    0.30
 -30   6  -3    1.58    0.38
  30   6   3    1.20    0.29
  32  -6   3    1.07    0.29
 -32   6  -3    0.46    0.35
  32   6   3    0.84    0.28
  34  -6   3    1.10    0.31
 -34   6  -3    0.56    0.37
  34   6   3    0.85    0.30
  36  -6   3    3.27    0.39
  36   6   3    3.87    0.41
 -36   6  -3    3.11    0.45
  38   6   3    1.58    0.38
 -38   6  -3    1.16    0.42
  39  -7  -3    1.67    0.35
 -39  -7   3    2.66    0.36
 -39   7   3    1.85    0.41
  37  -7  -3    0.59    0.30
 -37  -7   3    0.95    0.28
 -37   7   3    0.19    0.33
 -35  -7   3    0.67    0.26
  35  -7  -3    0.26    0.28
 -35   7   3   -0.27    0.29
 -33  -7   3    3.07    0.32
  33  -7  -3    2.85    0.34
 -33   7   3    2.48    0.39
  31  -7  -3    0.12    0.23
 -31  -7   3    0.53    0.23
 -31   7   3    0.02    0.28
  31   7  -3   -0.30    0.18
  31   7  -3   -0.70    0.28
 -29  -7   3    0.24    0.21
  29  -7  -3    0.42    0.23
 -29   7   3   -0.29    0.27
  29   7  -3   -0.17    0.29
  29   7  -3    0.13    0.18
  27  -7  -3    3.29    0.33
 -27  -7   3    3.28    0.33
  27   7  -3    3.51    0.28
  27   7  -3    3.93    0.44
 -27   7   3    4.01    0.41
 -25  -7   3    2.99    0.29
  25  -7  -3    2.90    0.29
  25   7  -3    2.22    0.23
  25   7  -3    2.38    0.34
 -25   7   3    2.77    0.36
 -23  -7   3    9.68    0.49
  23  -7  -3    8.28    0.44
  23   7  -3    8.77    0.55
 -23   7   3    9.96    0.55
 -21  -7   3    8.16    0.38
  21  -7  -3    8.01    0.42
 -21  -7   3    8.59    0.44
 -21   7   3    8.62    0.51
  21   7  -3    7.90    0.52
  19  -7  -3   19.91    0.76
 -19  -7   3   21.60    0.82
 -19  -7   3   21.91    0.73
 -19   7   3   21.61    0.86
  19   7  -3   22.11    0.89
 -17  -7   3   35.37    1.24
 -17  -7   3   35.87    1.12
  17  -7  -3   33.32    1.11
 -17   7   3   35.41    1.26
  17   7  -3   34.54    1.28
 -15  -7   3    4.79    0.32
  15  -7  -3    4.24    0.30
 -15  -7   3    4.84    0.26
 -15   7   3    4.72    0.36
 -15   7   3    5.53    0.31
  15   7  -3    4.57    0.39
 -13  -7   3   19.22    0.72
  13  -7  -3   17.89    0.65
 -13  -7   3   19.96    0.63
 -13   7   3   19.84    0.73
 -13   7   3   17.52    0.73
  13   7  -3   18.17    0.76
  -9  -7   3   23.91    0.86
   9  -7  -3   23.42    0.78
  -9  -7   3   24.11    0.76
  -9   7   3   24.90    0.90
   9   7  -3   23.06    0.91
  -9   7   3   23.57    0.86
  -7  -7   3    0.98    0.17
   7  -7  -3    0.98    0.17
  -7  -7   3    0.95    0.11
  -7   7   3    0.76    0.18
   7   7  -3    0.75    0.22
  -7   7   3    0.87    0.21
  -5  -7   3    1.78    0.15
   5  -7  -3    1.86    0.16
   5  -7  -3    1.91    0.19
  -5  -7   3    1.92    0.19
  -5   7   3    1.79    0.24
   5   7  -3    1.81    0.24
  -3  -7   3    6.22    0.25
   3  -7  -3    6.14    0.28
  -3  -7   3    6.12    0.32
   3  -7  -3    6.15    0.31
   3   7  -3    6.44    0.39
  -3   7   3    6.61    0.40
   1  -7  -3    8.85    0.35
  -1  -7   3    9.18    0.41
  -1  -7   3    9.03    0.33
   1  -7  -3    8.93    0.38
   1   7  -3    9.19    0.46
  -1   7   3    9.33    0.48
  -1  -7  -3   18.61    0.64
  -1  -7  -3   18.69    0.65
   1  -7   3   18.11    0.60
   1  -7   3   18.39    0.68
   1   7   3   18.58    0.75
  -1   7  -3   18.89    0.74
   3  -7   3   14.63    0.56
  -3  -7  -3   14.62    0.53
   3  -7   3   14.31    0.49
  -3  -7  -3   14.73    0.51
   3   7   3   14.53    0.64
  -3   7  -3   14.13    0.60
   5  -7   3    6.22    0.28
   5  -7   3    6.59    0.33
  -5  -7  -3    6.27    0.33
  -5  -7  -3    6.40    0.27
   5   7   3    5.71    0.40
  -5   7  -3    5.99    0.36
  -7  -7  -3    8.61    0.33
   7  -7   3    8.65    0.40
  -7  -7  -3    8.87    0.38
   7  -7   3    8.74    0.34
   7   7   3    7.49    0.46
  -7   7  -3    7.99    0.41
   9  -7   3   17.72    0.70
  -9  -7  -3   19.20    0.66
  -9  -7  -3   19.58    0.68
   9  -7   3   18.45    0.63
  -9   7  -3   18.61    0.73
   9   7   3   18.64    0.78
 -11  -7  -3   12.78    0.47
 -11  -7  -3   12.37    0.50
  11  -7   3   12.22    0.47
  11  -7   3   11.51    0.52
 -11   7  -3   11.70    0.52
  11   7   3   12.27    0.60
  13  -7   3   17.25    0.61
  13  -7   3   17.15    0.68
 -13  -7  -3   18.24    0.64
 -13  -7  -3   17.35    0.65
  13   7   3   15.22    0.74
 -13   7  -3   17.19    0.67
 -15  -7  -3   24.41    0.87
  15  -7   3   24.42    0.84
 -15  -7  -3   25.85    0.88
  15   7   3   24.69    1.00
 -15   7  -3   25.07    0.96
 -17  -7  -3    3.83    0.33
  17  -7   3    3.66    0.31
 -17  -7  -3    4.13    0.28
  17   7   3    2.41    0.35
 -17   7  -3    3.97    0.38
 -19  -7  -3    6.25    0.38
  19  -7   3    6.08    0.37
 -19  -7  -3    6.85    0.35
  19   7   3    5.91    0.49
 -19   7  -3    6.52    0.47
  21  -7   3    7.90    0.43
 -21  -7  -3    7.99    0.43
 -21   7  -3    7.81    0.52
  21   7   3    7.73    0.55
  23  -7   3    0.76    0.24
 -23  -7  -3    0.78    0.25
  23   7   3    0.34    0.31
 -23   7  -3    0.78    0.31
 -25  -7  -3    5.65    0.40
  25  -7   3    5.13    0.39
  25   7   3    5.43    0.50
 -25   7  -3    5.49    0.47
 -27  -7  -3    2.55    0.31
  27  -7   3    1.49    0.28
  27   7   3    1.99    0.36
 -27   7  -3    1.66    0.37
 -29  -7  -3    3.92    0.37
  29  -7   3    3.44    0.36
  29   7   3    4.34    0.49
 -29   7  -3    2.68    0.44
  31  -7   3    2.33    0.33
 -31  -7  -3    2.88    0.35
 -31   7  -3    2.44    0.43
 -33  -7  -3    2.16    0.35
  33  -7   3    1.48    0.32
 -33   7  -3    1.31    0.41
 -35  -7  -3    4.64    0.45
  35  -7   3    3.05    0.39
 -35   7  -3    3.35    0.48
  37  -7   3    1.96    0.37
 -37  -7  -3    2.14    0.41
 -37   7  -3    1.53    0.45
  38  -8  -3    0.67    0.32
 -38   8   3   -0.16    0.34
  36  -8  -3    1.99    0.34
 -36  -8   3    2.49    0.34
 -36   8   3    1.13    0.38
 -34  -8   3    2.09    0.31
  34  -8  -3    1.42    0.32
 -34   8   3    0.95    0.35
  32  -8  -3    2.87    0.34
 -32  -8   3    3.44    0.36
  32   8  -3    3.41    0.43
 -32   8   3    3.01    0.41
  30  -8  -3    0.33    0.25
 -30  -8   3    0.85    0.24
 -30   8   3   -0.18    0.29
  30   8  -3    0.13    0.31
 -28  -8   3    1.27    0.25
  28  -8  -3    1.22    0.26
 -28   8   3    0.89    0.33
  28   8  -3    1.20    0.34
  26  -8  -3    5.36    0.38
 -26  -8   3    5.49    0.39
 -26   8   3    5.92    0.47
  26   8  -3    5.15    0.48
  24  -8  -3    3.34    0.31
 -24  -8   3    3.76    0.33
  24   8  -3    3.32    0.39
 -24   8   3    4.20    0.43
  22  -8  -3    0.26    0.22
 -22  -8   3    0.33    0.18
 -22  -8   3    0.32    0.21
 -22   8   3    0.32    0.29
  22   8  -3   -0.10    0.29
 -20  -8   3    1.35    0.19
  20  -8  -3    1.34    0.24
 -20  -8   3    1.50    0.23
  20   8  -3    0.72    0.31
 -20   8   3    1.68    0.30
 -18  -8   3    5.72    0.37
 -18  -8   3    5.84    0.31
  18  -8  -3    5.03    0.35
 -18   8   3    5.56    0.42
  18   8  -3    5.22    0.45
  16  -8  -3   12.08    0.51
 -16  -8   3   13.20    0.57
 -16  -8   3   13.82    0.50
  16   8  -3   11.83    0.62
 -16   8   3   13.76    0.56
 -16   8   3   13.17    0.61
 -14  -8   3    6.64    0.39
 -14  -8   3    7.21    0.32
  14  -8  -3    6.20    0.36
 -14   8   3    7.24    0.40
  14   8  -3    6.80    0.47
 -14   8   3    6.98    0.42
  12  -8  -3    9.09    0.42
 -12  -8   3   10.08    0.39
 -12  -8   3    9.81    0.47
 -12   8   3   10.33    0.49
  12   8  -3    9.79    0.54
 -12   8   3   10.85    0.49
 -10  -8   3   25.52    0.81
  10  -8  -3   23.92    0.82
 -10  -8   3   26.79    0.93
 -10   8   3   24.54    0.97
 -10   8   3   25.54    0.92
  10   8  -3   23.71    0.95
  -8  -8   3   19.78    0.73
   8  -8  -3   19.39    0.67
  -8  -8   3   19.42    0.63
  -8   8   3   19.43    0.73
   8   8  -3   18.74    0.80
  -8   8   3   19.75    0.79
   6  -8  -3    6.30    0.32
  -6  -8   3    6.42    0.34
   6  -8  -3    6.16    0.31
  -6  -8   3    5.95    0.26
  -6   8   3    6.62    0.41
   6   8  -3    6.10    0.41
  -4  -8   3    7.56    0.38
   4  -8  -3    8.24    0.37
  -4  -8   3    8.21    0.31
   4  -8  -3    8.04    0.35
   4   8  -3    8.37    0.46
  -4   8   3    8.61    0.45
  -2  -8   3    4.51    0.29
   2  -8  -3    4.77    0.29
  -2  -8   3    4.72    0.22
   2  -8  -3    4.88    0.26
   2   8  -3    4.83    0.37
   0  -8   3    6.06    0.26
   0  -8  -3    6.10    0.27
   0  -8  -3    6.08    0.31
   0  -8   3    6.35    0.33
   0   8  -3    5.28    0.38
   0   8   3    5.56    0.40
  -2  -8  -3    2.36    0.17
   2  -8   3    2.39    0.24
  -2  -8  -3    1.82    0.19
   2  -8   3    2.16    0.18
   2   8   3    1.23    0.24
  -2   8  -3    1.98    0.24
   4  -8   3   11.61    0.49
   4  -8   3   11.48    0.42
  -4  -8  -3   11.67    0.44
  -4  -8  -3   11.96    0.47
  -4   8  -3   11.82    0.54
   4   8   3   11.62    0.57
   6  -8   3    8.19    0.40
   6  -8   3    7.92    0.34
  -6  -8  -3    8.50    0.39
  -6  -8  -3    8.24    0.33
  -6   8  -3    8.14    0.44
   6   8   3    7.99    0.48
   8  -8   3   11.54    0.50
  -8  -8  -3   11.27    0.48
  -8  -8  -3   11.29    0.43
   8  -8   3   11.31    0.43
   8   8   3   10.04    0.57
  -8   8  -3   10.80    0.51
  10  -8   3   33.74    1.18
  10  -8   3   33.71    1.07
 -10  -8  -3   35.16    1.15
 -10  -8  -3   35.53    1.17
  10   8   3   31.99    1.26
 -10   8  -3   34.41    1.26
 -12  -8  -3    9.28    0.44
 -12  -8  -3    9.34    0.39
  12  -8   3    8.51    0.45
  12  -8   3    8.71    0.40
  12   8   3    7.87    0.54
 -12   8  -3    8.40    0.44
 -14  -8  -3    1.26    0.23
 -14  -8  -3    1.58    0.17
  14  -8   3    1.63    0.21
  14   8   3    1.27    0.33
 -16  -8  -3    0.45    0.21
  16  -8   3    0.37    0.19
 -16   8  -3    0.41    0.26
  16   8   3    0.39    0.31
 -18  -8  -3    0.91    0.23
  18  -8   3    0.69    0.21
 -18   8  -3    1.01    0.28
  18   8   3    0.73    0.32
 -20  -8  -3    8.28    0.45
  20  -8   3    7.86    0.43
 -20   8  -3    9.05    0.53
  20   8   3    8.66    0.58
 -22  -8  -3    2.52    0.31
  22  -8   3    2.66    0.29
 -22   8  -3    3.52    0.40
  22   8   3    2.43    0.39
 -24  -8  -3    4.07    0.36
  24  -8   3    3.97    0.36
  24   8   3    4.32    0.45
 -24   8  -3    4.84    0.45
  26  -8   3    1.32    0.29
 -26  -8  -3    1.50    0.28
  26   8   3    1.50    0.37
 -26   8  -3    1.12    0.37
  28  -8   3    3.04    0.35
 -28  -8  -3    3.13    0.35
 -28   8  -3    2.81    0.43
  28   8   3    3.58    0.44
  30  -8   3    0.57    0.29
 -30  -8  -3    0.62    0.30
 -30   8  -3    0.26    0.38
 -32  -8  -3    3.60    0.40
  32  -8   3    3.20    0.37
 -32   8  -3    2.87    0.46
 -34  -8  -3    2.36    0.39
  34  -8   3    2.49    0.38
 -34   8  -3    2.62    0.48
 -36  -8  -3    5.10    0.49
  36  -8   3    4.31    0.43
 -36   8  -3    3.21    0.50
  37  -9  -3    2.41    0.37
 -37   9   3    2.01    0.43
  35  -9  -3    5.09    0.43
 -35   9   3    4.14    0.49
 -33  -9   3    1.05    0.27
  33  -9  -3    0.89    0.30
  33   9  -3    0.66    0.37
 -33   9   3   -0.12    0.34
 -31  -9   3    1.42    0.27
  31  -9  -3    0.59    0.28
 -31   9   3    0.45    0.34
  31   9  -3    0.25    0.34
 -29  -9   3    1.62    0.27
  29  -9  -3    1.09    0.27
  29   9  -3    1.01    0.35
 -29   9   3    1.03    0.34
 -27  -9   3    1.35    0.25
  27  -9  -3    0.63    0.25
  27   9  -3    0.40    0.32
 -27   9   3    1.15    0.35
  25  -9  -3    6.86    0.43
 -25  -9   3    7.19    0.42
 -25   9   3    7.01    0.51
  25   9  -3    6.89    0.54
 -23  -9   3    3.80    0.34
  23  -9  -3    3.95    0.35
 -23   9   3    3.96    0.43
  23   9  -3    4.01    0.42
 -21  -9   3    5.00    0.36
  21  -9  -3    5.00    0.37
  21   9  -3    4.44    0.49
 -21   9   3    4.67    0.44
  19  -9  -3   13.66    0.58
 -19  -9   3   14.80    0.63
  19   9  -3   13.72    0.71
 -19   9   3   15.28    0.69
  17  -9  -3    7.88    0.42
 -17  -9   3    9.13    0.46
  17   9  -3    7.99    0.55
 -17   9   3    8.04    0.50
 -15  -9   3    7.75    0.42
 -15   9   3    7.39    0.46
  13  -9  -3   26.51    0.92
 -13  -9   3   28.30    1.04
  13   9  -3   27.68    1.10
 -13   9   3   27.95    1.05
 -13   9   3   30.01    1.08
  11  -9  -3    9.83    0.44
 -11  -9   3   10.25    0.40
 -11  -9   3   10.64    0.48
 -11   9   3   10.11    0.50
 -11   9   3   10.24    0.53
  11   9  -3    9.68    0.57
   9  -9  -3   15.92    0.62
  -9  -9   3   17.23    0.67
  -9  -9   3   17.02    0.57
  -9   9   3   16.99    0.73
  -9   9   3   16.38    0.67
   9   9  -3   17.18    0.76
   7  -9  -3   16.24    0.61
  -7  -9   3   16.57    0.58
  -7  -9   3   17.45    0.67
  -7   9   3   17.91    0.75
   7   9  -3   16.77    0.74
   5  -9  -3    0.30    0.17
  -5  -9   3    0.11    0.16
  -5  -9   3    0.33    0.11
   5  -9  -3    0.19    0.13
  -5   9   3    0.03    0.23
   5   9  -3    0.15    0.23
  -3  -9   3    1.05    0.13
   3  -9  -3    1.14    0.18
  -3  -9   3    0.61    0.18
   3  -9  -3    0.79    0.14
   3   9  -3    1.22    0.25
  -3   9   3    1.12    0.26
  -1  -9   3   11.18    0.48
   1  -9  -3   11.48    0.45
   1  -9  -3   11.45    0.47
  -1  -9   3   10.83    0.40
   1   9  -3   11.88    0.57
  -1   9   3    9.92    0.56
  -1  -9  -3   10.36    0.41
  -1  -9  -3   10.58    0.44
   1  -9   3    9.72    0.38
   1  -9   3   10.42    0.46
   1   9   3   10.49    0.55
  -1   9  -3    9.83    0.53
   3  -9   3    4.59    0.26
   3  -9   3    4.58    0.31
  -3  -9  -3    4.10    0.31
  -3  -9  -3    4.42    0.24
  -3   9  -3    3.87    0.37
   3   9   3    4.33    0.41
   5  -9   3    5.60    0.29
   5  -9   3    5.90    0.35
  -5  -9  -3    5.49    0.34
  -5  -9  -3    5.48    0.28
  -5   9  -3    5.82    0.41
   5   9   3    5.81    0.45
   7  -9   3   20.76    0.77
   7  -9   3   19.49    0.68
  -7  -9  -3   21.73    0.76
  -7  -9  -3   20.48    0.74
   7   9   3   19.29    0.86
  -7   9  -3   21.25    0.84
   9  -9   3    3.04    0.28
  -9  -9  -3    2.78    0.23
  -9  -9  -3    3.26    0.32
   9  -9   3    2.53    0.25
   9   9   3    2.58    0.35
  -9   9  -3    3.14    0.29
 -11  -9  -3    5.11    0.35
  11  -9   3    4.23    0.30
  11  -9   3    4.31    0.36
 -11   9  -3    3.40    0.35
  13  -9   3    5.33    0.40
 -13  -9  -3    5.56    0.38
  13  -9   3    5.07    0.33
 -13   9  -3    6.13    0.39
  13   9   3    6.63    0.51
  15  -9   3    6.90    0.38
 -15  -9  -3    7.17    0.41
 -15   9  -3    7.42    0.47
  15   9   3    6.56    0.53
  17  -9   3    8.11    0.42
 -17  -9  -3    7.74    0.43
 -17   9  -3    8.50    0.51
  17   9   3    8.06    0.57
  19  -9   3    2.35    0.27
 -19  -9  -3    2.67    0.29
  19   9   3    2.11    0.37
 -19   9  -3    2.39    0.33
  21  -9   3    0.82    0.23
 -21  -9  -3    0.30    0.23
  21   9   3    0.68    0.34
 -21   9  -3    0.91    0.32
 -23  -9  -3    0.21    0.24
  23  -9   3    0.37    0.24
  23   9   3    0.13    0.33
 -23   9  -3    0.21    0.31
 -25  -9  -3    4.68    0.37
  25  -9   3    5.13    0.38
  25   9   3    3.33    0.44
 -25   9  -3    4.81    0.47
 -27  -9  -3    5.43    0.41
  27  -9   3    4.81    0.40
 -27   9  -3    5.27    0.49
  27   9   3    5.85    0.57
  29  -9   3    1.86    0.32
 -29  -9  -3    2.09    0.32
  29   9   3    1.61    0.42
 -29   9  -3    1.31    0.42
 -31  -9  -3    1.97    0.34
  31  -9   3    1.69    0.33
 -31   9  -3    1.77    0.43
 -33  -9  -3    0.48    0.33
  33  -9   3    0.48    0.31
 -33   9  -3    0.22    0.42
  36 -10  -3    1.02    0.34
 -36  10   3    0.51    0.38
  34 -10  -3    1.19    0.32
 -34  10   3    1.43    0.41
  32 -10  -3    2.85    0.36
  32  10  -3    3.26    0.48
 -32  10   3    4.41    0.50
  30 -10  -3   -0.26    0.25
  30  10  -3   -0.02    0.35
 -30  10   3   -0.32    0.33
  28 -10  -3    1.71    0.30
 -28 -10   3    1.34    0.26
 -28  10   3    0.90    0.37
  28  10  -3    0.65    0.36
 -26 -10   3    1.97    0.27
  26 -10  -3    1.48    0.29
  26  10  -3    0.90    0.35
 -26  10   3    0.98    0.36
  24 -10  -3   10.34    0.52
 -24 -10   3   11.84    0.56
  24  10  -3   10.46    0.65
 -24  10   3   12.06    0.65
  22 -10  -3    3.53    0.34
 -22 -10   3    4.34    0.36
  22  10  -3    4.00    0.44
 -22  10   3    3.28    0.40
 -20 -10   3    2.50    0.28
  20 -10  -3    2.24    0.28
 -20  10   3    2.50    0.36
  20  10  -3    1.45    0.35
  18 -10  -3    1.61    0.25
 -18 -10   3    1.88    0.26
  18  10  -3    1.35    0.34
 -18  10   3    1.46    0.31
  16 -10  -3    3.51    0.33
 -16 -10   3    4.28    0.35
  16  10  -3    3.33    0.39
 -16  10   3    4.02    0.41
 -14 -10   3   11.89    0.55
  14 -10  -3   11.58    0.51
 -14  10   3   11.93    0.58
 -14  10   3   12.56    0.59
  14  10  -3   11.24    0.64
 -12 -10   3   28.93    1.05
  12 -10  -3   26.85    0.94
 -12  10   3   28.62    1.07
 -12  10   3   29.45    1.11
  12  10  -3   28.13    1.12
  10 -10  -3   11.71    0.51
 -10 -10   3   13.18    0.58
  10  10  -3   12.52    0.66
 -10  10   3   12.85    0.64
 -10  10   3   12.89    0.58
   8 -10  -3   10.71    0.48
  -8 -10   3   10.78    0.51
  -8  10   3   11.17    0.52
  -8  10   3   11.36    0.60
   8  10  -3   11.68    0.64
  -6 -10   3    2.08    0.24
   6 -10  -3    2.05    0.23
   6 -10  -3    2.42    0.26
   6  10  -3    1.85    0.33
  -6  10   3    1.85    0.32
   4 -10  -3    0.86    0.20
  -4 -10   3    0.87    0.21
   4 -10  -3    0.71    0.17
  -4 -10   3    0.84    0.14
  -4  10   3    1.26    0.30
   4  10  -3    1.25    0.30
  -2 -10   3    3.35    0.30
   2 -10  -3    3.66    0.26
   2 -10  -3    3.54    0.30
  -2 -10   3    3.63    0.23
   2  10  -3    3.94    0.37
  -2  10   3    3.84    0.37
   0 -10   3    1.89    0.23
   0 -10  -3    1.99    0.22
   0 -10  -3    1.67    0.22
   0 -10   3    2.02    0.18
   0  10   3    1.46    0.32
   0  10  -3    1.41    0.30
  -2 -10  -3   10.00    0.46
   2 -10   3    8.91    0.45
   2 -10   3    9.53    0.39
  -2 -10  -3    9.60    0.41
   2  10   3    9.63    0.57
  -2  10  -3   10.17    0.56
   4 -10   3    1.16    0.22
  -4 -10  -3    0.89    0.22
   4 -10   3    1.33    0.17
  -4 -10  -3    1.25    0.16
  -4  10  -3    0.56    0.28
   4  10   3    0.88    0.31
   6 -10   3    0.47    0.22
   6 -10   3    0.45    0.16
  -6 -10  -3    0.30    0.14
  -6 -10  -3    0.39    0.21
   6  10   3    0.37    0.30
  -6  10  -3    0.00    0.26
   8 -10   3   23.14    0.80
   8 -10   3   23.74    0.90
  -8 -10  -3   25.07    0.88
  -8  10  -3   25.59    1.00
   8  10   3   23.29    1.00
 -10 -10  -3    5.04    0.36
  10 -10   3    4.63    0.31
  10 -10   3    4.29    0.36
 -10  10  -3    4.75    0.40
  10  10   3    3.64    0.40
 -12 -10  -3    2.70    0.29
  12 -10   3    2.68    0.25
  12 -10   3    2.03    0.29
 -12  10  -3    2.52    0.29
  12  10   3    1.74    0.37
  14 -10   3    2.95    0.32
 -14 -10  -3    3.32    0.31
  14 -10   3    2.71    0.25
  14  10   3    2.29    0.39
 -16 -10  -3    1.34    0.25
  16 -10   3    1.29    0.23
  16  10   3    0.78    0.34
 -16  10  -3    1.36    0.30
 -18 -10  -3    0.46    0.24
  18 -10   3    0.51    0.21
  18  10   3    0.22    0.34
 -18  10  -3    0.85    0.29
  20 -10   3    1.34    0.25
 -20 -10  -3    1.84    0.28
  20  10   3    1.14    0.36
 -20  10  -3    1.56    0.33
  22 -10   3    2.51    0.30
 -22 -10  -3    2.88    0.32
  22  10   3    2.74    0.42
 -22  10  -3    3.54    0.42
 -24 -10  -3    0.85    0.27
  24 -10   3    0.91    0.25
 -24  10  -3    1.16    0.37
  24  10   3    0.93    0.38
  26 -10   3    0.86    0.28
 -26 -10  -3    0.67    0.28
 -26  10  -3    1.19    0.38
  26  10   3    0.56    0.38
  28 -10   3    2.41    0.35
 -28 -10  -3    1.99    0.33
 -28  10  -3    2.07    0.43
  28  10   3    2.63    0.46
 -30 -10  -3    3.29    0.38
  30 -10   3    3.13    0.38
 -30  10  -3    2.31    0.47
  30  10   3    3.94    0.51
  32 -10   3    0.84    0.31
 -32  10  -3    0.26    0.42
  35 -11  -3    0.25    0.31
 -35  11   3    0.09    0.38
  33 -11  -3    3.80    0.41
 -33  11   3    3.91    0.50
  33  11  -3    4.28    0.53
  31 -11  -3    8.05    0.50
 -31  11   3    7.81    0.59
  31  11  -3    7.81    0.65
  29 -11  -3    1.00    0.30
  29  11  -3    0.67    0.38
 -29  11   3    0.94    0.39
  27 -11  -3    0.67    0.27
  27  11  -3    0.19    0.35
 -27  11   3    0.31    0.36
 -25 -11   3    5.32    0.40
  25 -11  -3    4.49    0.38
 -25  11   3    4.42    0.49
  25  11  -3    3.80    0.46
 -23 -11   3   12.68    0.59
  23 -11  -3   12.35    0.57
 -23  11   3   13.11    0.69
  23  11  -3   12.18    0.72
 -21 -11   3    8.72    0.48
  21 -11  -3    7.50    0.45
 -21  11   3    8.06    0.55
  21  11  -3    8.02    0.59
 -19 -11   3    0.42    0.23
  19 -11  -3    0.15    0.23
 -19  11   3    0.05    0.30
  19  11  -3   -0.06    0.32
  17 -11  -3    6.70    0.41
 -17 -11   3    6.89    0.43
  17  11  -3    6.51    0.56
 -17  11   3    7.29    0.49
  15 -11  -3   24.68    0.89
 -15 -11   3   26.93    1.00
  15  11  -3   25.18    1.08
 -15  11   3   26.90    1.03
 -13 -11   3    1.77    0.26
  13 -11  -3    1.82    0.25
  13  11  -3    1.18    0.35
 -13  11   3    2.01    0.32
 -13  11   3    1.55    0.28
  11 -11  -3    1.18    0.24
 -11 -11   3    1.32    0.25
  11  11  -3    0.84    0.34
 -11  11   3    1.37    0.27
 -11  11   3    1.11    0.31
   9 -11  -3    1.13    0.22
  -9 -11   3    0.62    0.23
  -9  11   3    0.66    0.31
  -9  11   3    0.87    0.25
   9  11  -3    0.53    0.33
  -7 -11   3    3.50    0.31
   7 -11  -3    3.02    0.30
   7  11  -3    2.21    0.37
  -7  11   3    1.93    0.36
   5 -11  -3    8.96    0.44
   5 -11  -3    9.48    0.44
  -5 -11   3    9.29    0.47
  -5  11   3    9.01    0.58
   5  11  -3    9.20    0.59
   3 -11  -3    3.03    0.31
   3 -11  -3    3.15    0.28
  -3 -11   3    3.31    0.31
  -3  11   3    3.94    0.40
   3  11  -3    3.77    0.40
   1 -11  -3    1.11    0.22
   1 -11  -3    0.91    0.17
  -1 -11   3    0.84    0.22
  -1  11   3    0.99    0.33
   1  11  -3    1.12    0.32
  -1 -11  -3    1.14    0.23
   1 -11   3    0.86    0.23
  -1 -11  -3    0.72    0.17
   1  11   3    1.08    0.33
  -1  11  -3    1.30    0.32
   3 -11   3   26.28    0.88
   3 -11   3   26.83    0.99
  -3 -11  -3   27.08    0.96
  -3 -11  -3   27.44    0.95
   3  11   3   26.78    1.11
  -3  11  -3   27.89    1.10
   5 -11   3   28.28    1.02
   5 -11   3   27.26    0.91
  -5 -11  -3   29.49    1.00
  -5  11  -3   28.81    1.15
   5  11   3   26.33    1.13
   7 -11   3    4.48    0.31
  -7 -11  -3    4.83    0.38
   7 -11   3    4.86    0.37
   7  11   3    4.80    0.50
  -7  11  -3    5.01    0.44
   9 -11   3   24.82    0.94
  -9 -11  -3   27.37    0.94
   9 -11   3   24.52    0.84
  -9  11  -3   25.79    1.05
   9  11   3   24.04    1.06
  11 -11   3   13.07    0.61
  11 -11   3   12.96    0.54
 -11 -11  -3   14.45    0.61
  11  11   3   13.12    0.72
 -11  11  -3   13.85    0.66
 -13 -11  -3    0.62    0.25
  13 -11   3   -0.08    0.25
  13 -11   3    0.26    0.20
  13  11   3    0.02    0.32
 -15 -11  -3    1.39    0.28
  15 -11   3    1.12    0.22
  15  11   3    1.34    0.36
 -15  11  -3    1.55    0.31
 -17 -11  -3    7.94    0.46
  17 -11   3    8.22    0.43
  17  11   3    8.41    0.62
 -17  11  -3    8.31    0.52
  19 -11   3    1.37    0.25
 -19 -11  -3    1.70    0.28
  19  11   3    0.86    0.37
 -19  11  -3    0.84    0.31
 -21 -11  -3    4.20    0.38
  21 -11   3    4.06    0.36
  21  11   3    3.40    0.45
 -21  11  -3    4.51    0.45
  23 -11   3    0.07    0.24
 -23 -11  -3    0.01    0.25
  23  11   3    0.15    0.36
 -23  11  -3   -0.05    0.34
 -25 -11  -3   -0.03    0.27
  25 -11   3    0.18    0.25
 -25  11  -3   -0.38    0.35
  25  11   3    0.20    0.38
  27 -11   3    0.45    0.28
  27  11   3    0.34    0.42
 -27  11  -3    0.10    0.38
  29 -11   3    2.95    0.38
  29  11   3    2.96    0.51
 -29  11  -3    1.70    0.43
  31 -11   3    2.99    0.39
  31  11   3    3.21    0.52
 -31  11  -3    2.96    0.52
  32 -12  -3    6.77    0.49
 -32  12   3    6.23    0.58
  32  12  -3    6.15    0.65
  30 -12  -3    5.06    0.43
 -30  12   3    5.32    0.54
  30  12  -3    4.93    0.55
  28 -12  -3    1.16    0.31
  28  12  -3    1.15    0.42
 -28  12   3    1.11    0.41
  26 -12  -3    2.93    0.34
 -26  12   3    3.30    0.45
  26  12  -3    2.13    0.44
  24 -12  -3    4.56    0.39
  24  12  -3    3.99    0.49
 -24  12   3    5.03    0.51
  22 -12  -3    4.77    0.38
 -22 -12   3    5.25    0.39
  22  12  -3    4.26    0.48
 -22  12   3    4.65    0.48
 -20 -12   3    7.69    0.45
  20 -12  -3    6.68    0.43
  20  12  -3    6.69    0.58
 -20  12   3    6.59    0.52
  18 -12  -3    1.28    0.26
 -18 -12   3    1.83    0.27
 -18  12   3    1.12    0.34
  18  12  -3    1.24    0.37
 -16 -12   3    6.74    0.43
  16 -12  -3    6.30    0.40
 -16  12   3    6.76    0.49
  16  12  -3    5.71    0.55
  14 -12  -3    5.34    0.37
 -14 -12   3    5.72    0.41
 -14  12   3    5.72    0.44
  14  12  -3    5.19    0.53
  12 -12  -3    1.85    0.27
 -12 -12   3    2.31    0.29
  12  12  -3    1.71    0.39
 -12  12   3    2.11    0.35
 -12  12   3    1.93    0.31
 -10 -12   3    0.48    0.23
  10 -12  -3    0.20    0.21
 -10  12   3   -0.16    0.31
  10  12  -3   -0.12    0.33
 -10  12   3    0.55    0.25
   8 -12  -3    1.34    0.24
  -8 -12   3    1.16    0.24
  -8  12   3    0.95    0.35
   8  12  -3    0.74    0.36
  -8  12   3    1.52    0.27
   6 -12  -3    6.67    0.39
   6 -12  -3    6.49    0.39
  -6 -12   3    6.71    0.40
  -6  12   3    5.92    0.53
   6  12  -3    6.56    0.55
   4 -12  -3    9.54    0.48
   4 -12  -3   10.61    0.48
  -4 -12   3   10.60    0.50
  -4  12   3    9.63    0.62
   4  12  -3   10.30    0.64
  -2 -12   3    5.01    0.36
   2 -12  -3    4.73    0.32
   2 -12  -3    4.77    0.35
   2  12  -3    5.35    0.50
  -2  12   3    5.38    0.51
   0 -12   3    2.81    0.29
   0 -12  -3    2.81    0.28
   0 -12  -3    2.65    0.27
   0  12  -3    3.29    0.39
   0  12   3    3.14    0.41
   2 -12   3    3.60    0.34
  -2 -12  -3    4.42    0.35
   2  12   3    4.29    0.45
  -2  12  -3    4.16    0.46
  -4 -12  -3   11.29    0.54
   4 -12   3   11.48    0.55
   4  12   3   11.23    0.69
  -4  12  -3   11.10    0.63
  -6 -12  -3    9.88    0.48
   6 -12   3    9.00    0.48
   6  12   3    8.60    0.61
  -6  12  -3    8.10    0.56
  -8 -12  -3   37.36    1.26
   8 -12   3   34.10    1.26
  -8  12  -3   37.40    1.42
   8  12   3   35.13    1.39
  10 -12   3    4.77    0.39
  10 -12   3    4.03    0.32
 -10 -12  -3    5.50    0.39
  10  12   3    3.62    0.45
  12 -12   3    0.18    0.26
 -12 -12  -3    0.71    0.26
  12 -12   3    0.39    0.21
  12  12   3    0.50    0.34
 -14 -12  -3    0.13    0.25
  14 -12   3    0.38    0.21
  14  12   3    0.07    0.35
 -16 -12  -3    2.70    0.33
  16 -12   3    2.20    0.27
  16  12   3    1.87    0.41
 -16  12  -3    2.80    0.37
 -18 -12  -3    1.23    0.29
  18 -12   3    1.49    0.27
  18  12   3    1.55    0.41
 -18  12  -3    1.25    0.33
  20 -12   3    4.01    0.36
 -20 -12  -3    4.95    0.41
 -20  12  -3    4.24    0.45
  20  12   3    3.85    0.47
  22 -12   3    4.50    0.38
 -22  12  -3    2.91    0.42
  22  12   3    3.24    0.48
  24 -12   3   -0.25    0.24
 -24  12  -3   -0.23    0.36
  24  12   3   -0.21    0.37
  26 -12   3    2.16    0.33
 -26  12  -3    1.79    0.44
  26  12   3    2.09    0.46
  28 -12   3   -0.36    0.27
  28  12   3   -0.15    0.42
 -28  12  -3   -0.65    0.37
  31  13  -3    1.37    0.48
 -31  13   3    1.10    0.44
  29 -13  -3    0.34    0.30
 -29  13   3   -0.47    0.38
  29  13  -3   -0.09    0.41
  27 -13  -3    0.99    0.31
  27  13  -3    1.09    0.44
 -27  13   3    0.73    0.40
  25 -13  -3    3.22    0.36
  25  13  -3    2.82    0.47
 -25  13   3    3.14    0.47
  23 -13  -3    1.44    0.30
  23  13  -3    0.43    0.38
 -23  13   3    0.86    0.37
  21 -13  -3    1.06    0.29
  21  13  -3    1.08    0.40
 -21  13   3    0.55    0.36
  19 -13  -3    2.70    0.32
  19  13  -3    2.80    0.45
 -19  13   3    2.51    0.39
  17 -13  -3    0.32    0.24
 -17 -13   3    0.18    0.24
  17  13  -3   -0.10    0.35
 -17  13   3   -0.22    0.31
 -15 -13   3    2.21    0.29
  15 -13  -3    1.07    0.26
 -15  13   3    1.77    0.34
  15  13  -3    1.10    0.39
 -13 -13   3    0.87    0.25
  13 -13  -3    0.67    0.24
  13  13  -3    0.52    0.37
 -13  13   3    0.73    0.28
  11 -13  -3    0.69    0.23
 -11 -13   3    0.80    0.25
 -11  13   3    0.32    0.33
  11  13  -3    0.00    0.36
 -11  13   3    0.62    0.27
   9 -13  -3    1.88    0.26
  -9 -13   3    2.00    0.29
   9  13  -3    1.51    0.40
  -9  13   3    1.54    0.37
  -9  13   3    1.71    0.29
  -7 -13   3    9.13    0.47
   7 -13  -3    8.68    0.45
  -7  13   3    8.03    0.60
  -7  13   3    8.88    0.48
   7  13  -3    8.32    0.62
   5 -13  -3    4.75    0.35
   5 -13  -3    4.68    0.36
  -5 -13   3    4.83    0.36
  -5  13   3    3.87    0.45
   5  13  -3    3.91    0.46
   3 -13  -3    2.14    0.27
  -3 -13   3    2.24    0.29
  -3  13   3    2.12    0.41
   3  13  -3    2.29    0.42
  -1 -13   3    1.62    0.27
   1 -13  -3    1.85    0.27
  -1  13   3    1.23    0.39
   1  13  -3    1.43    0.39
  -1 -13  -3    2.73    0.29
   1 -13   3    2.89    0.31
  -1  13  -3    2.73    0.41
   1  13   3    2.04    0.41
   3 -13   3    4.64    0.38
  -3 -13  -3    5.04    0.38
   3  13   3    4.81    0.54
  -3  13  -3    5.15    0.50
  -5 -13  -3    0.60    0.25
   5 -13   3    0.45    0.24
  -5  13  -3    0.14    0.33
   5  13   3   -0.01    0.35
   7 -13   3    2.94    0.33
  -7 -13  -3    3.20    0.33
  -7  13  -3    3.12    0.40
   7  13   3    2.43    0.43
  -9 -13  -3    1.43    0.28
   9 -13   3    0.88    0.27
   9  13   3    1.19    0.39
 -11 -13  -3    0.81    0.28
  11 -13   3    0.40    0.26
  11  13   3    0.29    0.36
 -13 -13  -3   13.21    0.61
  13 -13   3   12.13    0.61
  13  13   3   11.11    0.72
 -15  13  -3    2.82    0.38
  15  13   3    2.91    0.45
 -17  13  -3    2.69    0.38
  17  13   3    2.29    0.45
  19  13   3    5.19    0.58
 -19  13  -3    4.99    0.46
  21 -13   3    2.50    0.32
  21  13   3    2.43    0.47
 -21  13  -3    2.84    0.42
  23 -13   3    0.96    0.29
 -23  13  -3    0.36    0.39
  23  13   3    0.72    0.43
  25 -13   3    0.23    0.28
  25  13   3    0.15    0.42
 -25  13  -3   -0.28    0.38
  27 -13   3    1.60    0.35
  27  13   3    1.94    0.50
 -27  13  -3    1.23    0.45
  28 -14  -3    0.09    0.30
  28  14  -3   -0.63    0.41
 -28  14   3   -0.59    0.38
  26 -14  -3    1.15    0.32
 -26  14   3    0.35    0.41
  26  14  -3    0.31    0.43
  24 -14  -3    0.24    0.29
 -24  14   3   -0.01    0.39
  24  14  -3    0.38    0.40
  22 -14  -3    1.97    0.32
  22  14  -3    1.17    0.43
 -22  14   3    2.07    0.42
  20 -14  -3    1.06    0.29
 -20  14   3    1.32    0.39
  20  14  -3    0.87    0.41
  18 -14  -3    2.46    0.33
 -18  14   3    2.16    0.39
  18  14  -3    2.90    0.48
  16 -14  -3    0.83    0.28
 -16  14   3    0.92    0.35
  16  14  -3    0.42    0.39
  14 -14  -3   -0.01    0.23
 -14 -14   3    0.59    0.25
  14  14  -3   -0.04    0.38
 -14  14   3    0.09    0.29
  12 -14  -3    3.24    0.32
 -12 -14   3    3.41    0.36
  12  14  -3    2.22    0.46
 -12  14   3    3.16    0.36
  10 -14  -3    4.30    0.35
 -10 -14   3    4.93    0.39
  10  14  -3    3.70    0.50
  -8 -14   3    1.99    0.29
   8 -14  -3    1.49    0.26
  -8  14   3    1.92    0.39
   8  14  -3    1.17    0.41
  -6 -14   3    1.75    0.28
   6 -14  -3    2.04    0.27
   6  14  -3    1.38    0.42
  -6  14   3    1.15    0.39
  -4 -14   3    2.59    0.31
   4 -14  -3    2.25    0.28
   4  14  -3    2.10    0.43
  -4  14   3    2.63    0.44
   2 -14  -3    6.54    0.40
  -2 -14   3    6.06    0.41
  -2  14   3    5.95    0.58
   2  14  -3    6.29    0.58
   0 -14  -3   10.35    0.51
   0 -14   3   10.12    0.52
   0  14   3    8.86    0.66
   0  14  -3   10.33    0.67
  -2 -14  -3    2.31    0.28
   2 -14   3    1.36    0.29
  -2  14  -3    1.70    0.41
   2  14   3    1.31    0.41
   4 -14   3    3.09    0.33
  -4 -14  -3    3.93    0.36
  -4  14  -3    3.35    0.44
   4  14   3    2.75    0.45
   6 -14   3    3.33    0.35
  -6 -14  -3    3.78    0.35
   6  14   3    2.63    0.45
  -6  14  -3    3.48    0.45
   8 -14   3    1.58    0.30
   8  14   3    1.73    0.43
  10 -14   3    2.06    0.32
  10  14   3    1.14    0.42
  12 -14   3    1.32    0.32
  12  14   3    0.25    0.39
 -14  14  -3    1.16    0.33
  14  14   3    0.78    0.40
  16  14   3    5.68    0.61
 -16  14  -3    6.12    0.48
  18  14   3    0.78    0.42
 -18  14  -3    0.30    0.32
  20  14   3    1.95    0.47
 -20  14  -3    1.69    0.39
  22  14   3    0.70    0.44
 -22  14  -3    0.33    0.39
  24  14   3    2.44    0.50
 -24  14  -3    1.30    0.43
  25  15  -3    1.16    0.48
  23 -15  -3   -0.05    0.28
 -23  15   3    0.21    0.40
  23  15  -3   -0.49    0.41
  21 -15  -3    0.76    0.30
 -21  15   3    0.60    0.38
  21  15  -3    0.34    0.42
  19 -15  -3    0.63    0.29
 -19  15   3    0.38    0.37
  19  15  -3    0.24    0.41
  17 -15  -3    0.86    0.29
 -17  15   3    0.28    0.35
  17  15  -3    0.99    0.44
  15 -15  -3    0.30    0.26
  15  15  -3   -0.30    0.39
  13 -15  -3    0.86    0.27
  13  15  -3    0.14    0.41
  11 -15  -3    0.83    0.26
  11  15  -3    0.18    0.41
  -9 -15   3    1.83    0.30
   9 -15  -3    2.01    0.28
   9  15  -3    0.82    0.44
   7 -15  -3    0.48    0.24
  -7 -15   3    0.56    0.27
  -7  15   3    0.30    0.38
   7  15  -3    0.23    0.42
  -5 -15   3    3.87    0.36
   5 -15  -3    3.79    0.35
  -5  15   3    2.74    0.46
   5  15  -3    3.08    0.49
  -3 -15   3    2.64    0.33
   3 -15  -3    2.84    0.31
  -3  15   3    2.22    0.46
   3  15  -3    2.61    0.48
  -1 -15   3    1.27    0.29
   1  15  -3    0.94    0.42
  -1  15   3    0.67    0.41
   1 -15   3    3.03    0.35
  -1  15  -3    2.97    0.47
   1  15   3    2.45    0.47
   3 -15   3   -0.12    0.25
   3  15   3   -0.12    0.39
  -3  15  -3   -0.06    0.38
   5 -15   3    2.42    0.34
   5  15   3    1.90    0.45
  -5  15  -3    2.31    0.44
   7 -15   3    0.11    0.28
   7  15   3    0.30    0.40
   9 -15   3    1.13    0.31
   9  15   3    1.32    0.43
  11 -15   3    1.70    0.35
  11  15   3    1.15    0.44
  13  15   3    0.54    0.42
 -13  15  -3    0.65    0.31
  15  15   3    2.66    0.49
 -15  15  -3    3.02    0.39
 -17  15  -3    0.75    0.33
  17  15   3    0.29    0.42
 -19  15  -3    0.58    0.36
  19  15   3    1.19    0.46
 -21  15  -3    0.73    0.38
  21  15   3    0.29    0.45
  20 -16  -3    1.29    0.32
  20  16  -3    1.19    0.48
  18 -16  -3    1.34    0.31
  18  16  -3    0.84    0.47
  16 -16  -3    1.17    0.31
  16  16  -3    0.51    0.45
  14 -16  -3    3.85    0.39
  14  16  -3    3.18    0.54
  12  16  -3   -0.15    0.43
  10  16  -3    1.69    0.49
   8  16  -3    2.01    0.50
  -6 -16   3    0.72    0.29
   6  16  -3    0.27    0.44
  -6  16   3    0.85    0.42
  -4 -16   3    0.29    0.28
  -4  16   3   -0.22    0.40
   4  16  -3   -0.14    0.42
  -2 -16   3   -0.10    0.27
  -2  16   3    0.00    0.42
   2  16  -3    0.00    0.42
   0 -16   3    0.12    0.27
   0  16   3    0.32    0.43
   0  16  -3   -0.04    0.42
   2 -16   3    1.75    0.33
   2  16   3    0.47    0.44
  -2  16  -3    0.82    0.44
   4 -16   3    0.38    0.29
   4  16   3    0.26    0.43
  -4  16  -3   -0.20    0.40
   6 -16   3    1.50    0.33
   6  16   3    1.02    0.45
   8 -16   3    1.96    0.36
   8  16   3    1.83    0.49
  10 -16   3    0.30    0.33
  10  16   3    0.49    0.45
 -12  16  -3    0.32    0.30
  12  16   3   -0.23    0.42
 -14  16  -3    0.48    0.32
  14  16   3   -0.31    0.42
  16  16   3    0.65    0.46
 -16  16  -3    0.86    0.34
  13  17  -3   -0.52    0.45
  11  17  -3    1.49    0.52
   9  17  -3    3.42    0.58
   7  17  -3    1.04    0.51
   5  17  -3    0.27    0.47
  -5  17   3    0.30    0.43
  -3  17   3    0.22    0.45
   3  17  -3    0.29    0.48
  -1  17   3    1.28    0.48
   1  17  -3    1.00    0.49
   1 -17   3    1.88    0.36
   1  17   3    2.17    0.51
  -1  17  -3    1.67    0.51
   3 -17   3    2.36    0.38
   3  17   3    2.30    0.52
   5 -17   3    0.30    0.31
   5  17   3    0.10    0.46
   7 -17   3    2.22    0.39
   7  17   3    1.92    0.52
   9 -17   3    1.93    0.40
   9  17   3    2.80    0.56
 -44   0   4    0.94    0.39
  44   0  -4    0.77    0.29
  42   0  -4    1.12    0.29
 -42   0   4    1.23    0.36
  40   0  -4    9.81    0.53
 -40   0   4   10.82    0.64
  38   0  -4    1.47    0.29
 -38   0   4    1.44    0.33
 -36   0   4    2.12    0.35
  36   0  -4    2.84    0.32
  34   0  -4    5.38    0.38
 -34   0   4    4.96    0.44
  32   0  -4   16.87    0.67
 -32   0   4   16.99    0.76
  30   0  -4    1.29    0.24
 -30   0   4    1.68    0.32
 -28   0   4   60.85    2.08
  28   0  -4   61.48    1.93
 -26   0   4    0.80    0.25
  26   0  -4    0.92    0.21
 -24   0   4   56.56    1.92
  24   0  -4   54.58    1.70
 -22   0   4    2.98    0.30
  22   0  -4    2.81    0.23
  22   0  -4    3.03    0.24
  20   0  -4    3.85    0.24
 -20   0   4    3.73    0.30
  20   0  -4    3.83    0.25
  18   0  -4    8.22    0.36
  18   0  -4    8.50    0.35
 -18   0   4    8.14    0.41
 -16   0   4   49.58    1.65
  16   0  -4   66.47    2.25
  16   0  -4   67.79    2.03
  14   0  -4    9.69    0.38
 -14   0   4   10.18    0.46
  14   0  -4   10.55    0.41
 -12   0   4    7.44    0.35
  12   0  -4    7.50    0.31
  12   0  -4    7.19    0.29
 -10   0   4    5.10    0.25
  10   0  -4    6.25    0.24
  10   0  -4    6.31    0.27
   8   0  -4   10.22    0.34
  -8   0   4   10.07    0.37
  -8   0   4    9.31    0.37
  -6   0   4   68.97    2.31
  -6   0   4   69.56    2.23
   6   0  -4   68.57    2.04
   4   0  -4   68.76    2.05
  -4   0   4   67.50    2.23
  -4   0   4   65.47    2.13
   2   0  -4   12.71    0.41
  -2   0   4   11.81    0.40
  -2   0   4   11.35    0.45
   0   0   4  587.99   20.14
   0   0   4  625.46   19.35
   0   0  -4  578.82   17.17
   2   0   4  342.38   10.07
   2   0   4  333.47   11.29
   4   0   4    1.20    0.12
   6   0   4   29.78    1.04
  -8   0  -4   36.71    1.21
  10   0   4   45.53    1.54
 -10   0  -4   47.29    1.56
  10   0   4   44.19    1.39
 -12   0  -4   23.18    0.82
  12   0   4   21.97    0.82
  12   0   4   22.81    0.76
  14   0   4  185.82    5.49
  14   0   4  182.65    6.11
 -14   0  -4  193.09    6.17
  16   0   4   32.26    1.13
  16   0   4   31.78    1.05
 -16   0  -4   33.24    1.15
 -18   0  -4   34.63    1.21
  18   0   4   33.91    1.12
  18   0   4   34.09    1.20
  20   0   4    2.80    0.29
  20   0   4    2.81    0.27
 -20   0  -4    2.46    0.26
 -22   0  -4    8.72    0.48
  24   0   4    9.45    0.47
 -24   0  -4   10.23    0.53
  26   0   4    3.66    0.34
 -26   0  -4    3.78    0.39
 -28   0  -4   15.54    0.71
  28   0   4   14.96    0.64
 -30   0  -4   12.75    0.65
  30   0   4   11.67    0.56
 -32   0  -4    1.05    0.32
  34   0   4    2.21    0.31
 -34   0  -4    2.56    0.40
 -36   0  -4    2.85    0.41
  36   0   4    2.60    0.34
  38   0   4    1.93    0.34
 -38   0  -4    1.40    0.37
 -43  -1   4    1.10    0.38
  43  -1  -4    0.74    0.29
 -43   1   4    1.22    0.38
  43   1  -4    0.97    0.28
 -41  -1   4    0.13    0.31
  41  -1  -4    0.10    0.26
 -41   1   4    0.61    0.34
  41   1  -4    0.14    0.23
  39  -1  -4    5.71    0.43
 -39  -1   4    5.65    0.49
 -39   1   4    5.52    0.49
  39   1  -4    5.66    0.40
  37  -1  -4    0.41    0.25
 -37  -1   4    0.62    0.29
  37   1  -4    0.05    0.23
 -37   1   4    0.43    0.31
 -35  -1   4    2.05    0.33
  35  -1  -4    1.70    0.28
  35   1  -4    1.71    0.28
 -35   1   4    1.83    0.35
 -33  -1   4    8.88    0.53
  33  -1  -4    8.55    0.46
  33   1  -4    8.69    0.45
 -33   1   4    8.55    0.54
 -31  -1   4    4.33    0.41
  31  -1  -4    4.64    0.37
  31   1  -4    5.05    0.35
 -31   1   4    5.26    0.44
  29  -1  -4    1.85    0.25
 -29  -1   4    2.09    0.30
 -29   1   4    1.63    0.31
  29   1  -4    1.80    0.24
 -27  -1   4   17.69    0.76
  27  -1  -4   18.93    0.69
  27   1  -4   17.99    0.68
 -27   1   4   18.81    0.78
  25  -1  -4   26.89    0.90
 -25  -1   4   26.62    1.01
  25   1  -4   25.38    0.95
 -25   1   4   27.63    1.02
  25   1  -4   26.31    0.89
 -23  -1   4    0.50    0.19
  23  -1  -4    0.59    0.16
  23   1  -4    0.72    0.16
 -23   1   4    0.61    0.22
  23   1  -4    0.75    0.17
 -21  -1   4    1.17    0.20
  21  -1  -4    1.11    0.16
  21   1  -4    0.93    0.15
 -21   1   4    0.88    0.21
  21   1  -4    1.23    0.16
  19  -1  -4    0.83    0.14
  19   1  -4    1.04    0.15
 -19   1   4    1.18    0.20
  17  -1  -4   82.89    2.46
 -17  -1   4   75.10    2.55
  17  -1  -4   79.37    2.71
 -17   1   4   81.57    2.56
  17   1  -4   83.94    2.45
  17   1  -4   79.38    2.73
 -15  -1   4   57.31    2.01
  15  -1  -4   64.86    1.94
  15  -1  -4   65.12    2.14
  15   1  -4   62.90    2.16
 -15   1   4   64.97    2.02
  15   1  -4   63.28    1.94
 -13  -1   4   18.84    0.70
  13  -1  -4   19.72    0.69
  13  -1  -4   18.86    0.64
  13   1  -4   19.66    0.72
 -13   1   4   19.07    0.70
  13   1  -4   20.14    0.63
  11  -1  -4   46.72    1.42
 -11  -1   4   37.57    1.30
 -11   1   4   38.03    1.30
  11   1  -4   46.92    1.59
 -11   1   4   42.07    1.33
  -9  -1   4   12.78    0.46
   9  -1  -4   12.07    0.40
  -9   1   4   12.60    0.46
   9   1  -4   11.82    0.39
   9   1  -4   11.94    0.45
  -9   1   4   12.41    0.46
   7  -1  -4  127.25    3.83
  -7  -1   4  133.70    4.27
  -7   1   4  134.40    4.45
  -7   1   4  133.51    4.27
   7   1  -4  128.34    3.80
   7   1  -4  128.10    4.57
  -5  -1   4   51.42    1.75
   5  -1  -4   63.11    1.92
  -5  -1   4   51.73    1.68
   5   1  -4   65.41    1.92
  -5   1   4   51.55    1.75
  -5   1   4   52.88    1.67
   3  -1  -4  260.01    7.74
  -3  -1   4  262.08    7.85
  -3  -1   4  240.12    8.22
  -3   1   4  233.34    8.22
  -3   1   4  245.68    7.87
   3   1  -4  262.84    7.78
  -1  -1   4   56.56    1.81
   1  -1  -4   58.64    1.73
  -1  -1   4   56.68    1.90
  -1   1   4   58.44    1.81
   1   1  -4   56.64    1.72
  -1   1   4   53.78    1.90
   1  -1   4   67.10    2.00
   1  -1   4   56.91    1.86
  -1  -1  -4   58.63    1.76
   1  -1   4   62.37    2.10
   1   1   4   56.55    2.09
   1   1   4   68.90    2.01
   3  -1   4   16.22    0.54
   3  -1   4   17.90    0.58
   3  -1   4   17.17    0.62
   3   1   4   17.28    0.56
   3   1   4   16.53    0.62
   5  -1   4    0.85    0.09
   5  -1   4    0.81    0.11
  -5  -1  -4    1.10    0.11
   5   1   4    0.73    0.12
   7  -1   4    0.58    0.12
   9  -1   4    4.25    0.29
   9  -1   4    4.95    0.27
  -9  -1  -4    4.65    0.28
  -9   1  -4    4.70    0.29
   9   1   4    4.25    0.27
   9   1   4    4.97    0.33
  11  -1   4   17.32    0.66
  11  -1   4   17.95    0.61
 -11  -1  -4   18.46    0.66
  11   1   4   17.07    0.68
 -11   1  -4   17.62    0.66
  11   1   4   18.21    0.62
  13  -1   4    6.12    0.32
 -13  -1  -4    7.36    0.35
  13  -1   4    6.62    0.32
 -13   1  -4    6.74    0.36
  13   1   4    6.85    0.32
  13   1   4    6.35    0.35
  15  -1   4  123.78    4.15
  15  -1   4  123.39    3.75
 -15  -1  -4  132.20    4.17
  15   1   4  126.90    3.75
  15   1   4  125.21    4.17
 -15   1  -4  126.94    4.17
  17  -1   4    4.74    0.29
 -17  -1  -4    4.75    0.33
  17  -1   4    4.40    0.28
 -17   1  -4    4.37    0.33
  17   1   4    4.71    0.32
  19  -1   4    8.97    0.39
  19  -1   4    8.35    0.40
 -19  -1  -4    9.18    0.45
  19   1   4    8.45    0.43
  19   1   4    8.38    0.42
 -19   1  -4    8.60    0.46
  21  -1   4    3.29    0.31
 -21  -1  -4    3.32    0.34
  21   1   4    3.66    0.33
 -21   1  -4    3.21    0.35
  21   1   4    3.44    0.31
  23  -1   4    1.00    0.21
 -23  -1  -4    2.10    0.27
 -23   1  -4    1.47    0.27
  23   1   4    1.48    0.23
 -25  -1  -4    5.28    0.42
  25  -1   4    4.14    0.34
 -25   1  -4    5.02    0.42
  25   1   4    4.33    0.35
 -27  -1  -4    9.06    0.52
  27  -1   4    7.66    0.43
 -27   1  -4    7.45    0.49
  27   1   4    7.31    0.43
 -29  -1  -4    5.29    0.44
  29  -1   4    4.58    0.35
  29   1   4    4.33    0.37
 -29   1  -4    4.52    0.43
  31  -1   4    1.61    0.27
 -31  -1  -4    1.51    0.33
  31   1   4    1.85    0.27
 -31   1  -4    1.58    0.33
  33  -1   4    0.24    0.24
 -33  -1  -4    0.35    0.30
  33   1   4    0.33    0.23
 -33   1  -4    0.15    0.30
  35  -1   4   -0.38    0.21
 -35  -1  -4   -0.03    0.29
  35   1   4   -0.07    0.23
 -35   1  -4   -0.39    0.31
  37  -1   4    2.98    0.38
  37   1   4    3.29    0.37
 -37   1  -4    3.19    0.45
  39  -1   4    0.77    0.31
  39   1   4    1.16    0.31
 -39   1  -4    0.88    0.39
 -44  -2   4    2.79    0.43
  44  -2  -4    2.13    0.35
 -44   2   4    2.31    0.44
  44   2  -4    1.90    0.32
  42  -2  -4    1.89    0.33
 -42  -2   4    1.74    0.37
  42   2  -4    1.54    0.29
 -42   2   4    1.67    0.39
 -40  -2   4    4.98    0.49
  40  -2  -4    2.64    0.34
 -38  -2   4    1.59    0.34
  38  -2  -4    1.80    0.31
  38   2  -4    1.17    0.27
 -38   2   4    1.84    0.37
 -36  -2   4    4.64    0.45
  36  -2  -4    5.11    0.39
  36   2  -4    5.18    0.37
 -36   2   4    5.02    0.47
 -34  -2   4    1.31    0.30
  34  -2  -4    1.92    0.30
 -34   2   4    2.03    0.36
  34   2  -4    2.15    0.27
  32  -2  -4    6.53    0.41
 -32  -2   4    5.99    0.46
 -32   2   4    6.40    0.49
  32   2  -4    5.71    0.38
  30  -2  -4    3.81    0.34
 -30  -2   4    4.03    0.40
 -30   2   4    3.90    0.40
  30   2  -4    3.84    0.33
  28  -2  -4   11.80    0.52
 -28  -2   4   12.16    0.58
  28   2  -4   12.23    0.51
 -28   2   4   11.45    0.60
 -26  -2   4    4.79    0.39
  26  -2  -4    4.96    0.33
  26   2  -4    4.89    0.32
  26   2  -4    5.09    0.36
 -26   2   4    5.05    0.41
  24  -2  -4   11.57    0.48
 -24  -2   4   11.08    0.53
  24   2  -4   11.61    0.52
  24   2  -4   11.79    0.47
 -24   2   4   11.59    0.56
 -22  -2   4    5.24    0.35
  22  -2  -4    4.87    0.29
 -22   2   4    5.35    0.37
  22   2  -4    4.98    0.33
  22   2  -4    5.19    0.28
  20  -2  -4    3.91    0.26
 -20   2   4    3.75    0.31
  20   2  -4    3.73    0.28
  18  -2  -4    0.19    0.12
 -18  -2   4    0.35    0.16
  18   2  -4    0.24    0.15
 -18   2   4   -0.07    0.18
  18   2  -4    0.12    0.11
 -16  -2   4    5.98    0.36
  16   2  -4    3.46    0.22
 -14  -2   4   38.28    1.38
  14  -2  -4   41.94    1.22
 -14   2   4   43.34    1.38
  14   2  -4   33.51    1.19
  14   2  -4   41.56    1.36
 -12  -2   4    9.88    0.43
  12  -2  -4    9.10    0.36
 -12   2   4    9.26    0.38
 -12   2   4    9.50    0.42
  12   2  -4    8.91    0.40
  12   2  -4    9.14    0.32
 -10  -2   4    4.00    0.25
  10  -2  -4    5.85    0.25
  10   2  -4    5.60    0.28
 -10   2   4    4.26    0.25
 -10   2   4    4.77    0.22
   8  -2  -4   21.70    0.68
  -8  -2   4   19.43    0.63
  -8   2   4   17.55    0.62
   8   2  -4   20.96    0.76
  -8   2   4   17.37    0.64
  -6  -2   4   30.06    0.95
  -6   2   4   27.71    0.94
  -6   2   4   27.45    0.98
   4  -2  -4  172.86    5.10
  -4  -2   4  175.58    5.71
  -4   2   4  177.07    5.69
   4   2  -4  170.87    5.69
  -4   2   4  178.22    5.88
  -2  -2   4  198.23    6.19
   2  -2  -4  191.19    5.67
  -2   2   4  190.59    6.44
  -2   2   4  195.15    6.27
   2   2  -4  190.32    6.31
   0  -2  -4   77.54    2.31
   0  -2   4   48.87    1.80
   0  -2   4   58.31    1.60
  -2  -2  -4  384.95   11.49
   2  -2   4  395.72   11.79
   2  -2   4  416.50   13.25
   2  -2   4  380.40   12.74
   2   2   4  394.27   13.26
   4  -2   4   39.83    1.59
  -4  -2  -4   40.52    1.24
   4  -2   4   47.11    1.42
   4  -2   4   52.01    1.54
   4   2   4   49.41    1.62
  -6  -2  -4    5.92    0.25
   6  -2   4   26.01    0.88
   8  -2   4   36.30    1.37
   8  -2   4   40.42    1.33
  -8  -2  -4   33.80    1.12
   8  -2   4   41.12    1.25
   8   2   4   40.76    1.41
   8   2   4   41.84    1.26
  10  -2   4   17.32    0.64
 -10  -2  -4   15.20    0.57
  10  -2   4   17.03    0.60
  10   2   4   17.21    0.61
 -10   2  -4   15.99    0.59
  10   2   4   16.43    0.68
 -12  -2  -4    3.58    0.25
  12  -2   4    3.01    0.25
  12  -2   4    3.37    0.23
  12   2   4    3.16    0.26
 -12   2  -4    3.08    0.27
  12   2   4    3.27    0.25
  14  -2   4    3.02    0.24
  14  -2   4    2.44    0.22
 -14  -2  -4    3.16    0.26
  14   2   4    2.69    0.28
  14   2   4    2.64    0.23
 -14   2  -4    3.24    0.28
  16  -2   4    7.68    0.37
 -16  -2  -4    8.08    0.39
  16  -2   4    7.90    0.35
 -16   2  -4    8.14    0.41
  16   2   4    7.91    0.41
  16   2   4    7.94    0.37
 -18  -2  -4   41.09    1.36
  18  -2   4   38.02    1.25
  18  -2   4   38.06    1.32
  18   2   4   38.35    1.37
 -18   2  -4   37.89    1.36
  18   2   4   38.74    1.25
 -20  -2  -4   43.22    1.46
  20  -2   4   40.25    1.33
  20   2   4   41.35    1.33
 -20   2  -4   41.38    1.47
  20   2   4   40.21    1.45
 -22  -2  -4    4.23    0.38
  22  -2   4    4.01    0.34
 -22   2  -4    4.97    0.39
  22   2   4    4.52    0.37
  22   2   4    4.49    0.34
 -24  -2  -4   10.30    0.52
  24  -2   4    9.60    0.47
  24   2   4    9.12    0.47
 -24   2  -4    9.15    0.53
  26  -2   4    2.19    0.28
 -26  -2  -4    3.12    0.34
 -26   2  -4    2.62    0.34
  26   2   4    1.70    0.26
 -28  -2  -4    3.99    0.38
  28  -2   4    3.18    0.32
  28   2   4    3.04    0.32
 -28   2  -4    3.31    0.38
  30  -2   4    2.76    0.31
 -30  -2  -4    3.92    0.42
 -30   2  -4    3.75    0.40
  30   2   4    3.08    0.31
  32  -2   4    1.65    0.27
 -32  -2  -4    2.30    0.35
  32   2   4    1.86    0.29
 -32   2  -4    2.10    0.36
  34  -2   4    3.87    0.37
 -34   2  -4    3.99    0.43
  34   2   4    3.64    0.36
  36  -2   4    2.79    0.36
  36   2   4    2.86    0.36
 -36   2  -4    2.79    0.43
  38  -2   4    0.41    0.27
  38   2   4    0.20    0.28
 -38   2  -4    0.20    0.36
 -43  -3   4   10.47    0.64
  43  -3  -4    8.78    0.55
  43   3  -4    9.87    0.54
 -43   3   4    9.84    0.67
  41  -3  -4    1.36    0.32
 -41  -3   4    2.01    0.37
 -41   3   4    1.90    0.40
  41   3  -4    1.41    0.28
 -39  -3   4    3.28    0.40
  39  -3  -4    2.49    0.34
  39   3  -4    2.33    0.31
 -39   3   4    2.54    0.42
 -37  -3   4    8.98    0.56
  37  -3  -4    7.45    0.46
  37   3  -4    8.07    0.45
 -37   3   4    8.11    0.57
  35  -3  -4    0.34    0.26
 -35  -3   4    0.22    0.26
 -35   3   4    0.25    0.31
  35   3  -4   -0.19    0.20
 -33  -3   4    0.30    0.25
  33  -3  -4    0.68    0.26
  33   3  -4    0.31    0.20
 -33   3   4    0.51    0.30
  31  -3  -4    3.75    0.33
 -31  -3   4    3.76    0.39
  31   3  -4    3.86    0.31
 -31   3   4    3.75    0.40
  29  -3  -4   12.10    0.54
 -29  -3   4   12.56    0.62
  29   3  -4   12.06    0.52
 -29   3   4   14.74    0.67
 -27  -3   4    7.62    0.46
  27  -3  -4    7.55    0.42
  27   3  -4    7.90    0.46
 -27   3   4    7.19    0.48
  27   3  -4    7.63    0.38
 -25  -3   4    6.86    0.42
  25  -3  -4    6.49    0.37
  25   3  -4    6.79    0.42
  25   3  -4    6.92    0.35
 -25   3   4    6.74    0.45
  23  -3  -4    7.25    0.38
 -23  -3   4    7.56    0.43
 -23   3   4    7.74    0.45
  23   3  -4    7.88    0.36
  23   3  -4    7.82    0.43
  21  -3  -4   15.91    0.59
 -21  -3   4   16.54    0.66
  21   3  -4   16.36    0.57
  21   3  -4   15.82    0.65
 -21   3   4   16.89    0.68
  19  -3  -4   42.96    1.38
 -19  -3   4   43.50    1.51
  19   3  -4   45.16    1.36
 -19   3   4   45.60    1.52
  19   3  -4   43.32    1.53
  17  -3  -4    4.70    0.28
 -17  -3   4    5.77    0.34
 -17   3   4    5.06    0.35
  17   3  -4    4.94    0.32
  17   3  -4    4.87    0.24
 -15  -3   4   13.70    0.59
  15  -3  -4   15.85    0.55
  15   3  -4   14.91    0.62
 -15   3   4   15.76    0.60
  13  -3  -4   66.04    1.96
 -13  -3   4   67.58    2.24
 -13   3   4   69.30    2.29
  13   3  -4   61.11    1.93
 -13   3   4   68.50    2.24
  13   3  -4   65.80    2.19
 -11  -3   4    0.29    0.14
  11   3  -4    0.46    0.09
  -9  -3   4   33.46    1.13
   9  -3  -4   32.69    1.03
  -9   3   4   33.39    1.12
   9   3  -4   34.43    0.99
   9   3  -4   31.33    1.15
  -9   3   4   33.62    1.15
   7  -3  -4   11.30    0.39
  -7  -3   4    8.83    0.36
   7   3  -4   10.70    0.45
  -7   3   4    8.88    0.35
  -7   3   4    9.24    0.37
   5  -3  -4    9.02    0.33
  -3  -3   4  166.70    5.25
   3  -3  -4  159.64    4.72
   3   3  -4  159.47    5.29
  -3   3   4  157.36    5.25
  -3   3   4  167.96    5.44
  -1  -3   4   11.85    0.37
   1   3  -4    7.21    0.32
  -1  -3  -4   93.58    2.81
   1  -3   4   92.18    3.07
   1  -3   4   98.27    2.84
   1   3   4   96.51    3.20
  -1   3  -4   95.09    3.15
   3  -3   4  127.41    3.90
  -3  -3  -4  126.76    3.36
   3  -3   4  112.56    3.61
   3   3   4  125.59    4.07
  -3   3  -4   98.16    3.73
  -5  -3  -4   12.41    0.44
   5  -3   4   18.14    0.58
   5  -3   4   17.71    0.63
  -5   3  -4   11.54    0.48
   5   3   4   16.61    0.69
   7  -3   4   59.62    1.78
  -7  -3  -4   64.18    1.99
  -7  -3  -4   59.63    1.89
   7  -3   4   57.11    1.92
   7   3   4   59.59    2.02
   9  -3   4   39.63    1.35
  -9  -3  -4   42.44    1.39
   9  -3   4   40.13    1.23
   9  -3   4   38.35    1.32
   9   3   4   39.49    1.40
   9   3   4   39.88    1.25
 -11  -3  -4    3.23    0.23
  11  -3   4    3.17    0.23
  11  -3   4    3.07    0.24
  11   3   4    3.38    0.27
  11   3   4    3.15    0.27
 -13  -3  -4    6.29    0.30
  13  -3   4    5.30    0.28
  13  -3   4    5.76    0.30
 -13   3  -4    5.63    0.34
  13   3   4    5.85    0.36
  13   3   4    6.00    0.32
 -15  -3  -4    4.95    0.29
  15  -3   4    4.72    0.29
  15  -3   4    4.56    0.25
  15   3   4    4.74    0.29
 -15   3  -4    4.92    0.33
  15   3   4    4.50    0.34
 -17  -3  -4   27.38    0.94
  17  -3   4   25.75    0.88
  17  -3   4   25.10    0.90
 -17   3  -4   26.09    0.97
  17   3   4   25.39    0.97
  17   3   4   26.22    0.88
  19  -3   4   21.84    0.80
 -19  -3  -4   23.87    0.86
  19   3   4   23.22    0.81
 -19   3  -4   22.98    0.89
  19   3   4   22.82    0.89
 -21  -3  -4   11.48    0.52
  21  -3   4   11.00    0.51
  21   3   4   11.37    0.56
 -21   3  -4   11.12    0.56
  21   3   4   11.94    0.52
 -23  -3  -4   13.67    0.60
  23  -3   4   12.57    0.55
 -23   3  -4   12.77    0.63
  23   3   4   13.00    0.57
  23   3   4   12.59    0.61
 -25  -3  -4   19.66    0.78
  25  -3   4   17.48    0.71
 -25   3  -4   18.03    0.80
  25   3   4   18.23    0.72
 -27  -3  -4    4.43    0.40
  27  -3   4    3.48    0.34
  27   3   4    3.65    0.35
 -27   3  -4    3.23    0.37
  29  -3   4    0.21    0.22
 -29  -3  -4    0.94    0.28
  29   3   4    0.10    0.22
 -29   3  -4    0.42    0.30
  31  -3   4    3.55    0.35
 -31   3  -4    3.66    0.41
  31   3   4    3.66    0.36
  33  -3   4    3.06    0.34
  33   3   4    2.81    0.35
 -33   3  -4    3.61    0.43
  35  -3   4    2.97    0.35
  35   3   4    2.88    0.36
 -35   3  -4    2.88    0.42
  37  -3   4    0.31    0.26
  37   3   4    0.62    0.30
 -37   3  -4    0.47    0.35
  42  -4  -4    5.29    0.45
 -42  -4   4    5.48    0.52
 -42   4   4    5.32    0.55
  42   4  -4    5.25    0.43
 -40  -4   4    1.96    0.34
  40  -4  -4    1.51    0.31
  40   4  -4    1.30    0.27
 -40   4   4    1.89    0.41
  38  -4  -4    2.11    0.34
 -38  -4   4    2.06    0.34
 -38   4   4    1.45    0.39
  38   4  -4    1.92    0.29
 -36  -4   4    0.19    0.26
  36  -4  -4    0.40    0.27
  36   4  -4    0.08    0.21
 -36   4   4   -0.26    0.30
  34  -4  -4    1.96    0.31
 -34  -4   4    2.41    0.33
  34   4  -4    2.03    0.26
 -34   4   4    2.52    0.38
 -32  -4   4    0.36    0.25
  32  -4  -4    0.89    0.25
  32   4  -4    0.41    0.20
 -32   4   4    0.23    0.29
  30  -4  -4    3.83    0.33
 -30  -4   4    3.49    0.34
 -30   4   4    3.68    0.40
  30   4  -4    3.29    0.30
 -28  -4   4    4.16    0.37
  28  -4  -4    4.28    0.35
 -28   4   4    4.28    0.42
  28   4  -4    3.55    0.40
  28   4  -4    3.94    0.30
 -26  -4   4    8.60    0.48
  26  -4  -4    8.68    0.44
  26   4  -4    8.63    0.40
  26   4  -4    8.43    0.50
 -26   4   4    8.98    0.51
  24  -4  -4    3.16    0.31
 -24  -4   4    3.57    0.35
  24   4  -4    4.09    0.37
  24   4  -4    3.54    0.26
 -24   4   4    3.70    0.37
 -22  -4   4    7.73    0.43
  22  -4  -4    7.79    0.39
  22   4  -4    7.67    0.35
 -22   4   4    8.74    0.46
  22   4  -4    8.05    0.45
 -20  -4   4   10.06    0.48
  20  -4  -4    9.62    0.42
 -20   4   4   10.10    0.49
  20   4  -4   10.00    0.48
  20   4  -4    9.94    0.39
  18  -4  -4   29.13    0.95
 -18  -4   4   28.91    1.05
  18   4  -4   28.63    0.91
 -18   4   4   30.68    1.06
  18   4  -4   28.67    1.06
  16  -4  -4   24.18    0.79
 -16   4   4   25.53    0.92
  16   4  -4   22.50    0.88
  14  -4  -4   34.42    1.09
 -14   4   4   37.16    1.26
  14   4  -4   33.90    1.23
 -14   4   4   36.57    1.25
  12  -4  -4   47.20    1.44
 -12  -4   4   46.26    1.60
  12   4  -4   44.17    1.39
 -12   4   4   49.45    1.63
 -12   4   4   48.32    1.60
  12   4  -4   47.58    1.62
 -10  -4   4    3.51    0.30
 -10   4   4    5.73    0.32
  10   4  -4    2.93    0.17
 -10   4   4    4.82    0.30
  -8  -4   4   31.52    1.08
   8  -4  -4   30.81    0.98
  -8   4   4   31.70    1.07
  -8   4   4   31.71    1.11
   8   4  -4   30.83    1.11
   6  -4  -4   27.30    0.85
  -6  -4   4   27.54    0.94
  -6   4   4   27.98    0.92
   6   4  -4   25.87    0.96
  -6   4   4   27.05    0.98
   4  -4  -4   54.55    1.57
  -4  -4   4   56.16    1.81
  -4   4   4   54.75    1.89
   4   4  -4   48.64    1.76
  -2  -4   4   94.16    3.13
   2  -4  -4   92.72    2.78
   2   4  -4   93.50    3.12
  -2   4   4   99.28    3.11
  -2   4   4   98.54    3.27
   0  -4   4    4.18    0.25
  -2  -4  -4   21.28    0.68
   2  -4   4   20.88    0.66
   2  -4   4   20.71    0.74
  -2   4  -4   19.39    0.74
   2   4   4   21.47    0.81
  -4  -4  -4   56.92    1.75
   4  -4   4   56.91    1.88
   4  -4   4   57.26    1.73
   4   4   4   58.25    1.99
  -4   4  -4   57.41    1.94
   6  -4   4    1.41    0.15
  -6  -4  -4    1.43    0.18
   6  -4   4    1.42    0.18
   6   4   4    1.46    0.24
  -6   4  -4    1.28    0.17
   8  -4   4    0.65    0.16
   8  -4   4    0.66    0.13
   8   4   4    0.54    0.22
 -10  -4  -4   99.12    3.19
  10  -4   4   99.50    2.92
  10  -4   4   95.00    3.14
 -10  -4  -4   99.32    3.01
  10   4   4   96.81    3.29
 -10   4  -4  100.88    3.33
  12  -4   4    6.44    0.32
 -12  -4  -4    6.36    0.29
 -12   4  -4    5.97    0.31
  12   4   4    6.25    0.40
  14  -4   4   10.04    0.42
 -14  -4  -4   10.31    0.41
 -14   4  -4    9.97    0.41
  14   4   4   10.11    0.43
  14   4   4    9.58    0.50
 -14   4  -4    9.76    0.47
 -16  -4  -4    0.42    0.14
  16  -4   4    0.69    0.17
 -16   4  -4    0.63    0.20
  16   4   4    0.75    0.23
  16   4   4    0.40    0.17
  18  -4   4    7.42    0.38
 -18  -4  -4    7.75    0.39
  18   4   4    7.52    0.40
  18   4   4    7.27    0.46
 -18   4  -4    7.47    0.44
  20  -4   4    3.48    0.30
 -20  -4  -4    3.00    0.30
  20   4   4    2.24    0.29
 -20   4  -4    2.55    0.30
  20   4   4    2.00    0.25
  22  -4   4    1.61    0.24
 -22  -4  -4    2.02    0.24
 -22   4  -4    1.99    0.30
  22   4   4    1.88    0.30
  22   4   4    1.64    0.25
  24  -4   4   26.50    0.96
 -24  -4  -4   28.27    1.02
  24   4   4   27.20    0.96
  24   4   4   26.61    1.06
 -24   4  -4   26.68    1.06
  26  -4   4    2.45    0.29
 -26  -4  -4    2.72    0.29
  26   4   4    2.06    0.28
 -26   4  -4    2.78    0.36
  28  -4   4    0.79    0.25
  28   4   4    1.09    0.26
 -28   4  -4    0.86    0.33
  30  -4   4    1.64    0.28
  30   4   4    1.73    0.29
 -30   4  -4    1.53    0.35
  32  -4   4    0.39    0.24
 -32   4  -4    0.48    0.33
  32   4   4    0.47    0.26
  34  -4   4   -0.19    0.24
  34   4   4   -0.07    0.24
 -34   4  -4   -0.52    0.32
  36  -4   4   -0.14    0.25
  36   4   4   -0.62    0.24
 -36   4  -4   -0.87    0.32
  38  -4   4    2.62    0.36
 -38   4  -4    2.63    0.45
  38   4   4    2.19    0.38
 -43  -5   4    2.87    0.42
  43  -5  -4    2.22    0.38
 -43   5   4    1.54    0.45
  41  -5  -4    5.22    0.45
 -41   5   4    2.72    0.45
 -39  -5   4    5.68    0.47
  39  -5  -4    4.86    0.43
 -39   5   4    4.63    0.50
  37  -5  -4    0.37    0.28
 -37  -5   4    0.54    0.28
 -37   5   4    0.45    0.35
  37   5  -4    0.27    0.23
  35  -5  -4    0.44    0.27
 -35  -5   4    0.76    0.28
  35   5  -4    0.44    0.22
 -35   5   4    0.73    0.32
  33  -5  -4    4.54    0.38
 -33  -5   4    4.73    0.40
  33   5  -4    4.40    0.34
 -33   5   4    4.23    0.43
 -31  -5   4    5.84    0.42
  31  -5  -4    5.46    0.39
 -31   5   4    5.56    0.46
  31   5  -4    5.33    0.35
 -29  -5   4    0.71    0.25
  29  -5  -4    0.54    0.24
  29   5  -4    0.70    0.20
  29   5  -4    0.63    0.28
 -29   5   4    0.68    0.30
  27  -5  -4   17.03    0.70
 -27  -5   4   18.57    0.75
 -27   5   4   18.21    0.79
  27   5  -4   17.98    0.66
  27   5  -4   18.74    0.79
 -25  -5   4   41.37    1.47
  25  -5  -4   40.97    1.37
 -25   5   4   42.87    1.50
  25   5  -4   42.62    1.53
  25   5  -4   41.83    1.33
  23  -5  -4    1.12    0.21
 -23  -5   4    1.34    0.23
  23   5  -4    1.18    0.17
  23   5  -4    1.46    0.27
 -23   5   4    1.21    0.27
 -21  -5   4   16.20    0.68
  21  -5  -4   16.73    0.63
 -21   5   4   17.95    0.71
  21   5  -4   17.02    0.72
  21   5  -4   16.50    0.59
  19  -5  -4   19.83    0.72
 -19  -5   4   20.88    0.78
 -19   5   4   21.05    0.81
  19   5  -4   20.82    0.68
  19   5  -4   20.53    0.82
 -17  -5   4   49.91    1.67
  17  -5  -4   47.80    1.53
  17   5  -4   49.39    1.49
  17   5  -4   49.37    1.72
 -17   5   4   49.19    1.67
 -15  -5   4    8.50    0.43
  15  -5  -4    8.22    0.36
 -15   5   4    9.17    0.44
 -15   5   4    9.33    0.37
  15   5  -4    7.73    0.43
  13  -5  -4   47.88    1.54
 -13  -5   4   50.04    1.68
  13   5  -4   51.24    1.50
  13   5  -4   49.97    1.74
 -13   5   4   51.93    1.71
 -13   5   4   49.19    1.68
  11  -5  -4   26.64    0.88
 -11  -5   4   28.89    0.87
 -11  -5   4   27.33    0.98
  11   5  -4   26.86    1.00
 -11   5   4   27.98    0.98
 -11   5   4   28.46    1.01
   9  -5  -4   16.38    0.59
  -9  -5   4   16.76    0.64
  -9   5   4   17.51    0.64
  -9   5   4   16.70    0.66
   9   5  -4   16.43    0.68
   7  -5  -4   36.34    1.14
  -7  -5   4   36.96    1.27
  -7   5   4   38.84    1.26
  -7   5   4   37.41    1.33
   7   5  -4   35.59    1.29
   5  -5  -4   36.09    1.13
  -5  -5   4   38.29    1.27
  -5   5   4   38.93    1.24
  -5   5   4   35.40    1.33
   5   5  -4   35.61    1.28
  -3  -5   4   33.04    0.98
   3  -5  -4   31.22    1.00
  -3  -5   4   31.42    1.11
   3   5  -4   31.13    1.13
  -3   5   4   32.73    1.07
  -3   5   4   33.28    1.18
  -1  -5   4   32.63    0.98
   1  -5  -4   31.89    1.01
  -1  -5   4   31.78    1.10
   1   5  -4   31.42    1.13
  -1   5   4   32.65    1.18
   1  -5   4   11.32    0.47
   1  -5   4   11.57    0.40
  -1  -5  -4   11.62    0.46
   1   5   4   12.18    0.56
  -1   5  -4   11.73    0.51
   3  -5   4   30.36    1.06
   3  -5   4   31.20    0.96
  -3  -5  -4   30.24    0.98
   3   5   4   31.73    1.15
  -3   5  -4   31.08    1.10
  -5  -5  -4   13.61    0.51
   5  -5   4   13.58    0.53
   5  -5   4   13.65    0.47
   5   5   4   12.81    0.61
  -5   5  -4   13.12    0.55
  -7  -5  -4   20.42    0.70
   7  -5   4   20.88    0.67
   7  -5   4   20.01    0.73
   7   5   4   18.97    0.80
  -7   5  -4   20.26    0.76
   9  -5   4   11.57    0.47
  -9  -5  -4   11.58    0.41
   9  -5   4   11.00    0.42
  -9  -5  -4   11.29    0.46
   9   5   4    9.93    0.53
  -9   5  -4   11.06    0.47
 -11  -5  -4   44.50    1.43
 -11  -5  -4   46.37    1.48
  11  -5   4   43.69    1.36
  11  -5   4   42.07    1.47
 -11   5  -4   45.11    1.55
  11   5   4   44.38    1.56
  13  -5   4    0.52    0.15
 -13  -5  -4    0.71    0.18
  13   5   4    0.66    0.22
 -13   5  -4    0.85    0.14
 -15  -5  -4    5.44    0.33
 -15  -5  -4    5.19    0.29
  15  -5   4    5.37    0.32
 -15   5  -4    5.50    0.30
 -15   5  -4    5.61    0.37
  15   5   4    4.91    0.40
 -17  -5  -4    4.52    0.29
  17  -5   4    4.44    0.32
  17   5   4    4.56    0.41
 -17   5  -4    4.62    0.38
 -19  -5  -4    8.76    0.41
  19  -5   4    8.05    0.42
 -19   5  -4    8.32    0.49
  19   5   4    8.72    0.43
  19   5   4    8.07    0.51
  21  -5   4    4.29    0.34
 -21  -5  -4    4.60    0.33
 -21   5  -4    4.08    0.41
  21   5   4    3.35    0.36
  21   5   4    4.46    0.35
  23  -5   4    2.44    0.29
 -23  -5  -4    3.11    0.32
  23   5   4    2.12    0.32
 -23   5  -4    2.02    0.34
  23   5   4    1.81    0.27
  25  -5   4    0.57    0.25
 -25   5  -4    0.78    0.32
  25   5   4    0.87    0.30
  25   5   4    0.68    0.25
  27  -5   4    2.65    0.32
 -27   5  -4    3.00    0.39
  27   5   4    3.11    0.33
  29  -5   4    1.68    0.29
 -29   5  -4    2.14    0.38
  29   5   4    1.27    0.29
  31  -5   4    2.30    0.33
  31   5   4    2.22    0.32
 -31   5  -4    2.38    0.39
  33  -5   4    2.92    0.35
 -33   5  -4    2.72    0.42
  33   5   4    3.38    0.37
  35  -5   4    1.85    0.33
 -35   5  -4    1.82    0.41
  35   5   4    1.85    0.34
  37  -5   4    3.02    0.38
  37   5   4    2.55    0.40
 -37   5  -4    2.63    0.46
 -42  -6   4    7.14    0.52
  42  -6  -4    6.66    0.50
 -42   6   4    6.60    0.61
 -40  -6   4    1.58    0.33
  40  -6  -4    0.32    0.30
 -40   6   4    0.73    0.38
 -38  -6   4    8.29    0.52
  38  -6  -4    7.50    0.49
 -38   6   4    7.88    0.58
  36  -6  -4    1.98    0.32
 -36  -6   4    2.13    0.32
 -36   6   4    1.35    0.36
 -34  -6   4    2.26    0.30
  34  -6  -4    1.76    0.31
 -34   6   4    1.00    0.32
  34   6  -4    1.75    0.25
 -32  -6   4    5.71    0.40
  32  -6  -4    4.95    0.38
  32   6  -4    5.62    0.35
 -32   6   4    4.59    0.45
 -30  -6   4    5.78    0.41
  30  -6  -4    5.91    0.40
  30   6  -4    5.95    0.35
  30   6  -4    5.54    0.48
 -30   6   4    5.74    0.46
  28  -6  -4    5.77    0.39
 -28  -6   4    5.97    0.41
  28   6  -4    6.01    0.34
  28   6  -4    5.97    0.48
 -28   6   4    6.05    0.46
  26  -6  -4   18.64    0.74
 -26  -6   4   18.91    0.77
  26   6  -4   20.17    0.85
  26   6  -4   19.04    0.69
 -26   6   4   19.95    0.82
 -24  -6   4    9.03    0.48
  24  -6  -4    7.67    0.43
  24   6  -4    8.77    0.52
 -24   6   4    9.02    0.52
  24   6  -4    8.01    0.37
 -22  -6   4    2.55    0.27
  22  -6  -4    2.22    0.26
  22   6  -4    2.15    0.22
 -22   6   4    2.46    0.32
  22   6  -4    2.26    0.32
 -20  -6   4    3.17    0.31
  20  -6  -4    3.00    0.29
 -20   6   4    3.77    0.36
  20   6  -4    2.26    0.30
  20   6  -4    3.32    0.23
  18  -6  -4   49.21    1.59
 -18  -6   4   52.78    1.77
 -18   6   4   51.97    1.78
  18   6  -4   51.72    1.55
  18   6  -4   50.95    1.80
 -16  -6   4   61.94    2.08
 -16  -6   4   63.46    1.89
  16  -6  -4   59.23    1.86
  16   6  -4   60.69    2.10
 -16   6   4   62.56    2.09
 -14  -6   4   15.62    0.52
  14  -6  -4   14.31    0.54
 -14  -6   4   15.31    0.61
 -14   6   4   15.33    0.62
 -14   6   4   15.95    0.60
  14   6  -4   14.28    0.63
  12  -6  -4    5.39    0.30
 -12  -6   4    5.81    0.33
 -12  -6   4    6.43    0.25
 -12   6   4    5.87    0.35
  12   6  -4    6.23    0.39
 -12   6   4    6.14    0.34
  10  -6  -4   31.08    1.00
 -10  -6   4   32.62    1.01
 -10  -6   4   32.77    1.14
 -10   6   4   33.67    1.18
  10   6  -4   30.97    1.14
 -10   6   4   33.98    1.14
   8  -6  -4   36.61    1.17
  -8  -6   4   39.67    1.18
  -8  -6   4   39.60    1.33
  -8   6   4   38.92    1.31
  -8   6   4   38.95    1.39
   8   6  -4   36.85    1.33
  -6  -6   4   39.72    1.33
   6  -6  -4   38.95    1.21
   6   6  -4   37.78    1.37
  -6   6   4   37.12    1.39
  -6   6   4   41.16    1.31
   4  -6  -4   33.18    1.05
  -4  -6   4   34.18    1.14
  -4  -6   4   32.29    1.00
   4   6  -4   32.54    1.19
  -4   6   4   34.07    1.11
  -4   6   4   32.57    1.21
   2  -6  -4    0.45    0.16
  -2  -6   4    0.50    0.16
  -2  -6   4    0.60    0.08
  -2   6   4    0.64    0.22
   2   6  -4    0.76    0.20
   0  -6  -4   20.37    0.69
   0  -6   4   20.60    0.65
   0  -6   4   20.54    0.75
   0  -6  -4   20.16    0.68
   0   6  -4   20.48    0.79
   0   6   4   21.29    0.83
   2  -6   4    4.42    0.28
  -2  -6  -4    4.02    0.29
  -2  -6  -4    4.48    0.20
  -2   6  -4    4.32    0.33
  -4  -6  -4    6.30    0.33
   4  -6   4    6.42    0.33
   4  -6   4    6.96    0.28
  -4   6  -4    6.25    0.36
   4   6   4    6.05    0.42
   6  -6   4    8.91    0.34
  -6  -6  -4    8.46    0.39
   6  -6   4    8.68    0.39
  -6   6  -4    8.63    0.41
   6   6   4    7.70    0.46
   8  -6   4   31.73    1.01
   8  -6   4   31.51    1.11
  -8  -6  -4   33.35    1.07
  -8  -6  -4   33.15    1.08
   8   6   4   32.76    1.19
  -8   6  -4   32.72    1.17
 -10  -6  -4  163.91    5.17
  10  -6   4  157.61    4.68
  10  -6   4  154.01    5.05
 -10  -6  -4  162.77    4.85
  10   6   4  159.60    5.28
 -10   6  -4  160.72    5.40
 -12  -6  -4    7.55    0.39
  12  -6   4    7.59    0.36
  12  -6   4    7.47    0.40
 -12  -6  -4    8.09    0.33
 -12   6  -4    7.94    0.38
  12   6   4    7.64    0.47
 -14  -6  -4    8.29    0.41
 -14  -6  -4    8.41    0.36
  14  -6   4    7.96    0.38
 -14   6  -4    8.49    0.47
 -14   6  -4    8.68    0.40
  14   6   4    7.70    0.49
 -16  -6  -4   40.54    1.35
 -16  -6  -4   40.10    1.32
  16  -6   4   38.47    1.26
 -16   6  -4   41.20    1.43
  16   6   4   39.47    1.46
 -18  -6  -4    4.22    0.28
 -18  -6  -4    3.49    0.33
  18  -6   4    3.92    0.32
 -18   6  -4    4.76    0.40
  18   6   4    2.38    0.34
 -20  -6  -4    4.53    0.35
  20  -6   4    4.70    0.35
 -20   6  -4    5.07    0.42
  20   6   4    4.28    0.45
  22  -6   4    8.14    0.44
 -22  -6  -4    7.57    0.43
  22   6   4    7.79    0.54
 -22   6  -4    8.33    0.52
  24  -6   4    6.29    0.40
 -24  -6  -4    6.53    0.42
 -24   6  -4    6.50    0.48
  24   6   4    6.83    0.51
  26  -6   4    2.41    0.32
 -26   6  -4    2.68    0.39
  26   6   4    3.09    0.38
  28  -6   4    4.36    0.37
 -28   6  -4    4.56    0.47
  30  -6   4    2.22    0.32
 -30   6  -4    2.49    0.41
  32  -6   4    0.10    0.26
 -32   6  -4   -0.22    0.34
  34  -6   4    4.86    0.43
 -34   6  -4    4.88    0.50
  36  -6   4    4.34    0.42
 -36   6  -4    4.96    0.54
  41  -7  -4    4.87    0.45
 -41  -7   4    5.06    0.45
 -41   7   4    3.65    0.50
 -39  -7   4    1.64    0.33
  39  -7  -4    1.21    0.34
 -39   7   4    0.86    0.39
  37  -7  -4    4.04    0.40
 -37  -7   4    4.66    0.41
 -35  -7   4    5.40    0.41
  35  -7  -4    4.67    0.40
 -35   7   4    5.06    0.48
  33  -7  -4    2.91    0.33
 -33  -7   4    3.22    0.34
 -33   7   4    2.51    0.39
 -31  -7   4    0.43    0.23
  31  -7  -4    0.62    0.25
 -31   7   4   -0.02    0.29
  31   7  -4   -0.47    0.28
  29  -7  -4    1.22    0.26
 -29  -7   4    1.57    0.27
 -29   7   4    1.73    0.33
  29   7  -4    1.02    0.33
 -27  -7   4    5.29    0.38
  27  -7  -4    5.50    0.38
  27   7  -4    5.92    0.49
 -27   7   4    5.86    0.46
  27   7  -4    5.23    0.32
  25  -7  -4   13.25    0.59
 -25  -7   4   14.64    0.64
  25   7  -4   13.03    0.52
  25   7  -4   14.91    0.70
 -25   7   4   14.49    0.68
 -23  -7   4   22.51    0.86
  23  -7  -4   20.66    0.78
  23   7  -4   21.77    0.91
 -23   7   4   22.49    0.91
 -21  -7   4   10.47    0.42
 -21  -7   4   10.06    0.50
  21  -7  -4    9.39    0.46
 -21   7   4   10.32    0.54
  21   7  -4    9.18    0.56
 -19  -7   4   37.00    1.32
  19  -7  -4   34.93    1.17
 -19  -7   4   38.39    1.18
  19   7  -4   35.60    1.34
 -19   7   4   37.78    1.34
 -17  -7   4    4.41    0.26
 -17  -7   4    4.31    0.34
  17  -7  -4    4.26    0.31
  17   7  -4    4.29    0.40
 -17   7   4    5.35    0.29
 -17   7   4    4.63    0.37
 -15  -7   4   18.73    0.62
 -15  -7   4   18.34    0.71
  15  -7  -4   17.47    0.64
  15   7  -4   17.80    0.76
 -15   7   4   18.23    0.73
 -15   7   4   19.26    0.71
 -13  -7   4   13.60    0.45
 -13  -7   4   12.82    0.54
  13  -7  -4   11.81    0.49
 -13   7   4   13.47    0.55
  13   7  -4   13.08    0.60
 -13   7   4   12.15    0.55
  11  -7  -4   33.65    1.10
 -11  -7   4   36.41    1.10
 -11  -7   4   36.03    1.24
  11   7  -4   34.49    1.26
 -11   7   4   36.54    1.24
 -11   7   4   35.15    1.28
  -9  -7   4   43.39    1.44
  -9  -7   4   41.90    1.28
   9  -7  -4   40.34    1.30
  -9   7   4   41.34    1.50
   9   7  -4   41.72    1.48
  -9   7   4   43.76    1.43
  -7  -7   4   57.09    1.88
  -7  -7   4   56.93    1.70
   7  -7  -4   55.35    1.70
  -7   7   4   55.10    1.96
   7   7  -4   54.71    1.93
  -7   7   4   57.61    1.86
  -5  -7   4    6.09    0.24
   5  -7  -4    6.35    0.32
  -5  -7   4    6.66    0.34
  -5   7   4    6.90    0.40
  -5   7   4    6.69    0.32
   5   7  -4    6.67    0.40
   3  -7  -4    3.79    0.21
  -3  -7   4    3.73    0.18
  -3  -7   4    3.81    0.26
   3  -7  -4    3.68    0.27
  -3   7   4    3.86    0.35
   3   7  -4    4.46    0.34
  -1  -7   4   18.71    0.58
   1  -7  -4   18.41    0.65
  -1  -7   4   18.50    0.68
   1  -7  -4   18.52    0.64
  -1   7   4   17.43    0.75
   1   7  -4   18.88    0.75
   1  -7   4   38.12    1.31
  -1  -7  -4   38.36    1.21
   1  -7   4   38.03    1.18
  -1  -7  -4   37.65    1.24
   1   7   4   39.62    1.40
  -1   7  -4   38.31    1.36
   3  -7   4   10.50    0.38
  -3  -7  -4   10.25    0.43
  -3  -7  -4   10.32    0.37
   3  -7   4   10.06    0.45
  -3   7  -4   10.49    0.49
   3   7   4   10.68    0.53
   5  -7   4    7.88    0.39
  -5  -7  -4    8.24    0.38
   5  -7   4    8.46    0.33
  -5  -7  -4    8.23    0.31
   5   7   4    8.26    0.47
  -5   7  -4    8.27    0.42
  -7  -7  -4    9.16    0.35
   7  -7   4    9.44    0.37
  -7  -7  -4    9.64    0.41
   7  -7   4    9.40    0.43
  -7   7  -4    9.22    0.44
   7   7   4    8.98    0.51
  -9  -7  -4   27.94    0.94
   9  -7   4   26.62    0.89
  -9  -7  -4   28.28    0.95
   9  -7   4   27.60    0.98
  -9   7  -4   28.36    1.03
   9   7   4   27.51    1.07
  11  -7   4   39.68    1.39
 -11  -7  -4   42.34    1.38
  11  -7   4   39.21    1.26
 -11  -7  -4   41.89    1.35
 -11   7  -4   42.26    1.47
  11   7   4   41.02    1.48
 -13  -7  -4   10.76    0.41
  13  -7   4    9.43    0.42
 -13  -7  -4    9.75    0.47
  13  -7   4    9.58    0.48
 -13   7  -4   10.81    0.48
  13   7   4    9.25    0.56
  15  -7   4    3.27    0.29
 -15  -7  -4    3.68    0.32
 -15   7  -4    3.60    0.38
  15   7   4    3.30    0.36
  17  -7   4   27.01    0.92
 -17  -7  -4   27.05    0.96
  17   7   4   26.17    1.08
 -17   7  -4   28.33    1.06
 -19  -7  -4   10.08    0.48
  19  -7   4    9.94    0.47
 -19   7  -4    9.88    0.55
  19   7   4    9.04    0.59
  21  -7   4   25.32    0.91
 -21  -7  -4   24.37    0.90
  21   7   4   25.34    1.06
 -21   7  -4   25.82    1.01
 -23  -7  -4    4.38    0.36
  23  -7   4    4.30    0.34
 -23   7  -4    4.66    0.44
  23   7   4    2.71    0.38
 -25  -7  -4    4.21    0.37
  25  -7   4    3.39    0.34
 -25   7  -4    3.97    0.44
  25   7   4    3.86    0.42
 -27  -7  -4    7.74    0.47
  27  -7   4    6.74    0.43
 -27   7  -4    7.56    0.54
  27   7   4    7.36    0.55
 -29  -7  -4    5.43    0.42
  29  -7   4    4.99    0.40
 -29   7  -4    5.23    0.50
 -31  -7  -4    2.62    0.35
  31  -7   4    1.94    0.32
 -31   7  -4    1.79    0.42
  33  -7   4    2.49    0.36
 -33  -7  -4    2.98    0.39
 -33   7  -4    2.34    0.44
  35  -7   4    1.73    0.35
 -35  -7  -4    2.74    0.41
 -35   7  -4    2.11    0.46
  40  -8  -4    2.34    0.38
 -40   8   4    1.31    0.40
 -38  -8   4    1.83    0.33
  38  -8  -4    1.07    0.32
 -38   8   4    0.83    0.37
  36  -8  -4    2.64    0.36
 -36  -8   4    3.16    0.36
 -36   8   4    1.98    0.39
 -34  -8   4    5.29    0.41
  34  -8  -4    5.45    0.42
 -34   8   4    4.99    0.49
 -32  -8   4    2.58    0.32
  32  -8  -4    2.46    0.33
 -32   8   4    2.48    0.39
  32   8  -4    2.02    0.39
 -30  -8   4    0.50    0.23
  30  -8  -4   -0.04    0.23
  30   8  -4   -0.02    0.31
 -30   8   4    0.05    0.30
 -28  -8   4    1.39    0.25
  28  -8  -4    0.98    0.26
 -28   8   4    0.62    0.32
  28   8  -4    1.00    0.33
  26  -8  -4    1.74    0.27
 -26  -8   4    1.97    0.26
 -26   8   4    1.01    0.31
  26   8  -4    0.97    0.32
  24  -8  -4   17.52    0.71
 -24  -8   4   17.97    0.73
 -24   8   4   18.38    0.79
  24   8  -4   18.25    0.84
  22  -8  -4   14.78    0.62
 -22  -8   4   15.47    0.66
  22   8  -4   15.28    0.74
 -22   8   4   15.83    0.71
  20  -8  -4   14.23    0.60
 -20  -8   4   16.93    0.69
  20   8  -4   15.52    0.73
 -20   8   4   16.36    0.73
 -18  -8   4    3.42    0.33
  18  -8  -4    4.15    0.33
 -18   8   4    4.28    0.39
 -16  -8   4    2.82    0.31
  16  -8  -4    2.93    0.27
 -16   8   4    3.37    0.32
  16   8  -4    3.16    0.35
 -16   8   4    3.09    0.31
  14  -8  -4   25.54    0.90
 -14  -8   4   28.09    1.04
 -14  -8   4   29.67    0.92
  14   8  -4   27.25    1.05
 -14   8   4   28.51    1.06
 -14   8   4   30.30    1.07
 -12  -8   4   56.10    1.92
 -12  -8   4   57.35    1.73
  12  -8  -4   52.98    1.69
  12   8  -4   54.97    1.93
 -12   8   4   59.32    1.99
 -12   8   4   57.02    1.92
  10  -8  -4   32.37    1.06
 -10  -8   4   33.10    1.03
 -10  -8   4   33.62    1.18
 -10   8   4   34.02    1.23
  10   8  -4   32.23    1.22
 -10   8   4   33.97    1.17
   8  -8  -4   73.70    2.26
  -8  -8   4   75.15    2.48
  -8  -8   4   74.38    2.25
   8   8  -4   73.40    2.55
  -8   8   4   74.73    2.59
  -8   8   4   77.32    2.46
  -6  -8   4   48.95    1.62
   6  -8  -4   46.52    1.48
  -6  -8   4   45.95    1.45
  -6   8   4   46.97    1.71
  -6   8   4   50.89    1.60
   6   8  -4   47.77    1.69
   4  -8  -4    1.88    0.20
  -4  -8   4    1.68    0.15
  -4  -8   4    2.11    0.22
   4   8  -4    2.13    0.26
  -4   8   4    2.16    0.27
   2  -8  -4   11.44    0.44
  -2  -8   4   11.37    0.48
   2  -8  -4   11.95    0.48
  -2  -8   4   11.39    0.39
  -2   8   4   10.99    0.56
   2   8  -4   12.04    0.56
   0  -8  -4    9.69    0.37
   0  -8  -4    9.27    0.41
   0  -8   4    8.81    0.33
   0  -8   4    9.09    0.41
   0   8   4    9.13    0.50
   0   8  -4    9.18    0.48
  -2  -8  -4   12.99    0.46
  -2  -8  -4   12.10    0.50
   2  -8   4   12.10    0.44
   2  -8   4   12.35    0.52
  -2   8  -4   12.76    0.58
   2   8   4   13.23    0.61
  -4  -8  -4   11.85    0.49
   4  -8   4   11.55    0.43
  -4  -8  -4   12.00    0.44
   4  -8   4   12.07    0.51
   4   8   4   12.52    0.61
  -4   8  -4   12.37    0.56
   6  -8   4   13.68    0.50
  -6  -8  -4   13.47    0.54
  -6  -8  -4   13.37    0.48
   6  -8   4   13.93    0.57
  -6   8  -4   14.17    0.60
   6   8   4   13.56    0.66
   8  -8   4    2.70    0.26
   8  -8   4    2.63    0.21
  -8  -8  -4    2.37    0.26
  -8  -8  -4    1.93    0.18
  -8   8  -4    2.56    0.26
   8   8   4    1.88    0.32
 -10  -8  -4    4.18    0.33
  10  -8   4    3.94    0.33
  10  -8   4    3.72    0.28
 -10   8  -4    4.50    0.35
  10   8   4    3.93    0.43
  12  -8   4   40.13    1.30
 -12  -8  -4   41.98    1.38
  12  -8   4   39.83    1.42
 -12   8  -4   43.51    1.51
  12   8   4   42.16    1.53
 -14  -8  -4    1.92    0.25
  14  -8   4    1.16    0.20
  14  -8   4    1.65    0.26
  14   8   4    1.39    0.32
 -16  -8  -4    3.15    0.32
  16  -8   4    3.47    0.31
 -16   8  -4    3.67    0.39
  16   8   4    4.30    0.41
  18  -8   4    7.96    0.41
 -18  -8  -4    8.14    0.45
 -18   8  -4    8.70    0.51
  18   8   4    7.44    0.55
  20  -8   4   11.56    0.52
 -20  -8  -4   11.43    0.54
  20   8   4   11.52    0.67
 -20   8  -4   12.30    0.62
  22  -8   4    1.11    0.26
 -22  -8  -4    0.74    0.25
 -22   8  -4    1.01    0.32
  22   8   4    0.96    0.34
 -24  -8  -4    1.80    0.29
  24  -8   4    1.83    0.28
 -24   8  -4    2.27    0.37
  24   8   4    2.00    0.38
  26  -8   4    8.90    0.49
 -26  -8  -4    9.75    0.52
 -26   8  -4    9.77    0.60
  26   8   4    9.71    0.63
 -28  -8  -4    5.15    0.42
  28  -8   4    5.32    0.41
  28   8   4    5.99    0.54
 -28   8  -4    5.59    0.50
  30  -8   4    1.95    0.33
 -30  -8  -4    1.93    0.34
 -30   8  -4    1.34    0.42
 -32  -8  -4    2.04    0.36
  32  -8   4    1.90    0.34
 -32   8  -4    1.45    0.43
  34  -8   4    0.82    0.31
 -34  -8  -4    0.88    0.35
 -34   8  -4    0.57    0.41
  37  -9  -4    1.22    0.34
 -37   9   4    0.93    0.38
 -35  -9   4    0.95    0.28
  35  -9  -4    0.66    0.30
 -35   9   4   -0.06    0.34
 -33  -9   4    1.24    0.27
  33  -9  -4    0.67    0.29
 -33   9   4    0.22    0.34
  33   9  -4    0.17    0.35
  31  -9  -4    2.61    0.33
 -31  -9   4    3.08    0.34
  31   9  -4    2.70    0.42
 -31   9   4    2.82    0.41
  29  -9  -4    0.46    0.25
 -29  -9   4    1.18    0.25
  29   9  -4    0.28    0.33
 -29   9   4    0.32    0.31
  27  -9  -4    1.07    0.27
 -27  -9   4    1.38    0.26
 -27   9   4    0.74    0.33
  27   9  -4    0.86    0.35
  25  -9  -4    1.27    0.27
 -25  -9   4    1.67    0.26
  25   9  -4    1.30    0.35
 -25   9   4    0.78    0.34
  23  -9  -4    3.93    0.36
 -23  -9   4    3.82    0.35
  23   9  -4    3.80    0.43
 -23   9   4    4.38    0.43
  21  -9  -4    8.32    0.45
 -21  -9   4    8.70    0.47
 -21   9   4    9.22    0.54
  21   9  -4    8.88    0.58
 -19  -9   4   10.20    0.51
  19  -9  -4    8.99    0.46
 -19   9   4    9.84    0.55
  19   9  -4    9.54    0.59
 -17  -9   4   11.03    0.53
  17  -9  -4   10.51    0.49
 -17   9   4   11.65    0.58
  17   9  -4   10.80    0.62
 -15  -9   4    3.48    0.34
  15  -9  -4    3.08    0.31
  15   9  -4    2.27    0.35
 -15   9   4    3.96    0.36
 -15   9   4    2.36    0.31
  13  -9  -4   12.55    0.54
 -13  -9   4   15.64    0.63
 -13   9   4   14.65    0.64
  13   9  -4   14.31    0.69
 -13   9   4   14.08    0.65
  11  -9  -4   35.08    1.15
 -11  -9   4   35.69    1.27
 -11   9   4   37.14    1.34
  11   9  -4   35.04    1.33
 -11   9   4   36.33    1.27
  -9  -9   4   11.69    0.53
   9  -9  -4   11.67    0.49
  -9   9   4   12.46    0.53
  -9   9   4   12.09    0.60
   9   9  -4   11.76    0.61
  -7  -9   4   26.04    0.97
   7  -9  -4   24.74    0.87
  -7   9   4   26.23    1.04
  -7   9   4   27.70    0.96
   7   9  -4   26.34    1.02
  -5  -9   4    9.21    0.45
  -5  -9   4    9.22    0.35
   5  -9  -4    9.39    0.43
   5   9  -4    9.61    0.54
  -5   9   4   10.07    0.54
  -3  -9   4    5.69    0.26
   3  -9  -4    5.59    0.29
  -3  -9   4    5.78    0.35
   3  -9  -4    5.39    0.33
   3   9  -4    5.87    0.43
  -3   9   4    5.74    0.44
   1  -9  -4    1.64    0.22
  -1  -9   4    1.53    0.21
   1  -9  -4    1.32    0.15
  -1  -9   4    1.53    0.14
  -1   9   4    1.48    0.29
   1   9  -4    1.72    0.28
  -1  -9  -4    7.94    0.40
   1  -9   4    7.69    0.40
   1  -9   4    7.95    0.32
  -1  -9  -4    8.13    0.34
   1   9   4    8.04    0.51
  -1   9  -4    7.45    0.48
   3  -9   4    6.57    0.30
   3  -9   4    7.06    0.38
  -3  -9  -4    6.75    0.30
  -3  -9  -4    6.82    0.37
   3   9   4    6.02    0.47
  -3   9  -4    5.85    0.44
   5  -9   4    8.78    0.43
  -5  -9  -4    8.70    0.35
  -5  -9  -4    8.83    0.43
   5  -9   4    7.92    0.35
   5   9   4    7.88    0.54
  -5   9  -4    8.34    0.49
   7  -9   4   22.46    0.86
  -7  -9  -4   23.08    0.83
   7  -9   4   22.26    0.76
   7   9   4   23.45    0.96
  -7   9  -4   23.95    0.93
   9  -9   4    1.53    0.26
  -9  -9  -4    1.93    0.26
   9  -9   4    1.91    0.20
   9   9   4    1.99    0.34
  -9   9  -4    1.93    0.27
  11  -9   4    0.46    0.22
 -11  -9  -4    0.53    0.23
  11  -9   4    0.73    0.18
  11   9   4    0.48    0.31
 -11   9  -4    0.46    0.23
  13  -9   4    5.18    0.33
 -13  -9  -4    5.56    0.38
  13  -9   4    4.82    0.39
  13   9   4    5.94    0.50
 -15  -9  -4    3.46    0.33
  15  -9   4    3.14    0.30
  15   9   4    3.64    0.41
  17  -9   4   -0.02    0.18
 -17  -9  -4    0.29    0.23
  17   9   4    0.48    0.32
 -17   9  -4   -0.04    0.26
 -19  -9  -4    1.32    0.27
  19  -9   4    1.09    0.23
 -19   9  -4    1.36    0.31
  19   9   4    1.32    0.35
 -21  -9  -4    3.42    0.35
  21  -9   4    3.84    0.34
  21   9   4    3.45    0.42
 -21   9  -4    4.41    0.42
 -23  -9  -4    1.46    0.28
  23  -9   4    1.76    0.28
  23   9   4    1.55    0.38
 -23   9  -4    1.41    0.35
 -25  -9  -4    1.51    0.30
  25  -9   4    1.12    0.27
  25   9   4    1.57    0.40
 -25   9  -4    1.46    0.38
 -27  -9  -4    2.24    0.33
  27  -9   4    1.39    0.30
 -27   9  -4    1.67    0.40
  27   9   4    2.43    0.44
 -29  -9  -4    0.36    0.29
  29  -9   4    0.29    0.28
  29   9   4    0.56    0.40
 -29   9  -4   -0.05    0.38
 -31  -9  -4    3.72    0.41
  31  -9   4    3.33    0.39
 -31   9  -4    2.54    0.47
  33  -9   4    0.66    0.32
 -33  -9  -4    0.93    0.35
 -33   9  -4    0.72    0.44
  36 -10  -4    0.50    0.32
 -36  10   4    0.07    0.37
  34 -10  -4    1.34    0.32
 -34  10   4    1.01    0.38
  34  10  -4    1.20    0.42
 -32 -10   4    1.93    0.31
  32 -10  -4    1.33    0.31
  32  10  -4    0.83    0.39
 -32  10   4    0.64    0.37
 -30 -10   4    3.45    0.37
  30 -10  -4    3.30    0.36
 -30  10   4    3.60    0.44
  30  10  -4    2.76    0.43
  28 -10  -4    0.47    0.27
 -28 -10   4    0.95    0.26
  28  10  -4    0.48    0.36
 -28  10   4    0.35    0.34
 -26 -10   4    0.54    0.23
  26 -10  -4    0.22    0.24
  26  10  -4   -0.39    0.32
 -26  10   4   -0.34    0.31
 -24 -10   4    3.71    0.36
  24 -10  -4    3.53    0.34
 -24  10   4    3.62    0.41
  24  10  -4    2.75    0.42
 -22 -10   4    2.50    0.30
  22 -10  -4    2.12    0.30
  22  10  -4    1.90    0.38
 -22  10   4    2.07    0.37
 -20 -10   4    6.37    0.42
  20 -10  -4    5.77    0.39
 -20  10   4    6.28    0.48
  20  10  -4    5.76    0.52
 -18 -10   4   10.87    0.54
  18 -10  -4   10.06    0.49
  18  10  -4   10.11    0.62
 -18  10   4   10.95    0.58
 -16 -10   4    8.53    0.47
  16 -10  -4    7.22    0.41
 -16  10   4    8.27    0.50
  16  10  -4    7.49    0.55
 -14 -10   4   10.35    0.52
  14 -10  -4    8.47    0.44
 -14  10   4   10.63    0.54
 -14  10   4   10.18    0.54
  14  10  -4    9.82    0.59
 -12 -10   4    5.05    0.38
  12 -10  -4    4.18    0.34
 -12  10   4    4.96    0.44
 -12  10   4    5.35    0.40
  12  10  -4    5.40    0.49
  10 -10  -4   26.84    0.94
 -10 -10   4   29.03    1.07
 -10  10   4   30.20    1.14
  10  10  -4   27.85    1.12
 -10  10   4   28.39    1.06
  -8 -10   4   10.59    0.51
   8 -10  -4    9.42    0.45
   8  10  -4    9.89    0.60
  -8  10   4   10.94    0.51
  -8  10   4    9.69    0.58
   6 -10  -4    9.60    0.45
  -6 -10   4   10.18    0.49
  -6  10   4   10.15    0.48
   6  10  -4   10.03    0.58
  -6  10   4    9.85    0.58
  -4 -10   4    4.71    0.35
   4 -10  -4    4.56    0.33
   4 -10  -4    4.91    0.30
   4  10  -4    4.84    0.45
  -4  10   4    5.22    0.47
   2 -10  -4    0.96    0.21
  -2 -10   4    0.73    0.21
   2 -10  -4    0.41    0.15
  -2  10   4    0.56    0.30
   2  10  -4    0.48    0.28
   0 -10   4    7.15    0.31
   0 -10  -4    7.20    0.40
   0 -10  -4    7.31    0.34
   0 -10   4    7.12    0.40
   0  10   4    7.31    0.53
   0  10  -4    6.87    0.50
  -2 -10  -4    9.77    0.47
  -2 -10  -4   10.27    0.41
   2 -10   4   10.14    0.49
   2 -10   4    9.85    0.40
   2  10   4   10.29    0.61
  -2  10  -4    9.89    0.56
  -4 -10  -4    7.61    0.43
   4 -10   4    7.12    0.42
   4 -10   4    7.35    0.34
  -4  10  -4    7.32    0.49
   4  10   4    7.46    0.55
   6 -10   4   17.48    0.71
  -6 -10  -4   18.58    0.69
   6 -10   4   17.93    0.62
  -6  10  -4   17.25    0.78
   6  10   4   16.43    0.82
   8 -10   4    4.26    0.30
   8 -10   4    4.10    0.36
  -8 -10  -4    4.33    0.35
  -8  10  -4    4.52    0.41
   8  10   4    4.44    0.44
 -10 -10  -4    2.88    0.30
  10 -10   4    2.60    0.24
  10 -10   4    2.44    0.29
 -10  10  -4    2.58    0.31
  10  10   4    2.36    0.38
  12 -10   4    1.42    0.27
 -12 -10  -4    2.42    0.29
  12 -10   4    1.54    0.21
  12  10   4    1.72    0.35
  14 -10   4    1.41    0.23
  14 -10   4    1.38    0.29
 -14 -10  -4    1.65    0.27
  14  10   4    1.29    0.35
  16 -10   4    3.29    0.29
 -16 -10  -4    3.26    0.34
 -16  10  -4    3.74    0.38
  16  10   4    3.87    0.43
  18 -10   4    0.10    0.20
 -18 -10  -4    0.01    0.24
 -18  10  -4    0.38    0.28
  18  10   4   -0.15    0.32
 -20 -10  -4    1.28    0.28
  20 -10   4    0.74    0.23
 -20  10  -4    1.24    0.32
  20  10   4    1.39    0.37
 -22 -10  -4    3.99    0.37
  22 -10   4    3.96    0.35
 -22  10  -4    4.46    0.44
  22  10   4    3.27    0.44
 -24 -10  -4    0.31    0.27
  24 -10   4    0.57    0.26
  24  10   4    0.74    0.38
 -24  10  -4    0.19    0.35
 -26 -10  -4    1.30    0.31
  26 -10   4    1.00    0.28
 -26  10  -4    1.25    0.41
  26  10   4    1.28    0.41
  28 -10   4    2.20    0.32
 -28 -10  -4    2.90    0.36
  28  10   4    2.04    0.46
 -28  10  -4    2.42    0.45
 -30 -10  -4    0.22    0.31
  30 -10   4    0.45    0.29
  30  10   4    0.53    0.42
 -30  10  -4   -0.03    0.40
 -32 -10  -4    1.64    0.37
  32 -10   4    1.60    0.34
 -32  10  -4    1.02    0.45
  35 -11  -4    0.43    0.30
 -35  11   4   -0.01    0.37
  33 -11  -4    1.64    0.35
  33  11  -4    1.60    0.45
 -33  11   4    1.56    0.43
  31 -11  -4    0.05    0.27
 -31  11   4    0.12    0.34
  31  11  -4    0.12    0.36
  29 -11  -4    4.69    0.41
 -29 -11   4    5.07    0.41
  29  11  -4    4.29    0.50
 -29  11   4    4.68    0.49
  27 -11  -4    2.48    0.34
 -27 -11   4    2.54    0.32
  27  11  -4    2.22    0.43
 -27  11   4    2.12    0.41
 -25 -11   4    2.54    0.31
  25 -11  -4    2.20    0.31
 -25  11   4    1.82    0.38
  25  11  -4    1.66    0.41
 -23 -11   4    1.31    0.26
  23 -11  -4    0.52    0.25
  23  11  -4    0.33    0.36
 -23  11   4    0.69    0.36
  21 -11  -4    2.34    0.30
 -21 -11   4    3.44    0.35
 -21  11   4    2.35    0.38
  21  11  -4    2.01    0.39
 -19 -11   4    4.19    0.37
  19 -11  -4    3.29    0.33
  19  11  -4    4.13    0.45
 -19  11   4    3.32    0.40
  17 -11  -4    0.85    0.25
 -17 -11   4    1.11    0.26
  17  11  -4    0.94    0.36
 -17  11   4    0.50    0.31
 -15 -11   4    4.38    0.36
  15 -11  -4    3.87    0.34
 -15  11   4    3.99    0.40
  13 -11  -4    3.40    0.32
 -13 -11   4    3.58    0.36
 -13  11   4    4.27    0.42
 -13  11   4    3.90    0.39
  13  11  -4    4.33    0.44
  11 -11  -4    1.30    0.24
 -11 -11   4    1.25    0.25
 -11  11   4    1.53    0.27
 -11  11   4    1.29    0.32
  11  11  -4    1.18    0.36
   9 -11  -4    4.22    0.34
  -9 -11   4    4.74    0.37
  -9  11   4    5.07    0.39
   9  11  -4    4.33    0.49
  -9  11   4    5.04    0.47
   7 -11  -4    3.53    0.31
  -7 -11   4    3.61    0.33
  -7  11   4    4.20    0.35
   7  11  -4    2.39    0.39
  -7  11   4    3.14    0.38
  -5 -11   4    6.35    0.39
   5 -11  -4    5.57    0.37
   5  11  -4    6.42    0.52
  -5  11   4    6.15    0.51
  -3 -11   4    3.12    0.32
   3 -11  -4    3.51    0.33
   3 -11  -4    3.72    0.29
  -3  11   4    4.26    0.42
   3  11  -4    3.95    0.41
  -1 -11   4    5.15    0.36
   1 -11  -4    4.50    0.36
   1 -11  -4    4.83    0.30
  -1  11   4    4.25    0.49
   1  11  -4    4.47    0.46
  -1 -11  -4    9.97    0.49
   1 -11   4   10.51    0.50
   1  11   4    9.80    0.63
  -1  11  -4   10.27    0.60
  -3 -11  -4    0.37    0.23
   3 -11   4    0.22    0.23
   3  11   4    0.16    0.33
  -3  11  -4   -0.37    0.29
  -5 -11  -4    4.49    0.36
   5 -11   4    3.76    0.34
   5  11   4    2.26    0.39
  -5  11  -4    3.01    0.37
   7 -11   4    2.67    0.31
   7 -11   4    2.54    0.24
  -7 -11  -4    3.02    0.30
  -7  11  -4    1.96    0.35
   7  11   4    2.19    0.39
   9 -11   4    2.05    0.29
   9 -11   4    2.35    0.24
  -9 -11  -4    2.84    0.30
  -9  11  -4    2.35    0.34
   9  11   4    2.73    0.40
 -11 -11  -4    5.33    0.40
  11 -11   4    4.80    0.39
  11 -11   4    4.22    0.31
  11  11   4    4.69    0.51
  13 -11   4    0.10    0.19
  13 -11   4    0.09    0.25
 -13 -11  -4    0.27    0.25
  13  11   4    0.24    0.33
 -15 -11  -4    0.64    0.26
  15 -11   4    0.69    0.21
  15  11   4    0.31    0.34
 -17 -11  -4    0.44    0.26
  17 -11   4    0.43    0.21
 -17  11  -4    0.58    0.30
  17  11   4    0.45    0.36
  19 -11   4    1.02    0.24
 -19 -11  -4    1.07    0.28
 -19  11  -4    0.96    0.32
  19  11   4    0.59    0.37
  21 -11   4    1.13    0.26
 -21 -11  -4    1.85    0.30
 -21  11  -4    1.29    0.35
  21  11   4    1.39    0.39
 -23 -11  -4    0.17    0.28
  23 -11   4    0.88    0.27
  23  11   4    1.03    0.41
 -23  11  -4    0.57    0.36
 -25 -11  -4   -0.44    0.27
  25 -11   4    0.09    0.26
 -25  11  -4   -0.37    0.35
  25  11   4   -0.34    0.38
  27 -11   4    1.96    0.32
 -27 -11  -4    2.30    0.35
  27  11   4    1.97    0.46
 -27  11  -4    2.45    0.45
  29 -11   4    0.58    0.29
  29  11   4    1.21    0.46
 -29  11  -4    0.76    0.42
  32 -12  -4    2.19    0.37
  32  12  -4    1.70    0.46
 -32  12   4    1.92    0.43
  30 -12  -4    0.83    0.31
 -30  12   4    0.37    0.37
  30  12  -4    0.30    0.39
  28 -12  -4    0.30    0.28
 -28  12   4   -0.54    0.35
  28  12  -4   -0.28    0.36
  26 -12  -4    0.19    0.27
 -26  12   4   -0.18    0.34
  26  12  -4   -0.22    0.35
  24 -12  -4    1.04    0.29
 -24 -12   4    1.66    0.28
 -24  12   4    0.91    0.37
  24  12  -4    0.89    0.39
 -22 -12   4    0.34    0.24
  22 -12  -4    0.38    0.25
  22  12  -4   -0.17    0.35
 -22  12   4    0.07    0.34
  20 -12  -4    1.03    0.27
 -20 -12   4    1.39    0.27
  20  12  -4    0.55    0.36
 -20  12   4    0.92    0.34
  18 -12  -4    0.15    0.23
 -18 -12   4    0.14    0.23
 -18  12   4   -0.26    0.30
  18  12  -4   -0.18    0.34
  16 -12  -4    2.05    0.27
 -16 -12   4    3.35    0.36
 -16  12   4    2.40    0.36
  16  12  -4    1.76    0.39
 -14 -12   4    0.57    0.24
  14 -12  -4    0.25    0.23
 -14  12   4    0.42    0.29
  14  12  -4    0.27    0.35
  12 -12  -4    0.49    0.22
 -12 -12   4    0.84    0.25
 -12  12   4    0.14    0.31
  12  12  -4    0.36    0.35
 -12  12   4    0.22    0.26
 -10 -12   4    1.48    0.27
  10 -12  -4    0.87    0.24
 -10  12   4    1.06    0.34
  10  12  -4    0.84    0.36
 -10  12   4    0.93    0.27
  -8 -12   4    3.68    0.34
   8 -12  -4    2.19    0.28
  -8  12   4    2.26    0.38
   8  12  -4    2.04    0.40
  -8  12   4    2.50    0.30
  -6 -12   4   10.60    0.52
   6 -12  -4    9.79    0.48
   6  12  -4   10.27    0.64
  -6  12   4   10.49    0.63
  -6  12   4   10.01    0.51
  -4 -12   4    2.04    0.28
   4 -12  -4    1.62    0.26
  -4  12   4    1.40    0.37
   4  12  -4    1.39    0.38
   2 -12  -4    1.18    0.25
  -2 -12   4    1.29    0.26
  -2  12   4    1.34    0.37
   2  12  -4    1.11    0.36
   0 -12  -4    1.02    0.25
   0 -12   4    1.37    0.26
   0  12   4    1.26    0.37
   0  12  -4    1.07    0.35
   2 -12   4    2.72    0.32
  -2 -12  -4    2.46    0.30
   2  12   4    2.25    0.40
  -2  12  -4    2.68    0.39
   4 -12   4    2.54    0.31
  -4 -12  -4    2.93    0.32
   4  12   4    2.15    0.40
  -4  12  -4    2.90    0.39
   6 -12   4    6.03    0.41
  -6 -12  -4    6.71    0.44
  -6  12  -4    6.28    0.51
   6  12   4    5.42    0.55
   8 -12   4    0.99    0.27
  -8 -12  -4    1.28    0.28
   8  12   4    0.64    0.36
  -8  12  -4    0.65    0.32
 -10 -12  -4   10.68    0.53
  10 -12   4   10.09    0.54
  10  12   4    9.88    0.66
 -12 -12  -4    2.32    0.31
  12 -12   4    1.97    0.31
  12  12   4    2.13    0.40
 -14 -12  -4    1.33    0.29
  14 -12   4    1.48    0.32
  14  12   4    1.31    0.38
 -16 -12  -4    6.39    0.43
  16 -12   4    5.40    0.37
  16  12   4    6.46    0.57
 -16  12  -4    5.71    0.45
 -18 -12  -4    0.52    0.28
  18 -12   4    0.82    0.24
 -18  12  -4    0.89    0.32
  18  12   4    0.15    0.37
  20 -12   4    1.29    0.27
 -20 -12  -4    1.10    0.30
 -20  12  -4    1.58    0.36
  20  12   4    1.35    0.41
 -22 -12  -4    4.04    0.40
  22 -12   4    3.95    0.36
  22  12   4    4.53    0.52
 -22  12  -4    4.41    0.47
  24 -12   4    0.28    0.27
 -24  12  -4   -0.51    0.36
  24  12   4    0.45    0.42
  26 -12   4    0.20    0.29
  26  12   4    0.41    0.43
 -26  12  -4   -0.29    0.37
  28 -12   4    0.63    0.30
 -28  12  -4    0.42    0.43
  28  12   4    1.01    0.47
  31 -13  -4    4.54    0.44
  31  13  -4    4.26    0.57
 -31  13   4    4.45    0.53
  29 -13  -4    2.90    0.39
  29  13  -4    1.53    0.46
 -29  13   4    1.86    0.45
  27 -13  -4    0.26    0.28
  27  13  -4    0.06    0.40
 -27  13   4   -0.23    0.37
  25 -13  -4    2.46    0.33
  25  13  -4    1.16    0.42
 -25  13   4    2.18    0.43
  23 -13  -4   -0.05    0.25
 -23  13   4   -0.22    0.35
  23  13  -4   -0.17    0.37
  21 -13  -4    2.14    0.32
  21  13  -4    2.74    0.46
 -21  13   4    1.24    0.37
  19 -13  -4    1.98    0.31
 -19 -13   4    3.00    0.33
  19  13  -4    1.95    0.43
 -19  13   4    1.87    0.39
 -17 -13   4    0.73    0.26
  17 -13  -4    0.72    0.26
  17  13  -4   -0.23    0.36
 -17  13   4    0.73    0.33
  15 -13  -4    4.72    0.36
 -15 -13   4    5.72    0.42
  15  13  -4    3.65    0.47
 -15  13   4    5.13    0.45
  13 -13  -4    3.53    0.33
 -13 -13   4    4.24    0.38
 -13  13   4    3.15    0.37
  13  13  -4    2.01    0.43
 -11 -13   4    3.45    0.36
  11 -13  -4    3.47    0.34
 -11  13   4    4.19    0.47
  11  13  -4    4.03    0.48
 -11  13   4    3.62    0.37
   9 -13  -4    5.38    0.38
  -9 -13   4    6.43    0.42
  -9  13   4    5.93    0.53
   9  13  -4    5.81    0.55
  -7 -13   4    0.81    0.25
   7 -13  -4    0.85    0.24
  -7  13   4    0.64    0.36
   7  13  -4    0.72    0.37
   5 -13  -4   11.27    0.52
  -5 -13   4   11.40    0.56
   5  13  -4   10.92    0.69
  -5  13   4   11.38    0.69
  -3 -13   4    2.70    0.31
   3 -13  -4    2.58    0.29
  -3  13   4    2.56    0.42
   3  13  -4    2.26    0.41
   1 -13  -4    5.50    0.39
  -1 -13   4    4.60    0.38
   1  13  -4    4.54    0.48
  -1  13   4    5.10    0.50
  -1 -13  -4    8.67    0.48
   1 -13   4    8.66    0.48
  -1  13  -4    9.26    0.60
   1  13   4    7.84    0.61
   3 -13   4    1.41    0.29
  -3 -13  -4    1.76    0.29
  -3  13  -4    1.46    0.36
   3  13   4    1.55    0.39
  -5 -13  -4    1.22    0.28
   5 -13   4    1.35    0.27
  -5  13  -4    0.95    0.35
   5  13   4    0.85    0.38
   7 -13   4    4.66    0.39
  -7 -13  -4    5.74    0.42
  -7  13  -4    4.88    0.48
   7  13   4    4.50    0.49
  -9 -13  -4    4.01    0.40
   9 -13   4    3.78    0.38
   9  13   4    3.22    0.46
  11 -13   4    2.43    0.34
 -11 -13  -4    3.49    0.35
  11  13   4    2.00    0.41
 -13 -13  -4    3.55    0.36
  13 -13   4    3.04    0.38
  13  13   4    2.82    0.44
 -15 -13  -4    1.70    0.31
  15  13   4    1.09    0.40
 -15  13  -4    2.06    0.35
 -17 -13  -4    2.86    0.35
  17  13   4    1.63    0.42
 -17  13  -4    1.90    0.35
 -19  13  -4    2.41    0.40
  19  13   4    2.15    0.45
  21  13   4    7.89    0.67
 -21  13  -4    7.55    0.55
 -23  13  -4    2.00    0.43
  23  13   4    2.14    0.48
 -25  13  -4    0.12    0.41
  25  13   4    0.98    0.46
  28 -14  -4    1.11    0.33
  28  14  -4    0.69    0.46
 -28  14   4   -0.01    0.41
  26 -14  -4    1.44    0.33
  26  14  -4    1.06    0.45
 -26  14   4    1.71    0.44
  24 -14  -4    0.86    0.29
 -24  14   4    0.75    0.41
  24  14  -4    0.67    0.42
  22 -14  -4    0.08    0.28
  22  14  -4    0.18    0.39
 -22  14   4   -0.05    0.37
  20 -14  -4    6.50    0.44
 -20  14   4    5.83    0.52
  20  14  -4    5.25    0.61
  18 -14  -4    1.20    0.29
 -18 -14   4    1.70    0.31
  18  14  -4    1.16    0.42
 -18  14   4    1.00    0.36
  16 -14  -4    5.05    0.40
 -16 -14   4    6.18    0.44
 -16  14   4    4.65    0.48
  16  14  -4    3.74    0.50
  14 -14  -4    3.43    0.35
 -14 -14   4    4.65    0.40
  14  14  -4    3.27    0.49
  12 -14  -4    1.97    0.29
 -12 -14   4    2.33    0.32
  12  14  -4    1.78    0.45
  10 -14  -4    1.56    0.27
 -10 -14   4    1.78    0.30
 -10  14   4    1.51    0.39
  10  14  -4    1.01    0.42
  -8 -14   4    1.43    0.28
   8 -14  -4    1.39    0.27
   8  14  -4    0.71    0.41
  -8  14   4    1.15    0.39
   6 -14  -4   11.45    0.54
  -6 -14   4   11.61    0.57
  -6  14   4   11.02    0.70
   6  14  -4   11.08    0.72
   4 -14  -4    6.78    0.42
  -4 -14   4    6.74    0.44
  -4  14   4    6.41    0.58
   4  14  -4    6.33    0.59
  -2 -14   4    5.32    0.40
   2 -14  -4    5.66    0.40
  -2  14   4    5.41    0.57
   2  14  -4    4.77    0.55
   0 -14  -4    1.88    0.28
   0 -14   4    0.89    0.28
   0  14  -4    1.07    0.40
   0  14   4    0.43    0.38
   2 -14   4    2.73    0.33
  -2 -14  -4    2.91    0.32
   2  14   4    2.41    0.45
  -2  14  -4    2.37    0.43
  -4 -14  -4    1.78    0.30
   4 -14   4    1.47    0.29
   4  14   4    1.07    0.41
  -4  14  -4    1.58    0.40
  -6 -14  -4    3.46    0.35
   6 -14   4    2.68    0.35
   6  14   4    3.63    0.48
  -6  14  -4    2.84    0.43
  -8 -14  -4    0.65    0.29
   8 -14   4    0.84    0.30
   8  14   4    0.67    0.39
  10 -14   4    2.86    0.36
 -10 -14  -4    2.83    0.35
  10  14   4    2.48    0.44
  12 -14   4    7.36    0.51
  12  14   4    7.53    0.63
 -14  14  -4    1.76    0.36
  14  14   4    1.58    0.43
 -16  14  -4    0.34    0.31
  16  14   4    0.56    0.41
  18  14   4    6.36    0.63
 -18  14  -4    5.59    0.48
 -20  14  -4    2.08    0.40
  20  14   4    2.72    0.49
 -22  14  -4    0.41    0.38
  22  14   4    0.48    0.45
  25 -15  -4    0.27    0.31
  25  15  -4   -0.08    0.43
 -25  15   4   -0.39    0.39
  23 -15  -4    0.91    0.31
 -23  15   4   -0.19    0.40
  23  15  -4    0.44    0.44
  21 -15  -4    6.59    0.47
  21  15  -4    4.82    0.58
  19 -15  -4    3.38    0.37
  19  15  -4    2.40    0.49
  17 -15  -4    0.34    0.27
  17  15  -4   -0.48    0.39
  15 -15  -4    7.38    0.47
  15  15  -4    7.46    0.67
 -13 -15   4    3.46    0.37
  13 -15  -4    3.12    0.33
  13  15  -4    1.94    0.48
 -11 -15   4    5.24    0.42
  11 -15  -4    5.28    0.39
  11  15  -4    3.22    0.52
  -9 -15   4    6.36    0.45
   9 -15  -4    5.58    0.41
   9  15  -4    6.05    0.61
  -7 -15   4    7.48    0.48
   7 -15  -4    7.44    0.44
   7  15  -4    7.34    0.64
  -7  15   4    7.46    0.61
   5 -15  -4    2.76    0.31
  -5 -15   4    2.49    0.34
   5  15  -4    1.82    0.47
  -5  15   4    2.04    0.44
  -3 -15   4    0.38    0.27
   3 -15  -4    1.02    0.26
   3  15  -4    0.53    0.42
  -3  15   4    0.35    0.40
  -1 -15   4    5.54    0.43
   1 -15  -4    6.81    0.43
   1  15  -4    5.40    0.58
  -1  15   4    5.40    0.55
  -1 -15  -4    6.80    0.44
   1 -15   4    5.54    0.44
   1  15   4    5.48    0.60
  -1  15  -4    5.61    0.58
   3 -15   4    1.15    0.30
  -3  15  -4    1.31    0.42
   3  15   4    1.30    0.44
   5 -15   4    0.33    0.28
   5  15   4    0.13    0.40
  -5  15  -4   -0.29    0.37
   7 -15   4    1.28    0.32
   7  15   4    1.16    0.43
   9 -15   4    1.21    0.33
   9  15   4    1.06    0.43
  11 -15   4    2.81    0.40
  11  15   4    2.79    0.49
  13  15   4    3.72    0.52
 -15  15  -4    3.23    0.41
  15  15   4    2.19    0.48
  17  15   4    4.10    0.55
 -17  15  -4    4.81    0.47
  19  15   4    0.04    0.44
 -19  15  -4    0.00    0.36
  20 -16  -4    1.28    0.34
  20  16  -4    0.59    0.47
  18 -16  -4    1.29    0.32
  18  16  -4    0.93    0.47
  16 -16  -4    4.05    0.39
  16  16  -4    2.73    0.53
  14 -16  -4    2.26    0.33
  14  16  -4    0.72    0.46
  12 -16  -4    0.29    0.25
  12  16  -4    0.01    0.44
  10 -16  -4    5.44    0.41
  10  16  -4    4.56    0.59
  -8 -16   4    3.62    0.40
   8 -16  -4    4.21    0.37
   8  16  -4    3.93    0.57
  -6 -16   4    1.12    0.32
  -6  16   4    0.52    0.42
   6  16  -4    0.36    0.45
  -4 -16   4    0.52    0.29
   4  16  -4    0.75    0.45
  -4  16   4    0.80    0.42
  -2 -16   4    0.54    0.30
   2  16  -4    0.21    0.44
  -2  16   4    0.48    0.43
   0 -16   4    2.94    0.37
   0  16   4    3.20    0.51
   0  16  -4    3.25    0.52
   2 -16   4    3.97    0.41
   2  16   4    4.38    0.54
  -2  16  -4    3.55    0.53
   4 -16   4    1.25    0.33
   4  16   4    1.20    0.46
   6 -16   4    0.93    0.32
   6  16   4    0.85    0.44
   8 -16   4    0.47    0.32
   8  16   4    0.05    0.42
  10 -16   4    2.66    0.40
  10  16   4    2.16    0.50
  12  16   4    2.65    0.53
  14  16   4    1.68    0.50
 -14  16  -4    2.44    0.40
  13  17  -4    0.51    0.48
  11  17  -4    0.60    0.49
   9  17  -4   -0.03    0.47
   7  17  -4    0.32    0.49
   5  17  -4    0.05    0.47
  -5  17   4    0.85    0.46
  -3 -17   4    1.66    0.36
   3  17  -4    1.54    0.51
  -3  17   4    1.82    0.49
  -1 -17   4    1.70    0.35
   1  17  -4    1.61    0.51
  -1  17   4    2.41    0.51
   1 -17   4    2.08    0.37
   1  17   4    2.58    0.53
  -1  17  -4    1.22    0.50
   3 -17   4    0.40    0.32
   3  17   4    0.80    0.48
   5 -17   4    1.14    0.36
   5  17   4    1.83    0.52
   7 -17   4    0.90    0.35
   7  17   4    0.75    0.48
   9 -17   4    0.07    0.35
   9  17   4   -0.03    0.46
  44   0  -5   -0.10    0.25
 -44   0   5   -0.20    0.34
 -42   0   5    0.06    0.33
  42   0  -5   -0.30    0.25
  40   0  -5   -0.30    0.24
 -40   0   5    0.24    0.31
  38   0  -5    0.07    0.24
 -38   0   5   -0.05    0.28
 -36   0   5    0.66    0.29
  36   0  -5    1.38    0.26
 -34   0   5    0.58    0.28
  34   0  -5    0.16    0.22
  32   0  -5    0.22    0.21
 -32   0   5    0.02    0.27
  30   0  -5    0.18    0.21
 -30   0   5   -0.02    0.25
 -28   0   5    0.49    0.25
  28   0  -5    0.62    0.21
  26   0  -5   -0.01    0.18
 -26   0   5    0.20    0.23
  24   0  -5    0.69    0.16
  24   0  -5    1.06    0.18
 -24   0   5    0.84    0.23
  22   0  -5    0.03    0.13
 -22   0   5    0.11    0.19
  22   0  -5    0.06    0.13
  20   0  -5    0.51    0.13
  20   0  -5    0.28    0.12
 -20   0   5    0.36    0.17
  18   0  -5    0.03    0.11
 -18   0   5   -0.06    0.17
  18   0  -5   -0.04    0.12
  16   0  -5    0.05    0.13
 -16   0   5   -0.14    0.17
  16   0  -5   -0.05    0.11
 -14   0   5    0.15    0.17
  14   0  -5    0.21    0.13
  14   0  -5   -0.04    0.11
 -12   0   5   -0.02    0.13
  12   0  -5   -0.01    0.09
  12   0  -5    0.14    0.12
 -10   0   5    0.08    0.09
  10   0  -5    0.03    0.07
 -10   0   5   -0.06    0.10
  -8   0   5   -0.02    0.08
  -8   0   5    0.04    0.08
  -6   0   5   -0.19    0.08
   6   0  -5    5.58    0.21
  -4   0   5   -0.10    0.08
   4   0  -5    0.11    0.06
  -4   0   5    0.10    0.06
  -2   0   5   -0.07    0.09
   2   0   5    0.15    0.06
   2   0   5    0.25    0.08
   2   0   5   -0.03    0.09
   4   0   5    0.08    0.08
   4   0   5    0.01    0.11
   4   0   5    0.15    0.09
   6   0   5    0.01    0.13
   6   0   5    0.12    0.11
   6   0   5    0.27    0.10
   8   0   5    0.01    0.12
   8   0   5   -0.19    0.15
  -8   0  -5    0.04    0.14
  10   0   5    0.07    0.13
 -10   0  -5    0.37    0.14
  10   0   5    0.03    0.14
  12   0   5    0.16    0.14
  12   0   5    0.08    0.13
 -12   0  -5    0.09    0.13
  14   0   5   -0.02    0.14
 -14   0  -5    0.27    0.14
  14   0   5    0.18    0.14
  16   0   5    0.31    0.16
  16   0   5    0.27    0.15
 -16   0  -5    0.12    0.16
  18   0   5    0.04    0.16
 -18   0  -5    0.12    0.18
  18   0   5    0.18    0.16
 -20   0  -5   -0.19    0.19
  20   0   5   -0.15    0.17
  20   0   5    0.04    0.17
  22   0   5   -0.12    0.18
 -22   0  -5   -0.11    0.22
  24   0   5   -0.12    0.19
 -24   0  -5    0.10    0.24
  26   0   5    0.14    0.21
 -26   0  -5   -0.02    0.25
 -28   0  -5   -0.13    0.26
  28   0   5   -0.01    0.21
 -30   0  -5   -0.24    0.28
  30   0   5   -0.06    0.21
  32   0   5   -0.12    0.22
 -32   0  -5   -0.33    0.30
  34   0   5   -0.32    0.23
 -34   0  -5   -0.50    0.29
  36   0   5   -0.26    0.24
  38   0   5   -0.53    0.24
  45  -1  -5    0.93    0.30
 -45  -1   5    0.68    0.38
 -45   1   5    0.71    0.39
  43  -1  -5    0.07    0.27
 -43  -1   5    0.24    0.35
 -43   1   5    0.09    0.34
  43   1  -5    0.11    0.25
  41  -1  -5    1.81    0.31
 -41  -1   5    1.10    0.35
 -41   1   5    1.24    0.36
  41   1  -5    0.78    0.25
 -39  -1   5    2.73    0.39
  39  -1  -5    2.41    0.33
  39   1  -5    2.02    0.30
 -39   1   5    2.68    0.40
  37  -1  -5   10.46    0.53
 -37  -1   5   10.55    0.60
  37   1  -5   10.52    0.52
 -37   1   5   10.47    0.61
  35  -1  -5   11.01    0.53
 -35  -1   5   10.83    0.59
  35   1  -5   10.44    0.52
 -35   1   5   10.54    0.60
 -33  -1   5    3.61    0.38
  33  -1  -5    3.63    0.34
 -33   1   5    4.30    0.41
  33   1  -5    3.32    0.32
 -31  -1   5   22.51    0.92
  31  -1  -5   22.53    0.82
 -31   1   5   23.69    0.94
  31   1  -5   22.27    0.81
 -29  -1   5    0.38    0.24
  29  -1  -5    0.99    0.23
 -29   1   5    0.77    0.29
  29   1  -5    0.86    0.22
 -27  -1   5   23.45    0.93
  27  -1  -5   23.44    0.85
 -27   1   5   24.57    0.94
  27   1  -5   24.99    0.85
 -25  -1   5   17.41    0.72
  25  -1  -5   17.69    0.63
 -25   1   5   17.27    0.73
  25   1  -5   16.73    0.62
  25   1  -5   15.83    0.66
  23  -1  -5    7.26    0.35
 -23  -1   5    7.85    0.42
  23   1  -5    7.07    0.36
 -23   1   5    7.36    0.43
  23   1  -5    6.95    0.34
 -21  -1   5   12.32    0.52
  21  -1  -5   12.16    0.46
  21  -1  -5   11.14    0.45
 -21   1   5   11.89    0.54
  21   1  -5   11.69    0.49
  21   1  -5   12.57    0.46
 -19  -1   5   11.22    0.49
  19  -1  -5   11.11    0.42
  19  -1  -5   10.47    0.42
  19   1  -5   10.40    0.45
  19   1  -5   10.76    0.41
 -19   1   5   11.35    0.50
 -17  -1   5   12.69    0.54
  17  -1  -5   12.84    0.49
  17  -1  -5   13.45    0.51
  17   1  -5   13.54    0.53
  17   1  -5   13.48    0.48
 -17   1   5   13.49    0.55
  15  -1  -5    0.43    0.13
 -15  -1   5    0.35    0.17
  15  -1  -5    0.38    0.13
  15   1  -5    0.33    0.11
 -15   1   5    0.43    0.19
  15   1  -5    0.48    0.15
 -13  -1   5   41.20    1.36
  13  -1  -5   40.77    1.24
  13   1  -5   40.48    1.39
  13   1  -5   39.24    1.23
 -13   1   5   39.17    1.35
  11  -1  -5   19.87    0.63
 -11  -1   5   18.17    0.69
  11   1  -5   17.95    0.61
 -11   1   5   19.76    0.69
  11   1  -5   20.51    0.71
 -11   1   5   19.99    0.69
  -9  -1   5    0.32    0.10
  -9   1   5    0.49    0.11
  -9   1   5    0.30    0.09
   9   1  -5    0.62    0.11
  -7  -1   5   18.83    0.65
   7  -1  -5   18.68    0.60
  -7   1   5   18.81    0.68
  -7   1   5   19.06    0.65
   7   1  -5   19.04    0.58
   5  -1  -5   19.43    0.62
  -5  -1   5   19.66    0.62
  -5  -1   5   17.14    0.65
  -5   1   5   18.62    0.61
   5   1  -5   19.71    0.60
  -5   1   5   16.24    0.65
  -3  -1   5   49.22    1.67
   3  -1  -5   93.36    2.83
   3   1  -5   97.06    2.82
  -3   1   5   49.18    1.67
  -1  -1   5   24.90    0.77
   1  -1  -5   25.89    0.81
  -1  -1   5   21.25    0.82
  -1   1   5   20.32    0.82
  -1   1   5   26.04    0.76
   1   1  -5   26.22    0.80
   1  -1   5  133.46    5.16
   1  -1   5  178.81    5.16
   1  -1   5  154.62    4.61
  -1  -1  -5  182.97    5.41
   1   1   5  133.97    5.17
   1   1   5  180.52    4.99
   3  -1   5   21.12    0.72
  -3  -1  -5   20.89    0.67
   3  -1   5   20.65    0.67
   3  -1   5   21.74    0.77
   3   1   5   20.60    0.77
   3   1   5   21.65    0.70
   7  -1   5   16.57    0.58
   7  -1   5   14.96    0.62
   7  -1   5   16.04    0.55
  -7  -1  -5   15.87    0.56
   7   1   5   15.01    0.63
   7   1   5   16.15    0.56
  -9  -1  -5    5.19    0.28
   9   1   5    4.56    0.28
  -9   1  -5    4.66    0.29
  11  -1   5    1.21    0.15
 -11  -1  -5    1.41    0.16
  11  -1   5    1.22    0.16
 -11   1  -5    1.57    0.18
  11   1   5    1.10    0.17
  11   1   5    1.33    0.16
  13  -1   5   30.81    0.96
  13  -1   5   28.86    1.04
 -13  -1  -5   31.06    1.04
  13   1   5   28.54    1.06
  13   1   5   28.98    0.96
 -13   1  -5   29.79    1.05
  15  -1   5   58.47    1.82
  15  -1   5   57.80    1.99
 -15  -1  -5   61.04    2.00
 -15   1  -5   60.05    2.00
  15   1   5   58.84    1.82
  15   1   5   58.57    2.01
  17  -1   5    6.87    0.36
 -17   1  -5    6.76    0.39
  19  -1   5   12.16    0.51
 -19  -1  -5   13.02    0.56
  19  -1   5   11.78    0.51
  19   1   5   12.28    0.55
  19   1   5   11.62    0.51
 -19   1  -5   12.25    0.57
  21  -1   5   19.53    0.74
 -21  -1  -5   20.42    0.80
 -21   1  -5   20.21    0.81
  21   1   5   19.93    0.75
  21   1   5   20.04    0.79
  23  -1   5    5.35    0.37
 -23  -1  -5    6.25    0.44
  23   1   5    5.51    0.38
 -23   1  -5    6.50    0.44
  25  -1   5   13.82    0.60
 -25  -1  -5   15.11    0.66
 -25   1  -5   13.94    0.67
  25   1   5   13.82    0.60
 -27  -1  -5    1.41    0.31
  27  -1   5    1.48    0.27
  27   1   5    1.33    0.26
 -27   1  -5    1.66    0.31
 -29  -1  -5    1.96    0.32
 -29   1  -5    1.12    0.31
  29   1   5    0.81    0.24
  31  -1   5    2.89    0.32
 -31  -1  -5    4.28    0.46
 -31   1  -5    3.50    0.40
  31   1   5    3.66    0.35
  33  -1   5    0.85    0.27
  33   1   5    0.73    0.27
 -33   1  -5    0.13    0.32
  35  -1   5    0.19    0.25
 -35   1  -5    0.70    0.35
  35   1   5    0.36    0.26
  37  -1   5    0.37    0.29
  37   1   5    0.51    0.29
 -37   1  -5    0.07    0.35
 -44  -2   5    1.22    0.37
  44  -2  -5    1.15    0.32
  44   2  -5    0.93    0.29
 -44   2   5    1.15    0.40
 -42  -2   5    3.50    0.43
  42  -2  -5    3.58    0.38
 -42   2   5    2.97    0.44
  42   2  -5    3.42    0.35
  40  -2  -5    0.28    0.26
 -40  -2   5    0.37    0.31
 -40   2   5    0.09    0.33
  40   2  -5    0.14    0.24
  38  -2  -5   11.86    0.58
 -38  -2   5   12.86    0.67
 -38   2   5   11.83    0.67
  38   2  -5   11.71    0.56
 -36  -2   5    7.35    0.51
  36  -2  -5    7.37    0.45
  36   2  -5    7.59    0.43
 -36   2   5    7.80    0.53
  34  -2  -5    2.69    0.31
 -34  -2   5    2.90    0.35
  34   2  -5    2.42    0.28
 -34   2   5    3.21    0.39
 -32  -2   5   12.08    0.61
  32  -2  -5   10.96    0.53
 -32   2   5   12.64    0.64
  32   2  -5   11.79    0.52
  30  -2  -5   12.99    0.58
 -30  -2   5   13.03    0.63
  30   2  -5   14.35    0.57
 -30   2   5   13.99    0.67
 -28  -2   5   22.07    0.88
  28  -2  -5   22.77    0.81
 -28   2   5   21.98    0.89
  28   2  -5   22.18    0.80
 -26  -2   5    4.07    0.37
  26  -2  -5    4.64    0.32
  26   2  -5    3.43    0.34
 -26   2   5    4.39    0.40
  26   2  -5    3.97    0.29
 -24  -2   5    5.95    0.39
  24  -2  -5    6.00    0.34
  24   2  -5    5.58    0.36
  24   2  -5    5.91    0.31
 -24   2   5    6.04    0.41
  22  -2  -5    2.67    0.25
 -22  -2   5    2.89    0.30
 -22   2   5    2.80    0.30
  22   2  -5    2.92    0.22
  22   2  -5    2.95    0.28
 -20  -2   5   27.65    0.99
  20  -2  -5   27.57    0.92
  20   2  -5   27.40    1.01
 -20   2   5   27.66    1.00
  20   2  -5   28.87    0.90
 -18  -2   5    2.02    0.21
  18  -2  -5    1.85    0.18
 -18   2   5    2.39    0.24
  18   2  -5    2.37    0.25
  18   2  -5    2.47    0.19
  16  -2  -5   50.03    1.59
  16  -2  -5   47.27    1.46
 -16  -2   5   47.66    1.61
 -16   2   5   48.70    1.62
  16   2  -5   43.69    1.43
  16   2  -5   47.04    1.62
  14  -2  -5   10.10    0.39
 -14   2   5    9.53    0.40
  14   2  -5    8.89    0.36
  14   2  -5    9.96    0.44
 -14   2   5   10.30    0.46
 -12  -2   5  134.73    4.68
  12  -2  -5  148.39    4.41
 -12   2   5  151.00    4.68
 -12   2   5  153.24    4.85
  12   2  -5  148.81    4.94
 -10  -2   5   19.21    0.67
  10  -2  -5   19.47    0.63
 -10   2   5   18.04    0.66
  10   2  -5   18.59    0.59
  10   2  -5   19.08    0.70
 -10   2   5   18.96    0.68
  -8  -2   5   26.03    0.87
   8  -2  -5   26.37    0.81
   8   2  -5   25.17    0.91
  -8   2   5   25.36    0.86
  -8   2   5   25.38    0.90
   8   2  -5   25.16    0.77
   6   2  -5    8.17    0.36
  -6   2   5    9.77    0.34
  -6   2   5    7.83    0.37
   4  -2  -5   37.17    1.12
   4   2  -5   36.09    1.10
  -2  -2   5   25.23    0.96
  -2  -2   5   28.08    0.91
   2  -2  -5   27.35    0.88
  -2   2   5   27.49    0.97
  -2   2   5   28.80    0.89
   2   2  -5   29.20    0.86
   0  -2  -5   42.51    1.30
   2  -2   5   28.92    0.91
  -2  -2  -5   32.03    1.00
   2  -2   5   28.72    1.05
   2  -2   5   30.76    0.99
   2   2   5   30.90    1.06
   4  -2   5   59.03    1.91
  -4  -2  -5   59.87    1.82
   4  -2   5   60.01    2.00
   4  -2   5   57.01    1.77
   4   2   5   59.23    2.01
   6  -2   5    1.84    0.19
   6  -2   5    1.83    0.15
   6  -2   5    1.89    0.18
  -6  -2  -5    1.62    0.18
   6   2   5    1.52    0.22
   8  -2   5    1.02    0.16
  -8  -2  -5    1.02    0.13
   8  -2   5    1.14    0.14
   8   2   5    1.12    0.17
   8   2   5    1.01    0.20
 -10  -2  -5    4.43    0.26
  10  -2   5    4.17    0.25
  10  -2   5    3.85    0.27
  10   2   5    4.21    0.28
  10   2   5    3.31    0.32
 -12  -2  -5    3.30    0.24
  12  -2   5    2.77    0.24
  12  -2   5    3.21    0.24
 -12   2  -5    3.18    0.27
  14  -2   5   33.92    1.08
  14  -2   5   33.05    1.17
 -14  -2  -5   36.36    1.18
  14   2   5   32.91    1.20
 -14   2  -5   32.90    1.19
  14   2   5   33.61    1.09
  16  -2   5   74.78    2.33
  16  -2   5   75.23    2.55
 -16  -2  -5   82.18    2.56
  16   2   5   77.70    2.34
 -16   2  -5   74.78    2.57
  16   2   5   75.38    2.59
  18  -2   5    3.68    0.27
 -18  -2  -5    3.57    0.32
  18  -2   5    3.66    0.30
  18   2   5    3.49    0.29
  18   2   5    3.26    0.34
 -18   2  -5    3.64    0.33
  20  -2   5    5.96    0.37
 -20  -2  -5    6.60    0.41
  20   2   5    6.20    0.41
 -20   2  -5    6.42    0.43
  20   2   5    6.52    0.37
  22  -2   5    2.14    0.26
 -22  -2  -5    2.63    0.29
  22   2   5    2.11    0.26
 -22   2  -5    1.91    0.30
  22   2   5    1.92    0.26
  24  -2   5   26.10    0.93
 -24  -2  -5   30.05    1.07
 -24   2  -5   27.22    1.08
  24   2   5   25.87    0.94
 -26  -2  -5    2.07    0.30
  26  -2   5    1.27    0.24
  26   2   5    1.28    0.25
 -26   2  -5    1.67    0.31
 -28  -2  -5    0.34    0.26
  28  -2   5    0.25    0.21
  28   2   5    0.46    0.24
 -28   2  -5    0.21    0.28
  30  -2   5    4.37    0.37
  30   2   5    4.73    0.39
 -30   2  -5    4.56    0.44
  32  -2   5    2.70    0.34
 -32   2  -5    3.47    0.42
  32   2   5    3.46    0.36
  34  -2   5    0.79    0.27
  34   2   5    0.72    0.28
 -34   2  -5    0.32    0.32
  36  -2   5    1.52    0.33
 -36   2  -5    1.11    0.38
  36   2   5    1.60    0.33
  38  -2   5    1.04    0.32
  38   2   5    1.05    0.33
 -38   2  -5    0.78    0.40
  43  -3  -5    1.17    0.31
 -43  -3   5    0.98    0.34
 -43   3   5    0.61    0.38
  43   3  -5    0.80    0.27
  41  -3  -5    1.86    0.33
 -41  -3   5    2.20    0.37
 -41   3   5    1.98    0.40
  41   3  -5    1.95    0.29
  39  -3  -5    2.85    0.34
 -39  -3   5    4.31    0.44
  39   3  -5    3.73    0.35
 -39   3   5    3.09    0.42
  37  -3  -5    0.94    0.28
 -37  -3   5    0.89    0.30
  37   3  -5    1.04    0.24
 -37   3   5    0.71    0.33
 -35  -3   5    3.26    0.37
  35  -3  -5    2.73    0.33
  35   3  -5    3.21    0.32
 -35   3   5    3.65    0.43
  33  -3  -5    3.56    0.33
 -33  -3   5    2.87    0.34
  33   3  -5    3.56    0.32
 -33   3   5    2.80    0.38
 -31  -3   5    8.17    0.50
  31  -3  -5    7.39    0.43
  31   3  -5    7.36    0.40
 -31   3   5    7.87    0.51
 -29  -3   5   21.25    0.85
  29  -3  -5   21.20    0.79
  29   3  -5   20.82    0.76
 -29   3   5   20.63    0.87
 -27  -3   5    2.78    0.32
  27  -3  -5    2.48    0.27
  27   3  -5    2.63    0.29
 -27   3   5    3.06    0.35
  27   3  -5    2.72    0.25
 -25  -3   5    5.67    0.40
  25  -3  -5    5.90    0.36
  25   3  -5    5.87    0.40
  25   3  -5    6.05    0.33
 -25   3   5    6.10    0.43
 -23  -3   5   15.90    0.66
  23  -3  -5   15.68    0.59
 -23   3   5   16.74    0.69
  23   3  -5   16.17    0.57
  23   3  -5   15.41    0.66
 -21  -3   5   60.98    2.07
  21  -3  -5   60.90    1.93
  21   3  -5   63.84    1.91
 -21   3   5   63.33    2.08
  21   3  -5   62.80    2.15
  19  -3  -5   24.08    0.79
  19   3  -5   22.53    0.87
 -19   3   5   22.92    0.85
  17  -3  -5    7.99    0.33
 -17   3   5    8.11    0.41
  17   3  -5    5.62    0.28
  17   3  -5    7.73    0.38
 -15  -3   5   52.42    1.75
  15  -3  -5   49.78    1.54
 -15   3   5   52.47    1.75
 -15   3   5   52.68    1.77
  15   3  -5   49.86    1.72
 -13  -3   5   26.25    0.92
  13  -3  -5   25.25    0.80
 -13   3   5   26.35    0.92
  13   3  -5   21.95    0.75
  13   3  -5   25.98    0.91
 -13   3   5   25.62    0.91
 -11  -3   5    8.87    0.42
  11  -3  -5    9.62    0.38
 -11   3   5    8.89    0.40
  11   3  -5    8.85    0.45
 -11   3   5    9.26    0.41
   9  -3  -5   29.65    0.94
  -9  -3   5   30.37    1.03
  -9   3   5   30.00    1.05
  -9   3   5   29.80    1.01
   9   3  -5   29.13    1.05
  -7  -3   5   71.14    2.36
   7  -3  -5   74.43    2.20
  -7   3   5   74.09    2.46
   7   3  -5   72.09    2.47
  -7   3   5   74.05    2.35
   5  -3  -5  125.62    3.38
  -5  -3   5  130.26    4.02
   5   3  -5  100.93    3.77
  -5   3   5  122.01    4.01
  -5   3   5  125.00    4.19
  -3  -3   5   73.64    2.38
  -1  -3   5  190.92    5.69
   1  -3  -5  187.04    5.69
  -1  -3   5  187.43    6.14
  -1   3   5  194.97    6.34
   1   3  -5  197.78    6.38
   1  -3   5   59.81    1.95
  -1   3  -5   23.81    0.86
   3  -3   5   49.54    1.48
   3  -3   5   48.27    1.61
  -3  -3  -5   49.06    1.39
  -3   3  -5   40.74    1.54
   3   3   5   49.09    1.70
   5  -3   5  119.44    4.00
  -5  -3  -5  123.54    3.69
   5  -3   5  128.91    4.16
   5  -3   5  126.64    3.71
   5   3   5  124.40    4.18
  -7  -3  -5   34.23    1.12
   7  -3   5   33.92    1.19
   7  -3   5   32.99    1.15
  -7  -3  -5   35.87    1.14
   7  -3   5   34.94    1.07
   7   3   5   33.92    1.23
  -9  -3  -5    4.54    0.29
   9  -3   5    5.08    0.30
   9  -3   5    4.54    0.27
   9  -3   5    4.63    0.28
  -9  -3  -5    4.91    0.25
   9   3   5    4.78    0.36
  11  -3   5   15.12    0.58
 -11  -3  -5   16.06    0.58
  11  -3   5   15.13    0.55
  11  -3   5   15.45    0.58
  11   3   5   14.68    0.56
  11   3   5   15.28    0.64
  13  -3   5    8.52    0.38
 -13  -3  -5    8.82    0.37
  13  -3   5    8.26    0.38
  13   3   5    8.71    0.40
 -13   3  -5    8.61    0.42
  13   3   5    8.43    0.45
  15  -3   5    5.31    0.30
  15  -3   5    5.34    0.32
 -15  -3  -5    6.26    0.33
  15   3   5    5.42    0.38
 -15   3  -5    6.10    0.37
  15   3   5    5.88    0.34
  17  -3   5    0.86    0.14
  17  -3   5    0.75    0.19
 -17  -3  -5    0.98    0.18
  17   3   5    0.81    0.22
 -17   3  -5    1.11    0.21
  17   3   5    0.61    0.19
 -19  -3  -5    5.15    0.36
  19  -3   5    4.73    0.33
  19   3   5    5.14    0.34
  19   3   5    4.72    0.38
 -19   3  -5    4.75    0.38
 -21  -3  -5    7.34    0.43
  21  -3   5    6.60    0.39
 -21   3  -5    6.56    0.45
  21   3   5    6.42    0.44
  21   3   5    6.82    0.40
  23  -3   5   18.67    0.72
 -23  -3  -5   21.35    0.81
 -23   3  -5   18.96    0.83
  23   3   5   18.88    0.73
  23   3   5   18.08    0.79
 -25  -3  -5    2.82    0.31
  25  -3   5    2.24    0.29
  25   3   5    2.21    0.28
 -25   3  -5    3.16    0.36
  27  -3   5    5.28    0.39
  27   3   5    5.94    0.40
 -27   3  -5    5.64    0.46
  29  -3   5    1.44    0.26
  29   3   5    1.27    0.27
 -29   3  -5    1.08    0.32
  31  -3   5    3.77    0.36
  31   3   5    3.60    0.37
 -31   3  -5    3.75    0.42
  33  -3   5    3.78    0.38
 -33   3  -5    4.73    0.46
  33   3   5    4.87    0.41
  35  -3   5    1.37    0.30
 -35   3  -5    1.31    0.38
  35   3   5    1.81    0.34
  37  -3   5    1.11    0.32
  37   3   5    1.62    0.35
 -37   3  -5    1.20    0.39
  42  -4  -5    5.88    0.46
 -42  -4   5    6.00    0.52
 -42   4   5    5.58    0.55
  40  -4  -5    3.59    0.38
 -40  -4   5    3.15    0.39
  40   4  -5    2.48    0.30
 -40   4   5    2.75    0.43
 -38  -4   5    5.05    0.45
  38  -4  -5    4.03    0.39
 -38   4   5    4.05    0.46
  38   4  -5    4.31    0.36
 -36  -4   5    2.48    0.34
  36  -4  -5    2.43    0.33
 -36   4   5    2.18    0.39
  36   4  -5    2.45    0.29
 -34  -4   5    8.39    0.51
  34  -4  -5    8.22    0.47
  34   4  -5    8.32    0.44
 -34   4   5    8.05    0.54
 -32  -4   5    4.56    0.41
  32  -4  -5    4.47    0.37
 -32   4   5    4.60    0.44
  32   4  -5    4.46    0.33
  30  -4  -5    7.54    0.44
 -30  -4   5    7.06    0.46
 -30   4   5    7.58    0.50
  30   4  -5    7.62    0.39
  28  -4  -5   18.70    0.73
 -28  -4   5   18.83    0.78
  28   4  -5   19.85    0.81
 -28   4   5   18.93    0.80
  28   4  -5   18.82    0.70
 -26  -4   5   61.28    2.08
  26  -4  -5   62.17    1.99
  26   4  -5   64.02    2.21
 -26   4   5   61.93    2.11
  26   4  -5   63.37    1.95
  24  -4  -5   25.84    0.89
 -24  -4   5   25.78    0.97
 -24   4   5   25.84    0.99
  24   4  -5   24.86    0.85
  24   4  -5   26.40    0.99
 -22  -4   5    5.13    0.36
  22  -4  -5    4.58    0.31
  22   4  -5    4.34    0.25
 -22   4   5    4.95    0.38
  22   4  -5    4.76    0.36
 -20  -4   5    9.43    0.46
  20  -4  -5    9.53    0.42
 -20   4   5    9.52    0.47
  20   4  -5    9.35    0.48
  20   4  -5    9.38    0.37
  18  -4  -5   52.86    1.68
 -18  -4   5   54.60    1.84
 -18   4   5   55.77    1.85
  18   4  -5   54.50    1.89
  18   4  -5   55.30    1.65
 -16  -4   5   24.85    0.90
  16  -4  -5   23.89    0.79
 -16   4   5   24.93    0.87
 -16   4   5   25.42    0.90
  16   4  -5   23.95    0.89
  16   4  -5   22.79    0.74
  14  -4  -5    8.31    0.35
 -14  -4   5    8.55    0.41
 -14   4   5    9.21    0.43
  14   4  -5    8.20    0.41
 -14   4   5    8.69    0.37
  14   4  -5    6.35    0.28
  12  -4  -5   15.03    0.55
 -12   4   5   15.99    0.62
  12   4  -5   15.71    0.64
 -12   4   5   16.35    0.62
  10  -4  -5   21.15    0.72
 -10  -4   5   22.68    0.82
 -10   4   5   22.81    0.81
  10   4  -5   21.60    0.81
 -10   4   5   22.59    0.83
   8  -4  -5   50.41    1.57
   8   4  -5   51.98    1.78
  -8   4   5   52.65    1.80
  -6  -4   5  108.60    3.47
   6  -4  -5  105.35    3.14
  -6   4   5  107.10    3.62
   6   4  -5  104.42    3.52
  -6   4   5  108.31    3.45
  -4  -4   5   79.06    2.54
   4  -4  -5   77.44    2.25
  -4   4   5   79.70    2.51
  -4   4   5   76.30    2.65
   4   4  -5   71.31    2.51
   2  -4  -5   61.15    1.86
  -2  -4   5   63.19    2.08
  -2   4   5   64.46    2.18
   2   4  -5   61.03    2.08
   0  -4   5  342.11   11.23
   0  -4  -5  342.59   10.40
   0  -4   5  365.45   10.46
   0   4   5  349.48   11.80
   0   4  -5  353.93   11.67
   2  -4   5   69.75    2.27
  -2  -4  -5   68.91    2.09
  -4  -4  -5   41.91    1.31
   4  -4   5   42.06    1.41
   6  -4   5   79.22    2.61
   6  -4   5   82.51    2.42
  -6  -4  -5   81.14    2.46
  -6   4  -5   80.95    2.73
   6   4   5   79.44    2.74
   8  -4   5   53.90    1.80
  -8  -4  -5   56.11    1.75
   8  -4   5   54.48    1.67
   8   4   5   55.18    1.90
  -8   4  -5   56.88    1.93
 -10  -4  -5   66.83    2.07
 -10  -4  -5   67.83    2.17
  10  -4   5   64.87    1.95
  10  -4   5   61.85    2.10
 -10   4  -5   67.48    2.28
  10   4   5   64.73    2.21
 -12  -4  -5   37.85    1.25
  12  -4   5   38.51    1.19
 -12  -4  -5   37.53    1.23
  12  -4   5   36.27    1.28
 -12   4  -5   39.09    1.33
  12   4   5   36.62    1.35
 -14  -4  -5    1.79    0.16
  14  -4   5    1.40    0.19
 -14   4  -5    1.54    0.18
  14   4   5    1.46    0.21
 -14   4  -5    1.67    0.22
  14   4   5    1.35    0.25
  16  -4   5   -0.04    0.17
 -16  -4  -5    0.30    0.14
  16   4   5    0.31    0.23
 -16   4  -5    0.14    0.15
  16   4   5    0.10    0.17
 -16   4  -5    0.15    0.19
 -18  -4  -5   17.57    0.66
  18  -4   5   17.04    0.65
  18   4   5   17.80    0.67
 -18   4  -5   17.01    0.71
  18   4   5   16.51    0.75
 -20  -4  -5   13.13    0.55
  20  -4   5   12.50    0.54
 -20   4  -5   12.69    0.61
  20   4   5   11.73    0.61
  20   4   5   13.13    0.56
 -22  -4  -5   15.80    0.64
  22  -4   5   14.71    0.62
 -22   4  -5   14.76    0.69
  22   4   5   14.63    0.69
  22   4   5   15.43    0.63
  24  -4   5    2.14    0.27
  24   4   5    2.19    0.30
 -24   4  -5    2.30    0.33
  26  -4   5    7.03    0.44
  26   4   5    7.56    0.45
 -26   4  -5    7.07    0.50
 -28   4  -5    5.32    0.46
  28   4   5    5.17    0.40
  30  -4   5    1.98    0.29
  30   4   5    2.30    0.31
 -30   4  -5    2.21    0.38
  32  -4   5    3.96    0.38
 -32   4  -5    4.72    0.47
  32   4   5    4.33    0.40
  34  -4   5    2.80    0.35
 -34   4  -5    2.91    0.43
  34   4   5    2.66    0.37
  36  -4   5    8.04    0.52
  36   4   5    8.63    0.56
 -36   4  -5    8.15    0.59
  43  -5  -5    2.20    0.36
 -43  -5   5    2.61    0.40
 -43   5   5    1.40    0.44
 -41  -5   5    8.99    0.58
  41  -5  -5    8.05    0.53
 -41   5   5    7.59    0.61
 -39  -5   5    0.68    0.31
  39  -5  -5    0.43    0.30
 -39   5   5    0.30    0.35
 -37  -5   5    4.04    0.40
  37  -5  -5    2.82    0.35
 -37   5   5    3.42    0.44
  35  -5  -5    3.20    0.34
 -35  -5   5    2.48    0.34
  35   5  -5    2.10    0.26
 -35   5   5    2.34    0.38
 -33  -5   5   14.45    0.66
  33  -5  -5   14.15    0.63
  33   5  -5   14.34    0.59
 -33   5   5   13.16    0.69
  31  -5  -5    6.21    0.41
 -31  -5   5    6.54    0.44
 -31   5   5    6.08    0.47
  31   5  -5    5.83    0.35
  29  -5  -5    3.10    0.30
 -29  -5   5    3.61    0.34
 -29   5   5    3.36    0.38
  29   5  -5    2.92    0.35
  29   5  -5    2.67    0.27
 -27  -5   5    8.94    0.48
  27  -5  -5    8.64    0.46
 -27   5   5    8.89    0.52
  27   5  -5    9.09    0.52
  27   5  -5    8.34    0.40
  25  -5  -5   32.80    1.13
 -25  -5   5   33.04    1.21
  25   5  -5   33.30    1.09
  25   5  -5   34.76    1.28
 -25   5   5   34.14    1.24
  23  -5  -5   33.82    1.14
 -23  -5   5   36.07    1.27
  23   5  -5   35.29    1.29
  23   5  -5   34.25    1.10
 -23   5   5   35.51    1.29
  21  -5  -5    1.07    0.20
 -21  -5   5    0.68    0.20
  21   5  -5    1.21    0.25
 -21   5   5    1.04    0.25
  21   5  -5    1.07    0.15
 -19  -5   5   12.35    0.54
  19  -5  -5   12.14    0.49
 -19   5   5   12.62    0.56
  19   5  -5   12.06    0.57
  19   5  -5   12.08    0.44
 -17  -5   5   77.81    2.55
  17  -5  -5   73.40    2.26
  17   5  -5   74.55    2.21
  17   5  -5   73.40    2.54
 -17   5   5   77.32    2.55
  15  -5  -5   21.19    0.74
 -15  -5   5   22.65    0.83
  15   5  -5   21.42    0.85
 -15   5   5   22.49    0.83
  15   5  -5   22.84    0.69
 -15   5   5   23.48    0.82
 -13  -5   5   10.92    0.48
  13  -5  -5   10.78    0.43
 -13   5   5   11.13    0.48
  13   5  -5   10.45    0.50
 -13   5   5   11.39    0.46
 -11  -5   5   24.43    0.89
  11  -5  -5   24.16    0.80
 -11   5   5   24.82    0.88
  11   5  -5   24.09    0.92
 -11   5   5   25.48    0.91
   9  -5  -5   30.48    1.00
  -9  -5   5   31.02    1.09
  -9   5   5   32.11    1.07
  -9   5   5   31.45    1.13
   9   5  -5   31.16    1.13
   7  -5  -5  123.65    3.70
  -7  -5   5  127.22    4.17
  -7   5   5  131.76    4.15
   7   5  -5  124.10    4.15
  -7   5   5  130.11    4.34
  -5  -5   5   34.24    1.23
   5  -5  -5   34.52    1.10
  -5   5   5   36.97    1.31
   5   5  -5   34.23    1.23
  -5   5   5   38.28    1.21
   3  -5  -5   47.13    1.48
  -3  -5   5   49.30    1.64
   3   5  -5   48.10    1.66
  -3   5   5   46.72    1.72
  -3   5   5   52.30    1.60
   1  -5  -5   29.19    0.95
  -1  -5   5   32.01    0.93
  -1  -5   5   30.33    1.06
   1   5  -5   29.82    1.08
  -1   5   5   29.60    1.13
  -1  -5  -5  139.21    4.14
   1  -5   5  143.11    4.22
   1  -5   5  138.85    4.57
  -1   5  -5  138.26    4.63
   1   5   5  146.00    4.78
   3  -5   5   69.27    2.22
  -3  -5  -5   69.19    2.10
   3   5   5   66.20    2.33
  -3   5  -5   68.54    2.34
   5  -5   5   29.46    1.04
   5  -5   5   31.59    0.95
  -5  -5  -5   29.86    0.97
   5   5   5   28.81    1.12
  -5   5  -5   29.77    1.07
  -7  -5  -5    5.50    0.31
   7  -5   5    5.47    0.31
   7  -5   5    5.55    0.27
  -7   5  -5    5.86    0.33
   7   5   5    5.50    0.39
  -9  -5  -5  124.29    3.73
   9  -5   5  118.19    3.92
   9  -5   5  123.53    3.63
   9   5   5  122.77    4.11
  -9   5  -5  124.07    4.14
 -11  -5  -5  111.81    3.52
 -11  -5  -5  107.89    3.33
  11  -5   5  103.49    3.44
  11  -5   5  107.00    3.19
 -11   5  -5  110.99    3.69
  11   5   5  107.46    3.60
  13  -5   5    6.32    0.32
 -13  -5  -5    6.78    0.30
  13  -5   5    5.87    0.37
 -13  -5  -5    6.33    0.36
 -13   5  -5    7.12    0.35
  13   5   5    6.00    0.43
  15  -5   5    0.37    0.17
 -15  -5  -5    0.57    0.13
 -15  -5  -5    0.61    0.20
 -15   5  -5    0.53    0.15
 -15   5  -5    0.66    0.22
  15   5   5    0.17    0.25
  17  -5   5    8.74    0.42
 -17  -5  -5    9.49    0.41
 -17   5  -5    8.95    0.50
  17   5   5    8.02    0.52
  19  -5   5   10.51    0.49
  19   5   5   10.51    0.58
 -19   5  -5   11.20    0.57
  21  -5   5   10.91    0.52
  21   5   5   11.91    0.54
 -21   5  -5   12.12    0.61
  21   5   5   11.68    0.62
  23  -5   5    7.48    0.44
 -23   5  -5    8.19    0.51
  23   5   5    8.28    0.46
  23   5   5    7.31    0.52
  25  -5   5    0.98    0.26
  25   5   5    1.28    0.30
 -25   5  -5    1.42    0.33
  25   5   5    1.42    0.27
  27  -5   5    3.91    0.36
 -27   5  -5    3.62    0.41
  27   5   5    3.78    0.37
  29  -5   5    8.48    0.49
  29   5   5    9.38    0.51
 -29   5  -5    9.46    0.59
  31  -5   5    5.67    0.42
 -31   5  -5    5.32    0.49
  31   5   5    5.57    0.44
  33  -5   5    0.55    0.28
  33   5   5    0.24    0.28
 -33   5  -5    0.41    0.36
  35  -5   5    2.97    0.38
 -35   5  -5    2.90    0.45
  35   5   5    2.36    0.39
  42  -6  -5    4.41    0.45
 -42  -6   5    4.22    0.45
 -42   6   5    3.71    0.51
 -40  -6   5    4.30    0.43
  40  -6  -5    4.47    0.43
 -40   6   5    4.53    0.51
 -38  -6   5    1.30    0.31
  38  -6  -5    0.98    0.32
 -38   6   5    0.17    0.35
  36  -6  -5    4.81    0.40
 -36  -6   5    5.45    0.42
 -36   6   5    4.62    0.48
 -34  -6   5    3.03    0.33
  34  -6  -5    2.25    0.32
 -34   6   5    1.48    0.36
 -32  -6   5    1.08    0.26
  32  -6  -5    0.93    0.27
 -32   6   5    0.32    0.30
  30  -6  -5    1.33    0.26
 -30  -6   5    1.21    0.26
  30   6  -5    0.87    0.31
 -30   6   5    0.57    0.29
  30   6  -5    0.85    0.19
  28  -6  -5    3.01    0.31
[truncated: 762,835 more chars]
