# Supplementary material for: [Bis(2,6-diiso­propyl­phen­yl) phosphato-κO]pentakis­(methanol-κO)manganese bis­(2,6-diiso­propyl­phen­yl) phosphate methanol tris­olvate
Source: Acta Crystallogr E Crystallogr Commun. 2018 Sep 14;74(Pt 10):1433–8. doi: 10.1107/S2056989018012859 (PMC6176441; doi:10.1107/S2056989018012859)
Supplement: Supplementary file 3 [file e-74-01433-Isup4.hkl]

data_I                                                                          
_shelx_title ' Mn in Cc'                                                        
_shelx_refln_list_code          4                                               
_shelx_F_calc_maximum      445.59                                               
_exptl_crystal_F_000      2476.00                                               
_reflns_d_resolution_high  0.7002                                               
                                                                                
loop_                                                                           
 _space_group_symop_operation_xyz                                               
 'x, y, z'                                                                      
 'x, -y, z+1/2'                                                                 
 'x+1/2, y+1/2, z'                                                              
 'x+1/2, -y+1/2, z+1/2'                                                         
                                                                                
_cell_length_a    31.8721                                                       
_cell_length_b    12.6399                                                       
_cell_length_c    16.8807                                                       
_cell_angle_alpha  90.000                                                       
_cell_angle_beta  109.990                                                       
_cell_angle_gamma  90.000                                                       
                                                                                
_shelx_F_squared_multiplier     1.000                                           
                                                                                
loop_                                                                           
 _refln_index_h                                                                 
 _refln_index_k                                                                 
 _refln_index_l                                                                 
 _refln_F_squared_calc                                                          
 _refln_F_squared_meas                                                          
 _refln_F_squared_sigma                                                         
 _refln_observed_status                                                         
  18   0 -24        127.26        199.85       104.57 o                         
  15   1 -23         19.06         23.24        95.28 o                         
  17   1 -23        354.91        353.22       104.57 o                         
  19   1 -23        104.30         60.42        95.28 o                         
  21   1 -23        449.95        434.56       106.90 o                         
  23   1 -23         80.26         68.07        64.89 o                         
  25   1 -23        621.96        591.63        73.11 o                         
  27   1 -23        326.41        218.10        66.53 o                         
   8   2 -23        215.65        209.14       109.22 o                         
  10   2 -23        268.50        383.43       113.87 o                         
  12   2 -23        432.86        367.16       111.54 o                         
  14   2 -23        259.58        378.78       106.90 o                         
  16   2 -23        171.01        102.25        99.92 o                         
  18   2 -23        213.65         67.39        99.92 o                         
  20   2 -23        360.59        548.42       109.22 o                         
  22   2 -23         72.72        102.25        92.95 o                         
  24   2 -23        321.99        385.76        99.92 o                         
  26   2 -23        679.96        634.02        83.66 o                         
   5   3 -23        534.51        418.29       118.52 o                         
   7   3 -23        465.64        548.42       118.52 o                         
   9   3 -23        757.39        903.97       125.49 o                         
  11   3 -23        248.29        329.98       106.90 o                         
  13   3 -23        137.39         97.60       102.25 o                         
  15   3 -23        615.14        662.29       120.84 o                         
  17   3 -23        184.67        158.02        97.60 o                         
  19   3 -23        625.04        845.87       118.52 o                         
  21   3 -23        733.57        711.09       111.54 o                         
  23   3 -23         67.44         95.28        92.95 o                         
  25   3 -23         54.96         44.15        90.63 o                         
   8   4 -23        378.92        557.72       116.19 o                         
  10   4 -23        105.62        281.18       111.54 o                         
  12   4 -23         74.12         85.98       104.57 o                         
  14   4 -23        811.54       1015.51       127.81 o                         
  16   4 -23        838.91        996.92       125.49 o                         
  18   4 -23        128.93        106.90        97.60 o                         
  20   4 -23        651.35        478.71       109.22 o                         
  22   4 -23        983.66        910.94       118.52 o                         
  11   5 -23        300.46        659.97        97.60 o                         
  13   5 -23        954.24       1061.99       130.13 o                         
  20   0 -22        229.13        239.35        95.28 o                         
  22   0 -22        743.56        829.61       109.22 o                         
  24   0 -22        144.08        202.17        92.95 o                         
  26   0 -22        643.86        408.99        92.95 o                         
  28   0 -22        603.57        481.03        92.95 o                         
  30   0 -22         26.17        -58.10        76.69 o                         
  17   1 -22        248.91        316.04        99.92 o                         
  19   1 -22        402.37        555.39       102.25 o                         
  21   1 -22        562.03        518.21       104.57 o                         
  23   1 -22        119.40         82.06        63.25 o                         
  25   1 -22        159.53        156.19        61.60 o                         
  27   1 -22        479.01        358.57       110.38 o                         
  29   1 -22        191.33         62.74        57.51 o                         
  31   1 -22         12.28        -44.15        79.01 o                         
  10   2 -22         60.87        -95.28        95.28 o                         
  12   2 -22         29.77        -30.21        90.63 o                         
  14   2 -22         23.22        -39.51        92.95 o                         
  16   2 -22        150.98        227.73        95.28 o                         
  18   2 -22        189.00        162.67        97.60 o                         
  20   2 -22        561.70        353.22        99.92 o                         
  22   2 -22        828.33        529.83       102.25 o                         
  24   2 -22        270.77        402.02        97.60 o                         
  26   2 -22        340.56        362.63        74.36 o                         
  28   2 -22         84.55         75.74        58.32 o                         
  30   2 -22        166.44        132.46        83.66 o                         
  -1   3 -22         85.07         74.46        60.30 o                         
   1   3 -22        127.29         63.61        59.66 o                         
   3   3 -22        147.84        214.42        61.35 o                         
   5   3 -22        536.74        336.95       106.90 o                         
   7   3 -22        473.77        643.70       113.87 o                         
   9   3 -22         24.45         81.33        97.60 o                         
  11   3 -22         44.66        -95.28        95.28 o                         
  13   3 -22        453.85        346.25        99.92 o                         
  15   3 -22        200.17        206.82        99.92 o                         
  17   3 -22        307.00        174.29        95.28 o                         
  19   3 -22        101.80        146.40        92.95 o                         
  21   3 -22        654.31        620.46       104.57 o                         
  23   3 -22        103.04         32.53        88.31 o                         
  25   3 -22        509.45        618.14       102.25 o                         
  27   3 -22        535.14        369.63        79.01 o                         
  29   3 -22         57.97         46.48        81.33 o                         
   0   4 -22         48.66        141.02        61.41 o                         
   2   4 -22        141.90        125.49        60.82 o                         
   4   4 -22         70.64         38.39        58.62 o                         
   6   4 -22          6.06         82.97        59.15 o                         
   8   4 -22         71.85        103.10        75.52 o                         
  10   4 -22        567.10        689.98        73.67 o                         
  12   4 -22        372.07        357.18        65.33 o                         
  14   4 -22        417.75        450.82       102.25 o                         
  16   4 -22        124.45        181.26        97.60 o                         
  18   4 -22        145.37        320.69        95.28 o                         
  20   4 -22         65.98         46.48        90.63 o                         
  22   4 -22         23.97        -85.98        85.98 o                         
  24   4 -22        280.40        309.07        97.60 o                         
  26   4 -22         43.42         -4.65        85.98 o                         
  28   4 -22        656.83        587.93       102.25 o                         
   3   5 -22         64.22         55.21        60.20 o                         
   5   5 -22        563.05        635.66        70.91 o                         
   7   5 -22        482.59        456.22       122.00 o                         
   9   5 -22        355.83        592.23        72.01 o                         
  11   5 -22        171.22        153.16        70.88 o                         
  13   5 -22        369.44        427.96        72.04 o                         
  15   5 -22        447.09        428.00        75.52 o                         
  17   5 -22        459.08        434.97        65.88 o                         
  19   5 -22        270.24        316.28        89.47 o                         
  21   5 -22        271.27         95.28        95.28 o                         
  23   5 -22        183.60        178.93        90.63 o                         
  25   5 -22         39.23         72.04        88.31 o                         
   6   6 -22        620.62        495.42       134.78 o                         
   8   6 -22        363.41        331.13        67.47 o                         
  10   6 -22         81.82        183.13        66.83 o                         
  12   6 -22        495.46        586.85        71.80 o                         
  14   6 -22        369.23        363.50        67.00 o                         
  16   6 -22       1746.80       2076.53        98.19 o                         
  18   6 -22        282.53        322.14        84.82 o                         
  20   6 -22        312.20        309.06        63.65 o                         
  22   6 -22         55.02        -49.73        56.39 o                         
  24   6 -22        415.12        341.04       145.24 o                         
   9   7 -22        845.21        976.01       109.22 o                         
  11   7 -22        510.55        837.55       115.03 o                         
  13   7 -22        720.77        866.01        79.38 o                         
  15   7 -22        516.89        617.38        74.10 o                         
  17   7 -22        136.09        209.14        83.66 o                         
  19   7 -22         59.53         37.18        79.01 o                         
  17   1 -21        292.32        339.28        92.95 o                         
  19   1 -21        413.41        481.03        95.28 o                         
  21   1 -21        331.36        522.86        97.60 o                         
  23   1 -21        860.76       1027.55        78.82 o                         
  25   1 -21         31.71         70.88        55.87 o                         
  27   1 -21        419.85        323.03        61.60 o                         
  29   1 -21         96.78         91.95        55.03 o                         
  31   1 -21         83.54          0.00        74.36 o                         
  -6   2 -21         90.93        -79.01        79.01 o                         
  -4   2 -21        494.41        678.56        92.95 o                         
  -2   2 -21        324.58        357.87        81.33 o                         
   0   2 -21        183.90        116.19        74.36 o                         
   2   2 -21        928.44        697.15        85.98 o                         
  12   2 -21        377.44        680.88       111.54 o                         
  14   2 -21        345.33        441.53        97.60 o                         
  16   2 -21          3.35         -4.65        83.66 o                         
  18   2 -21        310.92        381.11        97.60 o                         
  20   2 -21        249.53        183.58        85.98 o                         
  22   2 -21        823.83        806.37       102.25 o                         
  24   2 -21        256.32        295.13        88.31 o                         
  26   2 -21         49.54        126.66        58.32 o                         
  28   2 -21        598.18        568.88       106.90 o                         
  30   2 -21        274.06        306.75        83.66 o                         
  32   2 -21        168.19         20.91        76.69 o                         
  -5   3 -21         44.03        -76.69        76.69 o                         
  -3   3 -21        452.73        341.60        88.31 o                         
  -1   3 -21         80.46         48.80        74.36 o                         
   1   3 -21          8.33         72.04        72.04 o                         
   3   3 -21        496.16        490.33        81.33 o                         
   5   3 -21        567.74        594.71       190.55 o                         
   7   3 -21        426.60        447.15        94.11 o                         
   9   3 -21        446.12        428.21        60.14 o                         
  11   3 -21        331.81        521.54        64.15 o                         
  13   3 -21        489.51        402.02        99.92 o                         
  15   3 -21        931.40       1048.05       118.52 o                         
  17   3 -21        270.10        402.02        99.92 o                         
  19   3 -21        357.59        369.49        92.95 o                         
  21   3 -21        312.82        223.09        90.63 o                         
  23   3 -21        879.07        824.96       104.57 o                         
  25   3 -21        127.46        171.96        83.66 o                         
  27   3 -21         52.47         -4.65        81.33 o                         
  29   3 -21       1278.05       1131.70       113.87 o                         
  31   3 -21        100.76          9.30        79.01 o                         
  33   3 -21        166.03         58.10        83.66 o                         
  -4   4 -21        755.28        709.74       154.53 o                         
  -2   4 -21        393.79        255.22        63.52 o                         
   0   4 -21        119.13         78.13        89.47 o                         
   2   4 -21        261.23        207.30        58.62 o                         
   4   4 -21        188.15         95.08        57.46 o                         
   6   4 -21       1897.84       1809.23       209.14 o                         
   8   4 -21        995.03        868.09       271.89 o                         
  10   4 -21        201.39        280.56        62.48 o                         
  12   4 -21         24.23        100.35        57.49 o                         
  14   4 -21        518.87        588.00        64.15 o                         
  16   4 -21       1334.41       1450.30        80.40 o                         
  18   4 -21       1030.37       1138.53        74.26 o                         
  20   4 -21        206.78        202.17        92.95 o                         
  22   4 -21        928.34        794.75       104.57 o                         
  24   4 -21        647.14        455.47        95.28 o                         
  26   4 -21        266.82        206.82        85.98 o                         
  28   4 -21        484.00        348.57        90.63 o                         
  30   4 -21        557.44        604.19        99.92 o                         
  32   4 -21        685.07        436.88        95.28 o                         
  -3   5 -21        237.54        164.56        62.38 o                         
  -1   5 -21        282.29        246.24        62.86 o                         
   1   5 -21        365.93        444.22        66.83 o                         
   3   5 -21         11.74         16.95        55.22 o                         
   5   5 -21        813.41       1025.58       244.00 o                         
   7   5 -21       1398.11       1310.23       123.16 o                         
   9   5 -21        123.56         85.73        88.31 o                         
  11   5 -21         31.66         89.96        59.15 o                         
  13   5 -21        159.68        197.84        59.74 o                         
  15   5 -21       1638.21       2054.17        94.86 o                         
  17   5 -21        728.50        788.72        68.08 o                         
  19   5 -21          3.77         36.52        60.42 o                         
  21   5 -21        250.51        207.23        56.88 o                         
  23   5 -21        290.95        369.56        59.15 o                         
  25   5 -21        910.71        857.49       111.54 o                         
  27   5 -21        356.10        264.92        95.28 o                         
  29   5 -21         90.83        -48.80        88.31 o                         
   0   6 -21         84.15        129.94        59.09 o                         
   2   6 -21        298.60        358.38        64.52 o                         
   4   6 -21        203.16        359.97        72.04 o                         
   6   6 -21         12.00        120.90        59.56 o                         
   8   6 -21       1627.65       1665.58        91.96 o                         
  10   6 -21        165.82        123.81        61.47 o                         
  12   6 -21        217.01        264.27        73.20 o                         
  14   6 -21        530.40        497.23        67.47 o                         
  16   6 -21        747.32        979.19        73.07 o                         
  18   6 -21        110.64        100.02        56.94 o                         
  20   6 -21        110.28         81.78        55.22 o                         
  22   6 -21        372.48        416.88        75.52 o                         
  24   6 -21        519.21        414.76        61.98 o                         
  26   6 -21        510.48        612.90        97.60 o                         
  28   6 -21         41.78        105.40       131.30 o                         
   1   7 -21        144.24        137.11        83.66 o                         
   3   7 -21        813.36        981.81        90.63 o                         
   5   7 -21         36.84         10.28        58.32 o                         
   7   7 -21        488.23        315.76        63.52 o                         
   9   7 -21        363.56        496.84        81.33 o                         
  11   7 -21        735.62        627.47        84.82 o                         
  13   7 -21        494.66        694.40       112.71 o                         
  15   7 -21         41.68         34.22        59.56 o                         
  17   7 -21        547.91        566.09       140.59 o                         
  19   7 -21        286.00        339.57        62.48 o                         
  21   7 -21        461.37        500.96        67.47 o                         
  23   7 -21        290.17        304.40        64.75 o                         
  25   7 -21        214.65        265.84       147.56 o                         
   6   8 -21        370.23        526.75        69.82 o                         
   8   8 -21        121.12        196.36        77.85 o                         
  10   8 -21        168.58        188.69       102.25 o                         
  12   8 -21        313.16        395.24        68.78 o                         
  14   8 -21        267.76        373.92       110.38 o                         
  16   8 -21        533.32        590.96        92.95 o                         
  18   8 -21         52.90        176.65       117.35 o                         
  20   8 -21         15.12          8.66        59.15 o                         
  22   8 -21         44.63         97.60        81.33 o                         
  22   0 -20       2033.86       2268.05       141.75 o                         
  24   0 -20       1952.25       1701.04       125.49 o                         
  26   0 -20        411.06        399.70        85.98 o                         
  28   0 -20        972.18        727.36        92.95 o                         
  30   0 -20        346.48        111.54        74.36 o                         
  -9   1 -20        129.54         30.21        83.66 o                         
  -7   1 -20        185.14         60.42        81.33 o                         
  -5   1 -20        421.86        381.11        83.66 o                         
  -3   1 -20        145.99         72.04        69.71 o                         
  -1   1 -20        258.92        329.98        74.36 o                         
   1   1 -20        764.49        662.29        81.33 o                         
   3   1 -20        378.99        264.92        67.39 o                         
  17   1 -20        356.34        501.95        95.28 o                         
  19   1 -20        757.83        748.27        97.60 o                         
  21   1 -20       1091.14       1189.80       116.19 o                         
  23   1 -20        480.95        628.11        76.69 o                         
  25   1 -20        341.55        374.01        59.96 o                         
  27   1 -20         42.67         -4.80        51.74 o                         
  29   1 -20        510.02        477.47        59.96 o                         
  31   1 -20        552.82        378.78        83.66 o                         
 -10   2 -20        200.74        120.84        88.31 o                         
  -8   2 -20        330.23        227.73        88.31 o                         
  -6   2 -20          3.48        -74.36        74.36 o                         
  -4   2 -20        381.86        132.46        74.36 o                         
  -2   2 -20        427.49        388.08        79.01 o                         
   0   2 -20         39.45         27.89        69.71 o                         
   2   2 -20        235.94        160.34        69.71 o                         
   4   2 -20        670.27        646.02        83.66 o                         
   6   2 -20        231.57        125.49        65.07 o                         
   8   2 -20        715.40        562.37        74.36 o                         
  10   2 -20        380.93        306.75        69.71 o                         
  14   2 -20        332.40        395.05        92.95 o                         
  16   2 -20        517.61        474.06        95.28 o                         
  18   2 -20        826.70        783.13       104.57 o                         
  20   2 -20        644.51        936.50       104.57 o                         
  22   2 -20        151.86        109.22        79.01 o                         
  24   2 -20        380.10        253.30        83.66 o                         
  26   2 -20        187.19        290.25       109.22 o                         
  28   2 -20        131.73         92.18        54.15 o                         
  30   2 -20        734.29        557.72        90.63 o                         
  32   2 -20        542.41        288.15        83.66 o                         
  -9   3 -20        809.05        936.50       109.22 o                         
  -7   3 -20        423.35        348.57        88.31 o                         
  -5   3 -20         30.28        -69.71        74.36 o                         
  -3   3 -20       1424.64       1055.02       104.57 o                         
  -1   3 -20        296.05        185.91        74.36 o                         
   1   3 -20         64.09         53.45        67.39 o                         
   3   3 -20        126.13         95.28        69.71 o                         
   5   3 -20         58.16         76.69        65.07 o                         
   7   3 -20        690.39        673.17        64.73 o                         
   9   3 -20        408.50        596.24       110.38 o                         
  11   3 -20        121.38        119.56        54.15 o                         
  13   3 -20        223.86        299.32        54.72 o                         
  15   3 -20        271.59        415.15        62.74 o                         
  17   3 -20        597.70        624.50        59.15 o                         
  19   3 -20        803.16        817.99       102.25 o                         
  21   3 -20         36.01        -18.59        76.69 o                         
  23   3 -20        419.76        274.21        83.66 o                         
  25   3 -20        198.00        102.25        81.33 o                         
  27   3 -20         77.80        137.11        79.01 o                         
  29   3 -20        368.61        164.99        79.01 o                         
  31   3 -20        279.47        127.81        81.33 o                         
  33   3 -20        738.63        499.62        90.63 o                         
  -8   4 -20        214.53        211.29        64.02 o                         
  -6   4 -20         23.35         -9.10        57.44 o                         
  -4   4 -20        167.55        244.57        68.55 o                         
  -2   4 -20         77.45         89.72        76.69 o                         
   0   4 -20         39.19         25.92        52.93 o                         
   2   4 -20        143.25        251.79        57.23 o                         
   4   4 -20        160.69        173.94        62.74 o                         
   6   4 -20        194.60        287.41        59.15 o                         
   8   4 -20        560.67        665.51        66.41 o                         
  10   4 -20         67.31        -39.68        96.44 o                         
  12   4 -20        864.94        956.30        70.79 o                         
  14   4 -20        199.21        210.65        55.22 o                         
  16   4 -20        700.10        682.97        63.65 o                         
  18   4 -20         34.22         78.68        83.66 o                         
  20   4 -20        110.12         52.12        50.19 o                         
  22   4 -20         35.01         26.02        54.61 o                         
  24   4 -20        291.00        216.91        50.81 o                         
  26   4 -20        631.23        585.60        92.95 o                         
  28   4 -20        125.00         65.07        79.01 o                         
  30   4 -20        665.65        385.76        92.95 o                         
  32   4 -20        198.09        137.11        83.66 o                         
  -7   5 -20        122.96         18.50        59.96 o                         
  -5   5 -20         43.01         -3.21        62.74 o                         
  -3   5 -20        418.84        402.55       128.97 o                         
  -1   5 -20         94.95         93.88        70.88 o                         
   1   5 -20        151.62        128.36        55.58 o                         
   3   5 -20         60.38          8.58        52.93 o                         
   5   5 -20         15.89         28.41        54.15 o                         
   7   5 -20        196.36        267.11        59.15 o                         
   9   5 -20        670.36        588.58       112.71 o                         
  11   5 -20        553.58        655.93        67.82 o                         
  13   5 -20        206.72        148.30        57.49 o                         
  15   5 -20        596.69        604.29        63.08 o                         
  17   5 -20        993.87       1009.70        71.41 o                         
  19   5 -20        556.03        687.65        64.15 o                         
  21   5 -20        293.68        244.71        55.22 o                         
  23   5 -20       1199.39       1068.54        71.41 o                         
  25   5 -20         87.29         39.51        50.81 o                         
  27   5 -20        293.61        324.63        68.55 o                         
  29   5 -20        854.76        800.61       113.87 o                         
  31   5 -20        245.22        111.54        88.31 o                         
  33   5 -20         63.28        -74.36        81.33 o                         
  -6   6 -20         61.08          4.65        85.98 o                         
  -4   6 -20        789.28        773.77        72.24 o                         
  -2   6 -20        211.26        304.94        60.73 o                         
   0   6 -20        259.54        211.95        59.96 o                         
   2   6 -20        804.77        874.54        72.78 o                         
   4   6 -20        450.27        577.01        67.13 o                         
   6   6 -20        292.30        384.26        60.20 o                         
   8   6 -20       2384.69       2374.33       228.90 o                         
  10   6 -20         88.72         27.56        57.90 o                         
  12   6 -20        363.45        327.33        62.18 o                         
  14   6 -20        150.58        189.96        57.23 o                         
  16   6 -20        947.84       1211.19       123.16 o                         
  18   6 -20       1241.67       1119.11        75.34 o                         
  20   6 -20        229.14        283.77        56.88 o                         
  22   6 -20        246.78        217.36        55.82 o                         
  24   6 -20        295.49        268.24        59.15 o                         
  26   6 -20        410.25        348.97        58.62 o                         
  28   6 -20        416.69        368.61       126.65 o                         
  30   6 -20         52.65        -14.46       110.38 o                         
  32   6 -20        596.89        570.83       148.72 o                         
  -3   7 -20        620.40        630.99        68.96 o                         
  -1   7 -20         97.48         11.86        55.03 o                         
   1   7 -20       1250.94       1355.35        86.67 o                         
   3   7 -20        138.76        223.15        58.32 o                         
   5   7 -20        943.45       1179.79        82.68 o                         
   7   7 -20        416.42        367.51        63.52 o                         
   9   7 -20        999.32        808.72        74.43 o                         
  11   7 -20         18.93         46.71        58.18 o                         
  13   7 -20        290.89        278.90        61.21 o                         
  15   7 -20       1484.53       1625.57        86.98 o                         
  17   7 -20        351.56        430.96        74.36 o                         
  19   7 -20         25.91         34.49        65.07 o                         
  21   7 -20         55.32         80.49        60.42 o                         
  23   7 -20        214.53        193.90        59.15 o                         
  25   7 -20       1567.87       1537.31        83.75 o                         
  27   7 -20       1041.03       1095.77        82.50 o                         
  29   7 -20          1.83         33.95        55.26 o                         
   0   8 -20        165.09        142.50        59.09 o                         
   2   8 -20        141.49        179.96        61.60 o                         
   4   8 -20        711.57        562.14        68.06 o                         
   6   8 -20         60.18        135.94       110.38 o                         
   8   8 -20        131.60        103.41        60.80 o                         
  10   8 -20        764.83        732.83        73.72 o                         
  12   8 -20        993.67        983.77        82.50 o                         
  14   8 -20       1126.48       1262.38        84.27 o                         
  16   8 -20        602.40        652.65        70.79 o                         
  18   8 -20        136.33         53.89       105.73 o                         
  20   8 -20        123.72         99.51        58.62 o                         
  22   8 -20        318.36        323.36        91.79 o                         
  24   8 -20       1491.15       1640.09       187.07 o                         
  26   8 -20        886.01        922.00        84.82 o                         
   3   9 -20        353.75        387.29        66.53 o                         
   5   9 -20        439.41        416.47        85.98 o                         
   7   9 -20         85.52         91.79        64.08 o                         
   9   9 -20         83.62        121.01        65.48 o                         
  11   9 -20        415.78        329.68        68.49 o                         
  13   9 -20        854.48        827.11        77.42 o                         
  15   9 -20        267.05        266.51        66.41 o                         
  17   9 -20         77.99        248.09       111.54 o                         
  19   9 -20         32.77          7.44       111.54 o                         
  21   9 -20        165.94        201.27       108.06 o                         
  23   9 -20        577.37        434.04        95.28 o                         
  12  10 -20         92.81         87.57       101.09 o                         
  14  10 -20        272.40        255.62        88.31 o                         
 -13   1 -19        899.72        712.69        70.60 o                         
 -11   1 -19        296.02        343.93        90.63 o                         
  -9   1 -19         74.78         27.89        79.01 o                         
  -7   1 -19        251.96        232.38        81.33 o                         
  -5   1 -19          2.52        -67.39        67.39 o                         
  -3   1 -19        889.41       1145.65        97.60 o                         
  -1   1 -19       1685.82       1566.26       106.90 o                         
   1   1 -19        180.11        190.55        67.39 o                         
   3   1 -19       1820.93       1663.86       104.57 o                         
   5   1 -19        605.61        666.94        76.69 o                         
   7   1 -19        126.50          2.32        60.42 o                         
   9   1 -19         76.42         27.89        58.10 o                         
  19   1 -19        333.56        348.57        81.33 o                         
  21   1 -19        164.26        185.91        79.01 o                         
  23   1 -19       1121.27       1233.95       109.22 o                         
  25   1 -19       1595.15       1632.48        84.61 o                         
  27   1 -19        117.14        100.55        51.74 o                         
  29   1 -19        469.84        337.91        79.01 o                         
  31   1 -19          7.78         46.48        69.71 o                         
 -12   2 -19       1007.04       1066.64       111.54 o                         
 -10   2 -19        378.46        369.49        90.63 o                         
  -8   2 -19         27.59        -23.24        74.36 o                         
  -6   2 -19        978.59        748.27        90.63 o                         
  -4   2 -19        232.45        334.63        76.69 o                         
  -2   2 -19       1242.34       1305.99       102.25 o                         
   0   2 -19        625.17        734.33        83.66 o                         
   2   2 -19       1078.23        650.67        79.01 o                         
   4   2 -19        638.18        548.42        74.36 o                         
   6   2 -19        271.28        146.40        65.07 o                         
   8   2 -19         88.27         85.98        62.74 o                         
  10   2 -19        338.94        325.34        67.39 o                         
  12   2 -19        308.75        341.60        67.39 o                         
  14   2 -19       1275.26       1231.10        69.12 o                         
  16   2 -19       1085.75       1129.98        77.85 o                         
  18   2 -19         33.75        -32.53        76.69 o                         
  20   2 -19         98.99        116.19        76.69 o                         
  22   2 -19        720.92        692.50        95.28 o                         
  24   2 -19       1697.62       1652.24       123.16 o                         
  26   2 -19        317.02        427.01        74.36 o                         
  28   2 -19        392.85        314.94        67.39 o                         
  30   2 -19       1356.89       1045.72       104.57 o                         
  32   2 -19        291.90        292.80        81.33 o                         
 -13   3 -19        459.28        402.02        97.60 o                         
 -11   3 -19        283.29        223.09        90.63 o                         
  -9   3 -19        241.75        188.23        83.66 o                         
  -7   3 -19         53.64        102.25        79.01 o                         
  -5   3 -19        121.70         72.04        76.69 o                         
  -3   3 -19        415.15        397.37        81.33 o                         
  -1   3 -19        229.11        213.79        72.04 o                         
   1   3 -19        161.40        160.34        69.71 o                         
   3   3 -19        777.57        729.68        83.66 o                         
   5   3 -19       1762.07       1398.94        99.92 o                         
   7   3 -19        923.16        787.78        83.66 o                         
   9   3 -19        650.01        655.77        72.04 o                         
  11   3 -19        646.78        529.17        90.63 o                         
  13   3 -19        358.75        598.75        59.15 o                         
  15   3 -19        380.46        405.27        54.56 o                         
  17   3 -19        573.76        560.85        56.39 o                         
  19   3 -19        292.53        465.14        54.72 o                         
  21   3 -19        165.73        138.78        45.78 o                         
  23   3 -19        293.19        299.80        53.45 o                         
  25   3 -19       1000.38        783.13        97.60 o                         
  27   3 -19        887.83        850.52        95.28 o                         
  29   3 -19        283.57        123.16        76.69 o                         
  31   3 -19       1614.66       1401.27       120.84 o                         
 -12   4 -19         89.78          0.00        88.31 o                         
 -10   4 -19        102.27         22.03       166.15 o                         
  -8   4 -19        576.33        595.92        68.96 o                         
  -6   4 -19       1340.74       1300.03       169.64 o                         
  -4   4 -19        218.96        243.92        57.23 o                         
  -2   4 -19       1827.23       1724.46       237.03 o                         
   0   4 -19        132.17        138.39        91.79 o                         
   2   4 -19        465.14        455.12        62.74 o                         
   4   4 -19        787.88        760.40        65.17 o                         
   6   4 -19        319.84        255.40        56.94 o                         
   8   4 -19       2550.17       2519.44       250.97 o                         
  10   4 -19        744.19        757.12        66.41 o                         
  12   4 -19        120.74         90.20       101.09 o                         
  14   4 -19        149.28         42.35        50.81 o                         
  16   4 -19        114.16         91.92        50.81 o                         
  18   4 -19       1312.08       1188.91        70.91 o                         
  20   4 -19       1228.60       1175.28        69.24 o                         
  22   4 -19        185.57        199.73        50.81 o                         
  24   4 -19        954.25        704.06        59.15 o                         
  26   4 -19          1.92        -20.96        75.52 o                         
  28   4 -19        274.91        270.53        98.76 o                         
  30   4 -19        599.64        476.38        92.95 o                         
  32   4 -19        362.65        288.15        88.31 o                         
 -11   5 -19         19.91        -32.53        88.31 o                         
  -9   5 -19        491.42        576.08        69.82 o                         
  -7   5 -19        774.50        930.74        73.11 o                         
  -5   5 -19        281.44        254.54        59.15 o                         
  -3   5 -19        294.31        199.10        79.01 o                         
  -1   5 -19        247.83         62.60        79.01 o                         
   1   5 -19         89.96         41.39        51.58 o                         
   3   5 -19        330.34        442.03        72.04 o                         
   5   5 -19        502.86        539.11        61.86 o                         
   7   5 -19        488.25        439.77       137.11 o                         
   9   5 -19       2396.34       2285.50       290.48 o                         
  11   5 -19        166.59        181.12        99.92 o                         
  13   5 -19        237.01        213.82        92.95 o                         
  15   5 -19        286.60        405.56        59.26 o                         
  17   5 -19        159.24        203.12        53.56 o                         
  19   5 -19        732.64        804.66        63.08 o                         
  21   5 -19         31.39          4.06        47.95 o                         
  23   5 -19         23.63         58.48        49.13 o                         
  25   5 -19        497.23        531.72        92.95 o                         
  27   5 -19        648.82        618.90        60.30 o                         
  29   5 -19        113.26        104.72        49.68 o                         
  31   5 -19         65.34         44.83        79.01 o                         
  33   5 -19        465.62        375.35        56.94 o                         
  -8   6 -19         68.39         65.07        83.66 o                         
  -6   6 -19         83.20         41.69        55.58 o                         
  -4   6 -19         61.30         89.28        54.88 o                         
  -2   6 -19        137.80         46.48        54.23 o                         
   0   6 -19        117.30         67.78        53.38 o                         
   2   6 -19         53.49         -8.72        50.10 o                         
   4   6 -19         12.91          8.62        50.86 o                         
   6   6 -19        203.92        286.13        77.85 o                         
   8   6 -19        455.05        359.43        59.15 o                         
  10   6 -19          8.35        -52.93        52.93 o                         
  12   6 -19        466.06        480.26        61.21 o                         
  14   6 -19        814.97        938.84        71.80 o                         
  16   6 -19        247.71        201.83        56.25 o                         
  18   6 -19        221.96        309.29        56.88 o                         
  20   6 -19         49.25         22.11        50.23 o                         
  22   6 -19        565.83        583.52        62.74 o                         
  24   6 -19        689.34        755.27        80.17 o                         
  26   6 -19       1144.05       1319.79       142.92 o                         
  28   6 -19        151.02        226.27       109.22 o                         
  30   6 -19         32.94        -48.50        48.50 o                         
  32   6 -19        174.63        110.72        72.04 o                         
  34   6 -19          3.92         74.77        54.08 o                         
  -7   7 -19         41.85         97.60        88.31 o                         
  -5   7 -19         74.05         95.68        56.25 o                         
  -3   7 -19        102.73        119.34        55.80 o                         
  -1   7 -19        490.15        623.88       122.00 o                         
   1   7 -19         48.78         65.07        52.58 o                         
   3   7 -19        259.62        350.60        59.15 o                         
   5   7 -19        145.62         23.53        51.74 o                         
   7   7 -19        298.82        307.08        59.56 o                         
   9   7 -19        631.80        620.75       116.19 o                         
  11   7 -19        360.00        409.84        61.47 o                         
  13   7 -19       1216.63       1147.84        78.05 o                         
  15   7 -19        188.70        261.12        58.88 o                         
  17   7 -19        146.85         88.13        54.59 o                         
  19   7 -19        619.40        579.86        70.88 o                         
  21   7 -19        135.78        125.63        95.28 o                         
  23   7 -19        421.90        376.98        60.82 o                         
  25   7 -19        340.43        227.53        95.28 o                         
  27   7 -19         30.40         21.27        51.88 o                         
  29   7 -19        261.71        221.87        56.94 o                         
  31   7 -19        252.14        160.28        84.82 o                         
  -4   8 -19         93.50         82.97        89.47 o                         
  -2   8 -19         40.85         42.77        54.59 o                         
   0   8 -19        424.70        340.52        60.73 o                         
   2   8 -19        232.58        260.32        59.96 o                         
   4   8 -19        524.00        468.16        64.02 o                         
   6   8 -19        327.76        427.97        64.02 o                         
   8   8 -19        639.73        595.90        67.31 o                         
  10   8 -19         77.68         66.00        73.20 o                         
  12   8 -19        224.99        191.89        59.82 o                         
  14   8 -19        176.68        319.04        68.55 o                         
  16   8 -19        872.02        917.11       117.35 o                         
  18   8 -19        296.72        165.09        70.88 o                         
  20   8 -19         35.48         18.45       130.13 o                         
  22   8 -19        215.57        221.55        68.55 o                         
  24   8 -19         45.18         45.59        55.22 o                         
  26   8 -19        583.17        716.12       103.41 o                         
  28   8 -19        286.40        239.23        83.66 o                         
  30   8 -19        109.51         80.81       115.03 o                         
  -3   9 -19        554.94        583.28       104.57 o                         
  -1   9 -19        382.14        266.25        63.12 o                         
   1   9 -19        179.92         37.18        58.10 o                         
   3   9 -19        115.69        134.59        89.47 o                         
   5   9 -19        228.58        284.79        62.44 o                         
   7   9 -19        191.08        258.29       104.57 o                         
   9   9 -19         83.05         52.57        96.44 o                         
  11   9 -19        401.30        270.39        83.66 o                         
  13   9 -19        723.71        698.97        73.67 o                         
  15   9 -19       1276.12       1463.79       138.27 o                         
  17   9 -19        836.86        948.09       146.40 o                         
  19   9 -19         18.53        -42.60        58.07 o                         
  21   9 -19        113.66         37.12        59.15 o                         
  23   9 -19        110.65        134.22        60.30 o                         
  25   9 -19        848.87        800.45       142.92 o                         
  27   9 -19        619.97        612.66        79.01 o                         
   2  10 -19        264.00        240.36        68.18 o                         
   4  10 -19        600.77        432.51        72.08 o                         
   6  10 -19        100.44         52.78        65.67 o                         
   8  10 -19        353.61        392.22        73.20 o                         
  10  10 -19         84.95        -66.15        70.88 o                         
  12  10 -19        226.04        120.34       102.25 o                         
  14  10 -19       1051.76        919.73        79.27 o                         
  16  10 -19        604.02        815.42       181.26 o                         
  18  10 -19         13.38        124.98       184.74 o                         
  20  10 -19          6.73        -34.32       166.15 o                         
  22  10 -19        340.54        361.99        68.10 o                         
  11  11 -19        217.81        304.42        95.28 o                         
  13  11 -19        410.95        401.71        73.67 o                         
  15  11 -19        687.71        592.58        97.60 o                         
 -16   0 -18         74.60         41.83        83.66 o                         
 -14   0 -18        543.51        506.59        92.95 o                         
 -12   0 -18       3527.70       3883.11       174.29 o                         
 -10   0 -18       2115.09       2607.33       137.11 o                         
  -8   0 -18        181.51        125.49        72.04 o                         
  -6   0 -18       1051.04        769.19        85.98 o                         
  -4   0 -18        358.89        292.80        72.04 o                         
  -2   0 -18       1954.33       1749.84       104.57 o                         
   0   0 -18       2962.09       2828.10       130.13 o                         
   2   0 -18       3241.04       2879.22       130.13 o                         
   4   0 -18       1813.80       1861.38       104.57 o                         
   6   0 -18       1404.97       1303.67        88.31 o                         
   8   0 -18        355.52        346.25        65.07 o                         
  22   0 -18       2167.17       2356.36       137.11 o                         
  24   0 -18       2681.62       2960.55       153.37 o                         
  26   0 -18       3125.58       3192.94       160.34 o                         
  28   0 -18        879.92        964.39        97.60 o                         
  30   0 -18        623.22        346.25        76.69 o                         
 -15   1 -18         57.51         44.96        59.09 o                         
 -13   1 -18        854.98        921.08        72.30 o                         
 -11   1 -18       1202.33       1442.80        77.18 o                         
  -9   1 -18        540.87        605.98        61.60 o                         
  -7   1 -18        149.33         98.26        51.74 o                         
  -5   1 -18        135.27        125.96        48.45 o                         
  -3   1 -18        789.02        888.24        60.73 o                         
  -1   1 -18       1013.70        949.13        59.96 o                         
   1   1 -18       1144.40       1108.46        90.63 o                         
   3   1 -18        441.39        306.75        65.07 o                         
   5   1 -18       1247.03        969.04        85.98 o                         
   7   1 -18        629.70        343.93        65.07 o                         
   9   1 -18        374.26        239.35        62.74 o                         
  11   1 -18       1327.35       1280.43        88.31 o                         
  13   1 -18        700.95        827.28        74.36 o                         
  15   1 -18       1358.14       1619.71        90.63 o                         
  19   1 -18        911.75        852.84        95.28 o                         
  21   1 -18        763.78        908.62       102.25 o                         
  23   1 -18       1098.55       1099.17       106.90 o                         
  25   1 -18        693.38        685.49        61.60 o                         
  27   1 -18       1115.56       1101.36        72.30 o                         
  29   1 -18        225.52        148.72        72.04 o                         
  31   1 -18       1225.92        892.35        97.60 o                         
 -16   2 -18        200.00        205.84        62.18 o                         
 -14   2 -18        125.73          3.66        55.80 o                         
 -12   2 -18         13.86         41.83        81.33 o                         
 -10   2 -18         11.19         -2.32        76.69 o                         
  -8   2 -18        329.77        295.13        79.01 o                         
  -6   2 -18        715.09        541.45        81.33 o                         
  -4   2 -18        536.18        513.57        81.33 o                         
  -2   2 -18        148.54         74.36        67.39 o                         
   0   2 -18        303.53        237.03        65.07 o                         
   2   2 -18         56.58        -32.53        60.42 o                         
   4   2 -18         95.94         32.53        60.42 o                         
   6   2 -18        580.08        499.62        72.04 o                         
   8   2 -18       1250.68        950.44        88.31 o                         
  10   2 -18        272.86        148.72        60.42 o                         
  12   2 -18        336.11        237.03        62.74 o                         
  14   2 -18         37.43        116.03        46.80 o                         
  16   2 -18         63.98         71.40        44.10 o                         
  18   2 -18       1271.39       1551.57        94.11 o                         
  20   2 -18       1474.13       1501.39        72.04 o                         
  22   2 -18        258.46        320.69        47.46 o                         
  24   2 -18        222.47        220.76        76.69 o                         
  26   2 -18        282.37        318.41        54.15 o                         
  28   2 -18         97.49         92.95        72.04 o                         
  30   2 -18        146.63         -9.30        69.71 o                         
 -15   3 -18        425.23        311.39        92.95 o                         
 -13   3 -18         62.57        120.84        85.98 o                         
 -11   3 -18        348.95        288.15        83.66 o                         
  -9   3 -18        125.69         53.45        76.69 o                         
  -7   3 -18       2075.67       1805.61       116.19 o                         
  -5   3 -18        810.32        706.44        85.98 o                         
  -3   3 -18        959.66        729.68        83.66 o                         
  -1   3 -18       1029.83       1075.93        95.28 o                         
   1   3 -18         57.19        120.84        67.39 o                         
   3   3 -18        210.85        211.47        65.07 o                         
   5   3 -18        767.17        801.72        81.33 o                         
   7   3 -18        663.51        601.87        76.69 o                         
   9   3 -18       1107.14        878.71        65.81 o                         
  11   3 -18         40.77        -13.67        66.23 o                         
  13   3 -18        335.90        424.68        53.57 o                         
  15   3 -18       1274.86       1212.60        69.71 o                         
  17   3 -18        142.16        129.37        46.31 o                         
  19   3 -18        983.71       1062.57        83.66 o                         
  21   3 -18        919.31        906.43       149.89 o                         
  23   3 -18        124.35        128.48        60.42 o                         
  25   3 -18        284.84        413.94       111.54 o                         
  27   3 -18        668.56        551.80        53.04 o                         
  29   3 -18         25.47         99.22        47.64 o                         
  31   3 -18        223.44        178.93        79.01 o                         
 -14   4 -18          2.95        -81.33        81.33 o                         
 -12   4 -18        304.56        220.76        88.31 o                         
 -10   4 -18        167.27        121.24        56.67 o                         
  -8   4 -18         94.78        113.87        76.69 o                         
  -6   4 -18        302.97        369.49        83.66 o                         
  -4   4 -18         34.93        -18.59        67.39 o                         
  -2   4 -18        191.25        205.71        54.88 o                         
   0   4 -18        899.30        973.00        71.80 o                         
   2   4 -18         16.84         36.42        49.61 o                         
   4   4 -18         16.95          8.00        47.95 o                         
   6   4 -18        355.10        382.02        72.04 o                         
   8   4 -18        230.04        222.41        91.79 o                         
  10   4 -18        209.26        257.84        54.72 o                         
  12   4 -18       1207.95       1227.22        80.17 o                         
  14   4 -18        138.53        254.99        67.39 o                         
  16   4 -18        142.01         55.93        47.46 o                         
  18   4 -18         84.47        112.75        46.89 o                         
  20   4 -18         31.17         30.25        54.61 o                         
  22   4 -18        310.82        320.66        50.81 o                         
  24   4 -18        466.20        474.74        91.79 o                         
  26   4 -18        471.71        389.08        51.36 o                         
  28   4 -18       1748.98       1583.11       146.40 o                         
  30   4 -18        213.54        187.65        49.68 o                         
  32   4 -18        120.25        121.63        84.82 o                         
 -13   5 -18         58.36        -85.98        85.98 o                         
 -11   5 -18         20.80          2.32        81.33 o                         
  -9   5 -18         22.97         13.66        54.15 o                         
  -7   5 -18        228.41        208.72        55.87 o                         
  -5   5 -18        183.38        152.66        53.38 o                         
  -3   5 -18        365.87        416.73        59.26 o                         
  -1   5 -18         71.00         22.04        50.62 o                         
   1   5 -18          6.86        -22.51        49.94 o                         
   3   5 -18        622.77        633.26        61.86 o                         
   5   5 -18        200.98        135.22        58.10 o                         
   7   5 -18        265.71        321.33        54.59 o                         
   9   5 -18        370.77        322.47       120.84 o                         
  11   5 -18       1502.72       1393.58        78.05 o                         
  13   5 -18        482.74        389.56        58.10 o                         
  15   5 -18        511.15        536.41        58.54 o                         
  17   5 -18        289.04        192.72        50.81 o                         
  19   5 -18       1303.04       1151.63        69.24 o                         
  21   5 -18        680.21        794.87       120.84 o                         
  23   5 -18        541.40        559.15        55.82 o                         
  25   5 -18        335.40        213.49        50.19 o                         
  27   5 -18        169.16        162.73        53.45 o                         
  29   5 -18         69.54         24.42        88.31 o                         
  31   5 -18         28.33        -45.61        47.46 o                         
  33   5 -18        443.43        413.80       131.30 o                         
  35   5 -18        333.70        353.22        72.04 o                         
  37   5 -18         74.78          6.97        65.07 o                         
 -12   6 -18        210.23        123.16        90.63 o                         
 -10   6 -18          5.99        -72.04        79.01 o                         
  -8   6 -18        360.36        439.86        61.47 o                         
  -6   6 -18       1147.72       1283.53        80.47 o                         
  -4   6 -18        273.80        314.44        76.69 o                         
  -2   6 -18        247.17        206.84        54.23 o                         
   0   6 -18        119.80         93.62        83.66 o                         
   2   6 -18        854.49        867.07        69.71 o                         
   4   6 -18        481.94        586.15        62.38 o                         
   6   6 -18        369.23        293.15        75.52 o                         
   8   6 -18        460.52        450.12        59.15 o                         
  10   6 -18       2858.59       2615.47       109.22 o                         
  12   6 -18         69.88         62.16        55.77 o                         
  14   6 -18        223.21        240.04        85.98 o                         
  16   6 -18        991.75        892.17        65.81 o                         
  18   6 -18        421.69        509.89        58.54 o                         
  20   6 -18        697.30        647.79        60.82 o                         
  22   6 -18        300.88        287.43        54.15 o                         
  24   6 -18        265.34        236.15        53.04 o                         
  26   6 -18        847.53        807.70        64.20 o                         
  28   6 -18        326.88        321.39        54.72 o                         
  30   6 -18        472.61        252.44        54.08 o                         
  32   6 -18        142.88         48.45        52.38 o                         
  34   6 -18        503.30        352.75        65.07 o                         
  36   6 -18        108.95        106.90        69.71 o                         
 -11   7 -18        135.50        148.72        92.95 o                         
  -9   7 -18        537.14        704.12       104.57 o                         
  -7   7 -18        562.28        715.74        68.78 o                         
  -5   7 -18        271.43        466.45        61.47 o                         
  -3   7 -18        243.69        199.55        56.53 o                         
  -1   7 -18        182.19        114.83        54.61 o                         
   1   7 -18        533.83        545.26        67.39 o                         
   3   7 -18        938.06       1023.24        73.89 o                         
   5   7 -18         59.69         35.23        60.42 o                         
   7   7 -18        231.78        223.73        57.44 o                         
   9   7 -18        616.24        485.40       140.59 o                         
  11   7 -18       1916.99       1711.54        86.98 o                         
  13   7 -18        375.94        580.72        62.86 o                         
  15   7 -18       1133.72       1234.48        84.82 o                         
  17   7 -18        638.02        568.63        62.48 o                         
  19   7 -18        498.80        689.27       133.62 o                         
  21   7 -18        358.64        428.21        66.23 o                         
  23   7 -18        168.75        163.69        54.72 o                         
  25   7 -18        788.81        804.40        67.00 o                         
  27   7 -18       1319.60       1197.37        73.68 o                         
  29   7 -18        791.03        752.08        67.00 o                         
  31   7 -18          9.75          0.21        62.74 o                         
  33   7 -18        146.61         62.34        59.26 o                         
  -8   8 -18        358.32        257.94        97.60 o                         
  -6   8 -18        178.57        195.99        62.74 o                         
  -4   8 -18        214.54        187.54        59.26 o                         
  -2   8 -18        351.33        335.20        84.82 o                         
   0   8 -18        288.33        397.44        59.15 o                         
   2   8 -18        581.35        605.80        64.89 o                         
   4   8 -18         50.08         44.78        51.74 o                         
   6   8 -18        424.76        291.25       101.09 o                         
   8   8 -18        100.36         22.52        53.38 o                         
  10   8 -18        366.64        334.97        60.73 o                         
  12   8 -18       1503.33       1434.57        83.66 o                         
  14   8 -18       1928.45       1914.63        92.69 o                         
  16   8 -18       1129.61       1130.13        76.49 o                         
  18   8 -18        307.96        396.40        60.82 o                         
  20   8 -18        144.03         70.81        54.72 o                         
  22   8 -18          7.32        -45.79        51.89 o                         
  24   8 -18        711.75        569.51        64.20 o                         
  26   8 -18       1212.03       1090.46        75.36 o                         
  28   8 -18       1245.48       1298.57        97.60 o                         
  30   8 -18        135.80        -28.74        54.08 o                         
  32   8 -18         75.04         12.76        67.39 o                         
  -5   9 -18        115.75        155.79        58.54 o                         
  -3   9 -18       1162.68       1004.68        81.96 o                         
  -1   9 -18        516.66        603.02        67.31 o                         
   1   9 -18        101.39         70.12        55.58 o                         
   3   9 -18        146.22        184.04        58.32 o                         
   5   9 -18        912.44        954.56        75.37 o                         
   7   9 -18       1183.78       1123.88        79.58 o                         
   9   9 -18        244.68         93.90        60.53 o                         
  11   9 -18         90.58         -5.62        58.88 o                         
  13   9 -18        708.44        871.78        73.07 o                         
  15   9 -18        863.74        773.48        70.91 o                         
  17   9 -18        324.70        311.66        66.23 o                         
  19   9 -18         56.83       -113.87       113.87 o                         
  21   9 -18         35.03         33.43        56.39 o                         
  23   9 -18        891.94       1006.45        75.36 o                         
  25   9 -18        913.60        897.58        73.14 o                         
  27   9 -18        258.89        285.90        60.14 o                         
  29   9 -18        287.36        250.12       138.27 o                         
  -2  10 -18        497.97        510.41        71.46 o                         
   0  10 -18        108.84        210.31        65.73 o                         
   2  10 -18        216.05        168.58        64.89 o                         
   4  10 -18         19.03         -6.97       102.25 o                         
   6  10 -18       1574.87       1494.82       113.87 o                         
   8  10 -18        680.50        673.55        75.11 o                         
  10  10 -18         88.39        -41.89        60.53 o                         
  12  10 -18        357.04        525.07        70.79 o                         
  14  10 -18         51.41         -5.95        59.15 o                         
  16  10 -18       1422.80       1265.23       111.54 o                         
  18  10 -18        345.82        262.34        63.65 o                         
  20  10 -18         98.50        139.06        62.74 o                         
  22  10 -18        793.94        843.09       109.22 o                         
  24  10 -18        423.45        625.03       146.40 o                         
  26  10 -18         32.33         78.00       178.93 o                         
   1  11 -18         33.74        -48.80        64.08 o                         
   3  11 -18        249.55        155.92        90.63 o                         
   5  11 -18        234.99        285.81       108.06 o                         
   7  11 -18        184.91        199.99       115.03 o                         
   9  11 -18         38.50         55.10        64.52 o                         
  11  11 -18         19.60        -62.33        72.04 o                         
  13  11 -18          8.80         51.36        95.28 o                         
  15  11 -18        262.14        228.79       118.52 o                         
  17  11 -18        243.20        299.17       138.27 o                         
  19  11 -18         99.01        159.95        82.50 o                         
  21  11 -18        351.09        479.91        72.01 o                         
 -19   1 -17        145.79        110.56        58.18 o                         
 -17   1 -17        136.48        104.40        55.80 o                         
 -15   1 -17         63.82         40.56        54.15 o                         
 -13   1 -17        249.14        270.77        55.87 o                         
 -11   1 -17        678.93        744.76        63.25 o                         
  -9   1 -17       1087.30        955.14        87.14 o                         
  -7   1 -17        287.99        208.53        63.91 o                         
  -5   1 -17       1353.04       1157.95        73.20 o                         
  -3   1 -17        397.29        310.74        46.81 o                         
  -1   1 -17       1055.89       1016.39        60.73 o                         
   1   1 -17       1361.03       1374.99        64.89 o                         
   3   1 -17        855.58        728.51        52.51 o                         
   5   1 -17       2223.51       2022.11        73.89 o                         
   7   1 -17        492.99        494.97        65.07 o                         
   9   1 -17        260.34        230.06        58.10 o                         
  11   1 -17        391.67        446.17        62.74 o                         
  13   1 -17         81.58        104.57        53.45 o                         
  15   1 -17       1852.63       1663.86        90.63 o                         
  17   1 -17       2838.94       2616.63       113.87 o                         
  19   1 -17         29.86         54.40        39.98 o                         
  21   1 -17        684.90        499.35        51.12 o                         
  23   1 -17        546.51        594.90        83.66 o                         
  25   1 -17       1067.01       1086.02        69.82 o                         
  27   1 -17        630.52        652.46        58.32 o                         
  29   1 -17         31.74        -65.07        65.07 o                         
 -18   2 -17        464.66        306.45        61.47 o                         
 -16   2 -17        318.96        307.85        59.09 o                         
 -14   2 -17        421.62        245.84        55.58 o                         
 -12   2 -17        742.59        725.43        63.12 o                         
 -10   2 -17       2154.50       2109.54        85.40 o                         
  -8   2 -17        170.85        120.96        49.21 o                         
  -6   2 -17        600.58        534.85        53.23 o                         
  -4   2 -17        305.49        344.53        49.21 o                         
  -2   2 -17        911.57        757.57        81.33 o                         
   0   2 -17       2772.14       2932.67       132.46 o                         
   2   2 -17        648.73        683.20        74.36 o                         
   4   2 -17       2260.76       1926.45       106.90 o                         
   6   2 -17       2611.27       2133.27       111.54 o                         
   8   2 -17        165.62         95.28        60.42 o                         
  10   2 -17        412.34        539.13        69.71 o                         
  12   2 -17        140.86        171.96        60.42 o                         
  14   2 -17       1111.19       1141.98        66.41 o                         
  16   2 -17       3592.55       3292.47       145.24 o                         
  18   2 -17        787.83        765.90        56.94 o                         
  20   2 -17         13.41         96.64        41.69 o                         
  22   2 -17         72.78        153.88        42.92 o                         
  24   2 -17        939.14        900.33       111.54 o                         
  26   2 -17       1795.43       1955.92        64.57 o                         
  28   2 -17       1020.87        934.18        99.92 o                         
  30   2 -17         32.38         32.53        69.71 o                         
 -17   3 -17        590.99        482.81        64.77 o                         
 -15   3 -17         97.29         65.07        79.01 o                         
 -13   3 -17        121.98        176.61        81.33 o                         
 -11   3 -17        699.36        785.45        92.95 o                         
  -9   3 -17        465.66        634.40        88.31 o                         
  -7   3 -17        594.78        653.00        83.66 o                         
  -5   3 -17        710.55        876.08        88.31 o                         
  -3   3 -17       1377.50       1315.29        99.92 o                         
  -1   3 -17       1511.72       1438.45       102.25 o                         
   1   3 -17        190.84        162.67        65.07 o                         
   3   3 -17        263.69        181.26        65.07 o                         
   5   3 -17        812.34        708.77        74.36 o                         
   7   3 -17       1028.70        831.93        83.66 o                         
   9   3 -17        609.25        491.87        62.74 o                         
  11   3 -17         74.26        125.84        55.77 o                         
  13   3 -17        656.88        593.31        54.15 o                         
  15   3 -17       1047.62       1023.28        64.73 o                         
  17   3 -17        622.36        947.94       137.11 o                         
  19   3 -17        840.58        994.42       144.08 o                         
  21   3 -17       2064.58       1795.64        75.93 o                         
  23   3 -17       1564.33       1543.16        70.91 o                         
  25   3 -17        802.84        807.24       117.35 o                         
  27   3 -17        199.14        328.32        47.99 o                         
  29   3 -17       1678.89       1546.02        74.26 o                         
  31   3 -17        831.91        689.24        57.49 o                         
  33   3 -17       1899.32       2044.97       111.54 o                         
 -16   4 -17        471.03        367.16        92.95 o                         
 -14   4 -17        183.28        106.90        85.98 o                         
 -12   4 -17        217.32        297.45        83.66 o                         
 -10   4 -17        289.39         72.04        76.69 o                         
  -8   4 -17        394.66        427.58        83.66 o                         
  -6   4 -17       1649.46       1835.82       116.19 o                         
  -4   4 -17       1005.70        978.33        95.28 o                         
  -2   4 -17        414.08        436.88        76.69 o                         
   0   4 -17        900.75        711.11       115.03 o                         
   2   4 -17         23.53         25.37        47.95 o                         
   4   4 -17        983.23        891.05        65.17 o                         
   6   4 -17        758.92        700.83        59.56 o                         
   8   4 -17        440.37        267.19        51.89 o                         
  10   4 -17       3251.31       2794.35       164.99 o                         
  12   4 -17       1246.05       1389.72        74.73 o                         
  14   4 -17        841.15        836.39        69.71 o                         
  16   4 -17        155.81        155.11        47.46 o                         
  18   4 -17        932.51        921.97        62.52 o                         
  20   4 -17       2249.51       2247.71        85.93 o                         
  22   4 -17       1318.10       1554.08        72.58 o                         
  24   4 -17        216.86        255.80        46.89 o                         
  26   4 -17        333.33        460.91        72.04 o                         
  28   4 -17         17.86         91.69        46.48 o                         
  30   4 -17        607.73        579.58        56.39 o                         
  32   4 -17       1197.08       1275.78        72.01 o                         
  34   4 -17        960.63        871.43        83.66 o                         
  36   4 -17        990.37        817.99        83.66 o                         
 -15   5 -17        300.80        244.00        90.63 o                         
 -13   5 -17          8.99        -76.69        76.69 o                         
 -11   5 -17        218.53        118.52        79.01 o                         
  -9   5 -17         92.41         24.40        77.85 o                         
  -7   5 -17        333.61        429.48        70.88 o                         
  -5   5 -17        230.42        272.98        55.03 o                         
  -3   5 -17       1064.30       1109.52       149.89 o                         
  -1   5 -17        798.54        855.17        65.67 o                         
   1   5 -17        989.68        813.85       135.94 o                         
   3   5 -17        488.55        533.03        58.18 o                         
   5   5 -17       1867.49       1874.34        84.69 o                         
   7   5 -17        106.00        122.82        49.61 o                         
   9   5 -17       1073.57       1081.06        71.41 o                         
  11   5 -17       2136.24       1779.39       135.94 o                         
  13   5 -17        287.03        423.82        70.88 o                         
  15   5 -17        101.92        120.72        48.56 o                         
  17   5 -17        226.66        170.69        48.56 o                         
  19   5 -17        368.80        402.02        52.48 o                         
  21   5 -17        701.25        606.53        55.22 o                         
  23   5 -17        887.87        751.80        58.54 o                         
  25   5 -17        166.38        243.92       112.71 o                         
  27   5 -17        797.58        760.25        73.20 o                         
  29   5 -17        351.53        291.24        85.98 o                         
  31   5 -17        914.34        983.89        67.00 o                         
  33   5 -17         56.89         93.95        50.19 o                         
  35   5 -17        511.39        478.71        74.36 o                         
  37   5 -17        124.59         76.69        65.07 o                         
 -14   6 -17        298.99        353.22        97.60 o                         
 -12   6 -17        226.46        192.88        85.98 o                         
 -10   6 -17        172.22         67.39        79.01 o                         
  -8   6 -17        157.20        184.65        52.93 o                         
  -6   6 -17         60.98         70.90        49.94 o                         
  -4   6 -17         61.95         69.56        49.21 o                         
  -2   6 -17         26.75         81.33        60.42 o                         
   0   6 -17        827.63        842.45        64.89 o                         
   2   6 -17        117.99         65.22        49.94 o                         
   4   6 -17        331.90        283.31        53.93 o                         
   6   6 -17         94.26         80.00        49.94 o                         
   8   6 -17        279.60        279.14        53.93 o                         
  10   6 -17        359.83        303.22        54.59 o                         
  12   6 -17         63.56        -12.55        48.97 o                         
  14   6 -17        818.23        817.98        63.52 o                         
  16   6 -17        948.67        811.68        61.86 o                         
  18   6 -17        535.42        672.52        76.69 o                         
  20   6 -17         49.97        -36.12        46.29 o                         
  22   6 -17        337.54        235.44        51.89 o                         
  24   6 -17         13.45        -26.79        45.78 o                         
  26   6 -17        211.23        198.29        49.68 o                         
  28   6 -17        698.62        618.02        81.33 o                         
  30   6 -17       1099.54       1133.59        71.99 o                         
  32   6 -17        170.41        183.60        53.57 o                         
  34   6 -17        132.02        132.53        69.71 o                         
  36   6 -17        179.82        325.34        76.69 o                         
 -13   7 -17        309.91        223.09        95.28 o                         
 -11   7 -17        275.73        283.51        92.95 o                         
  -9   7 -17        245.79        318.36        90.63 o                         
  -7   7 -17         17.99        -17.71        65.07 o                         
  -5   7 -17         49.07        -22.62        48.97 o                         
  -3   7 -17        364.60        250.29        53.38 o                         
  -1   7 -17        172.16        101.79        50.10 o                         
   1   7 -17         99.73         53.25        80.17 o                         
   3   7 -17         33.98          4.33        48.45 o                         
   5   7 -17        791.81        781.64       118.52 o                         
   7   7 -17        508.87        747.11        64.77 o                         
   9   7 -17         22.42        -14.68        82.50 o                         
  11   7 -17        275.64        214.12        67.39 o                         
  13   7 -17        286.65        351.55        55.58 o                         
  15   7 -17       1184.69       1273.75        74.73 o                         
  17   7 -17        493.53        510.16        58.54 o                         
  19   7 -17         46.63        -17.41        49.13 o                         
  21   7 -17        344.92        372.13       103.41 o                         
  23   7 -17         48.43         49.74        52.29 o                         
  25   7 -17        480.95        311.56        53.57 o                         
  27   7 -17        862.85        636.60        60.84 o                         
  29   7 -17        512.01        469.38        59.15 o                         
  31   7 -17        503.33        441.12        85.98 o                         
  33   7 -17         26.37        -63.91        63.91 o                         
  35   7 -17        580.80        584.44        66.41 o                         
 -12   8 -17        513.69        457.79       102.25 o                         
 -10   8 -17        106.97        125.49        90.63 o                         
  -8   8 -17        160.26         44.15        85.98 o                         
  -6   8 -17        352.91        328.56        59.56 o                         
  -4   8 -17        464.08        370.88        68.55 o                         
  -2   8 -17          0.81        -47.95        47.95 o                         
   0   8 -17        435.30        344.80        56.67 o                         
   2   8 -17        115.29        102.73        51.74 o                         
   4   8 -17        117.91        152.34        67.39 o                         
   6   8 -17        373.37        322.53        55.80 o                         
   8   8 -17        267.76        264.57        56.67 o                         
  10   8 -17          2.12        -47.64       115.03 o                         
  12   8 -17        786.09        831.24        83.66 o                         
  14   8 -17        274.26        424.87        59.74 o                         
  16   8 -17        376.90        385.31        83.66 o                         
  18   8 -17        283.54        347.22        58.54 o                         
  20   8 -17        232.35        217.38        55.82 o                         
  22   8 -17        322.24        309.65        62.74 o                         
  24   8 -17        236.20        170.19        54.72 o                         
  26   8 -17        241.09        169.30        54.08 o                         
  28   8 -17        300.29        274.41        68.55 o                         
  30   8 -17        296.50        161.11       115.03 o                         
  32   8 -17         83.90         38.02        70.88 o                         
  34   8 -17        184.16        150.92        58.44 o                         
  -9   9 -17        484.69        580.96       104.57 o                         
  -7   9 -17        251.51        350.90        95.28 o                         
  -5   9 -17         79.34        105.80        55.58 o                         
  -3   9 -17         66.44         90.21        55.77 o                         
  -1   9 -17        141.98        169.78        55.80 o                         
   1   9 -17        419.10        353.69        59.96 o                         
   3   9 -17        251.49        211.90        58.32 o                         
   5   9 -17        214.47        205.49        57.44 o                         
   7   9 -17        174.78        131.46        57.44 o                         
   9   9 -17        237.61        326.33        92.95 o                         
  11   9 -17        545.94        614.49        66.83 o                         
  13   9 -17       1191.66       1159.59        78.05 o                         
  15   9 -17        518.57        365.09        61.41 o                         
  17   9 -17        500.22        494.51        69.71 o                         
  19   9 -17        151.30        102.05        55.26 o                         
  21   9 -17         90.29         66.37        54.72 o                         
  23   9 -17        194.73        137.50        56.39 o                         
  25   9 -17        418.47        277.52        58.44 o                         
  27   9 -17       1113.27       1232.03        78.57 o                         
  29   9 -17        773.77        840.59        73.14 o                         
  31   9 -17         43.94         -2.90        59.26 o                         
  -6  10 -17        306.37        343.93        97.60 o                         
  -4  10 -17        337.07        392.53        67.37 o                         
  -2  10 -17        550.73        712.73       120.84 o                         
   0  10 -17        890.87       1016.44        82.50 o                         
   2  10 -17        210.17         82.16        60.42 o                         
   4  10 -17        107.59        123.80        59.56 o                         
   6  10 -17        770.24        991.61        79.38 o                         
   8  10 -17        342.85        385.76        66.17 o                         
  10  10 -17        276.40        201.46        63.52 o                         
  12  10 -17         66.57         89.55        59.15 o                         
  14  10 -17        361.81        312.07        63.08 o                         
  16  10 -17        928.76        940.24        88.31 o                         
  18  10 -17        606.46        607.16        68.67 o                         
  20  10 -17         94.73         18.46        92.95 o                         
  22  10 -17          6.86         -0.16        57.46 o                         
  24  10 -17       1131.35       1360.08        84.82 o                         
  26  10 -17       1703.15       1557.69       105.73 o                         
  28  10 -17        611.13        649.07        75.52 o                         
  -3  11 -17        939.22        944.54        81.33 o                         
  -1  11 -17        927.53        944.60        80.52 o                         
   1  11 -17         46.95        -14.01        60.73 o                         
   3  11 -17         55.85         73.87       106.90 o                         
   5  11 -17        250.93        270.03        82.50 o                         
   7  11 -17        889.74        849.62        79.38 o                         
   9  11 -17       2248.41       2313.32       107.72 o                         
  11  11 -17         79.47         88.12        85.98 o                         
  13  11 -17        297.93        388.01       130.13 o                         
  15  11 -17        606.56        584.51        71.46 o                         
  17  11 -17       1742.10       1929.84        98.27 o                         
  19  11 -17        375.94        346.20       206.82 o                         
  21  11 -17        161.07        357.98       134.78 o                         
  23  11 -17       1237.45       1233.53        85.54 o                         
  25  11 -17       1144.53       1139.61        81.97 o                         
   2  12 -17         20.07         13.34        66.53 o                         
   4  12 -17         78.92         86.65        68.78 o                         
   6  12 -17        415.65        367.29        71.41 o                         
   8  12 -17        671.48        554.18       120.84 o                         
  10  12 -17        601.16        779.50       111.54 o                         
  12  12 -17         42.93         90.40        74.36 o                         
  14  12 -17        153.85        113.30       137.11 o                         
  16  12 -17        190.63        117.85        84.82 o                         
  18  12 -17       1429.01       1640.28       109.22 o                         
  20  12 -17         75.76         85.98        79.01 o                         
 -20   0 -16        615.91        511.24        88.31 o                         
 -18   0 -16        704.89        708.77        90.63 o                         
 -16   0 -16        553.86        295.13        74.36 o                         
 -14   0 -16        102.27          0.00        67.39 o                         
 -12   0 -16        355.40        350.90        76.69 o                         
 -10   0 -16       4977.17       5070.59       195.20 o                         
  -8   0 -16       2474.95       2491.14       123.16 o                         
  -6   0 -16       1098.40       1006.22        85.98 o                         
  -4   0 -16       1485.43       1424.51        92.95 o                         
  -2   0 -16       1016.84        785.45        79.01 o                         
   0   0 -16       4203.12       4703.42       174.29 o                         
   2   0 -16       4812.73       5579.51       199.85 o                         
   4   0 -16       8284.98       6978.45       239.35 o                         
   6   0 -16       4233.28       3450.88       139.43 o                         
   8   0 -16        690.07        506.59        62.74 o                         
  10   0 -16       1038.94        822.63        72.04 o                         
  12   0 -16        897.84        743.62        67.39 o                         
  14   0 -16       3158.20       2951.26       118.52 o                         
  16   0 -16       5517.14       6023.36       202.17 o                         
  18   0 -16      10041.01       8282.12       267.24 o                         
  22   0 -16         25.16         27.89        62.74 o                         
  24   0 -16       1890.54       1907.86       118.52 o                         
  26   0 -16       2220.25       2161.16       123.16 o                         
  28   0 -16        531.67        513.57        74.36 o                         
 -21   1 -16          7.06        -52.58        52.58 o                         
 -19   1 -16        297.35        202.28        55.03 o                         
 -17   1 -16        928.48        668.61        62.38 o                         
 -15   1 -16         93.12         45.18        48.45 o                         
 -13   1 -16         46.71         59.06        49.21 o                         
 -11   1 -16       1125.12       1485.81        73.11 o                         
  -9   1 -16       2357.19       2520.49        88.69 o                         
  -7   1 -16        288.34        360.33        49.30 o                         
  -5   1 -16         41.80         69.63        43.52 o                         
  -3   1 -16       1117.84        938.96        57.44 o                         
  -1   1 -16        354.11        457.05        46.81 o                         
   1   1 -16       1579.34       1667.55        70.88 o                         
   3   1 -16       1513.19       1567.30        66.53 o                         
   5   1 -16       1138.58        856.30        59.26 o                         
   7   1 -16       1223.86        900.22        95.28 o                         
   9   1 -16       2477.20       2186.33        73.89 o                         
  11   1 -16        774.65        633.78        44.99 o                         
  13   1 -16       1798.47       1540.70        88.31 o                         
  15   1 -16       1767.10       1724.28        90.63 o                         
  17   1 -16       4282.14       4092.26       151.05 o                         
  19   1 -16       2849.15       2560.99        85.98 o                         
  21   1 -16        195.57        154.44        39.53 o                         
  23   1 -16        333.74        338.91        36.55 o                         
  25   1 -16       1796.23       1832.98        60.53 o                         
  27   1 -16        476.51        498.36        53.38 o                         
  29   1 -16        315.77        223.09        67.39 o                         
 -20   2 -16        172.10        165.35        58.18 o                         
 -18   2 -16        487.24        351.48        57.44 o                         
 -16   2 -16        114.36        100.36        52.51 o                         
 -14   2 -16        113.13         52.61        49.94 o                         
 -12   2 -16        536.77        439.52        79.01 o                         
 -10   2 -16        211.89        138.57        46.64 o                         
  -8   2 -16        128.98        145.67        46.64 o                         
  -6   2 -16       1814.97       1927.26        76.29 o                         
  -4   2 -16       2345.92       2464.95        83.61 o                         
  -2   2 -16       1304.07       1440.53        72.04 o                         
   0   2 -16        372.12        415.99        46.64 o                         
   2   2 -16        214.04        220.42        41.68 o                         
   4   2 -16        766.48        813.34        81.33 o                         
   6   2 -16       1807.58       1824.20       102.25 o                         
   8   2 -16       2952.28       3106.96       134.78 o                         
  10   2 -16        441.73        388.08        62.74 o                         
  12   2 -16        950.83        766.86        76.69 o                         
  14   2 -16       1426.60       1249.45       149.89 o                         
  16   2 -16        512.61        524.40        49.68 o                         
  18   2 -16        806.38        772.44        55.82 o                         
  20   2 -16       1880.40       1452.18        67.56 o                         
  22   2 -16       2012.89       2127.25        79.27 o                         
  24   2 -16        277.32        322.45        44.10 o                         
  26   2 -16        109.03         68.33        32.79 o                         
  28   2 -16        176.53        262.35        44.10 o                         
  30   2 -16        952.35        893.45       142.92 o                         
  32   2 -16        336.61        385.76        62.74 o                         
 -19   3 -16        194.04        205.53        57.23 o                         
 -17   3 -16          6.61         -9.02        49.21 o                         
 -15   3 -16        523.19        581.70        59.82 o                         
 -13   3 -16       2095.96       1845.94        81.23 o                         
 -11   3 -16        805.58        708.61       105.73 o                         
  -9   3 -16       1080.90       1057.34        64.77 o                         
  -7   3 -16       1004.81        992.81        61.21 o                         
  -5   3 -16       2037.04       2386.49        82.68 o                         
  -3   3 -16       2153.99       2523.68       125.49 o                         
  -1   3 -16        201.30        164.99        65.07 o                         
   1   3 -16       1282.89       1147.97        90.63 o                         
   3   3 -16         42.43         44.15        58.10 o                         
   5   3 -16       2789.29       2962.88       132.46 o                         
   7   3 -16       3558.26       3783.19       153.37 o                         
   9   3 -16        508.49        564.04        82.50 o                         
  11   3 -16       1026.44        871.71        90.63 o                         
  13   3 -16         53.47         83.92        43.55 o                         
  15   3 -16        952.55        982.77        61.41 o                         
  17   3 -16        885.96       1004.38        61.98 o                         
  19   3 -16         38.44        116.88        42.92 o                         
  21   3 -16       1569.95       1563.52        70.34 o                         
  23   3 -16        749.87        845.65        56.88 o                         
  25   3 -16        387.52        391.36        69.71 o                         
  27   3 -16          4.04         23.19        49.96 o                         
  29   3 -16        212.98        242.79        70.88 o                         
  31   3 -16        501.91        432.28        67.39 o                         
  33   3 -16        541.42        392.73        65.07 o                         
  35   3 -16        138.96        213.79        65.07 o                         
 -20   4 -16        133.14        181.26        85.98 o                         
 -18   4 -16         30.10        -34.86        79.01 o                         
 -16   4 -16        591.97        590.25        95.28 o                         
 -14   4 -16        263.10        183.58        81.33 o                         
 -12   4 -16        513.14        355.55        83.66 o                         
 -10   4 -16        401.33        343.93        81.33 o                         
  -8   4 -16         88.31        116.19        72.04 o                         
  -6   4 -16         35.27        -34.86        65.07 o                         
  -4   4 -16         31.89         34.86        65.07 o                         
  -2   4 -16       1110.76       1082.90        92.95 o                         
   0   4 -16        872.68        901.64        83.66 o                         
   2   4 -16        767.77        548.54       147.56 o                         
   4   4 -16        530.90        637.30        56.88 o                         
   6   4 -16       2434.06       2568.83        93.62 o                         
   8   4 -16        475.14        457.43        75.52 o                         
  10   4 -16       2366.19       2386.84       106.90 o                         
  12   4 -16        416.13        454.80        60.42 o                         
  14   4 -16        201.80        123.57        53.45 o                         
  16   4 -16       1073.32       1043.40        64.20 o                         
  18   4 -16        361.75        264.90        85.98 o                         
  20   4 -16        263.29        207.06        46.29 o                         
  22   4 -16       1735.40       1509.30        70.34 o                         
  24   4 -16        386.82        304.19        49.13 o                         
  26   4 -16        632.71        519.93        59.26 o                         
  28   4 -16        311.96        323.54       102.25 o                         
  30   4 -16        351.81        350.89        56.93 o                         
  32   4 -16        202.87        168.74        56.93 o                         
  34   4 -16        304.15        346.25        69.71 o                         
  36   4 -16         69.63         37.18        60.42 o                         
  38   4 -16        138.03         18.59        62.74 o                         
  40   4 -16        268.21        216.12        69.71 o                         
 -19   5 -16        245.82        218.44        90.63 o                         
 -17   5 -16        358.35        332.31        90.63 o                         
 -15   5 -16        636.46        436.88        90.63 o                         
 -13   5 -16        260.37        269.56        83.66 o                         
 -11   5 -16        258.47        278.01        54.88 o                         
  -9   5 -16        114.75         90.29        50.10 o                         
  -7   5 -16        192.42        153.03        50.10 o                         
  -5   5 -16        230.92        166.02        50.10 o                         
  -3   5 -16        825.64        833.10        62.38 o                         
  -1   5 -16       1284.35       1449.00        76.29 o                         
   1   5 -16       1110.66       1116.16        72.45 o                         
   3   5 -16         61.86        132.62        48.29 o                         
   5   5 -16         51.96         -5.50        46.64 o                         
   7   5 -16        108.34        182.25        49.61 o                         
   9   5 -16        295.16        194.13        49.61 o                         
  11   5 -16       2218.61       2128.95        92.95 o                         
  13   5 -16        306.18        449.77        54.59 o                         
  15   5 -16        594.16        495.01        52.48 o                         
  17   5 -16        399.40        436.26       105.73 o                         
  19   5 -16         11.83         34.14        44.10 o                         
  21   5 -16        532.71        584.20        54.15 o                         
  23   5 -16       1002.80        973.79        63.65 o                         
  25   5 -16        522.12        595.37        55.82 o                         
  27   5 -16        608.72        524.09        53.04 o                         
  29   5 -16        231.33        109.11        83.66 o                         
  31   5 -16        814.60        946.73        65.81 o                         
  33   5 -16        506.82        407.69        83.66 o                         
  35   5 -16        764.05        699.47        81.33 o                         
  37   5 -16        754.51        664.61        81.33 o                         
  39   5 -16         79.43         97.60        65.07 o                         
 -18   6 -16        121.96         -6.97        88.31 o                         
 -16   6 -16       1755.40       1705.69       127.81 o                         
 -14   6 -16        570.24        623.84        76.69 o                         
 -12   6 -16        172.98        227.73        83.66 o                         
 -10   6 -16         64.57        -26.61        48.56 o                         
  -8   6 -16         84.03         21.82        48.29 o                         
  -6   6 -16        251.12        288.38        81.33 o                         
  -4   6 -16        605.26        512.52        55.87 o                         
  -2   6 -16        350.00        341.55        53.38 o                         
   0   6 -16        132.11         46.48        47.65 o                         
   2   6 -16        292.75        171.02        67.39 o                         
   4   6 -16       1121.86       1083.17        70.79 o                         
   6   6 -16        876.72        895.89        65.67 o                         
   8   6 -16        220.02        206.63        51.58 o                         
  10   6 -16       2415.71       2445.15       166.15 o                         
  12   6 -16       3496.32       3139.57       108.16 o                         
  14   6 -16        167.10        247.54        51.27 o                         
  16   6 -16       1375.05       1146.72       134.78 o                         
  18   6 -16        178.43        260.86        50.23 o                         
  20   6 -16        563.54        671.40        57.49 o                         
  22   6 -16       1459.29       1327.42        73.20 o                         
  24   6 -16        470.86        443.61        55.77 o                         
  26   6 -16        208.12        196.59        52.29 o                         
  28   6 -16         61.20         66.72        82.50 o                         
  30   6 -16       1278.46       1230.14        73.68 o                         
  32   6 -16        667.05        468.45        58.62 o                         
  34   6 -16         32.71         -7.97        82.50 o                         
  36   6 -16        148.64         79.01        67.39 o                         
  38   6 -16        193.57        178.93        72.04 o                         
 -15   7 -16         50.46         33.88        56.25 o                         
 -13   7 -16        411.80        346.25        92.95 o                         
 -11   7 -16        281.18        323.01        88.31 o                         
  -9   7 -16        115.46        100.44        50.81 o                         
  -7   7 -16        607.92        592.26        60.53 o                         
  -5   7 -16        225.10        201.13        52.27 o                         
  -3   7 -16        779.93        707.51        80.17 o                         
  -1   7 -16        187.46        246.35        52.58 o                         
   1   7 -16         34.54         56.93        47.65 o                         
   3   7 -16        924.06        947.56        67.31 o                         
   5   7 -16        530.87        567.33        98.76 o                         
   7   7 -16        117.98         96.55        49.21 o                         
   9   7 -16        203.98        220.17        52.51 o                         
  11   7 -16       1652.49       1564.78        79.71 o                         
  13   7 -16        723.07        637.63        60.20 o                         
  15   7 -16       1348.64        985.50        68.67 o                         
  17   7 -16        793.31        835.48        63.52 o                         
  19   7 -16        622.80        817.45        64.15 o                         
  21   7 -16        552.32        619.94        58.07 o                         
  23   7 -16        225.48        217.35        50.81 o                         
  25   7 -16        103.10         77.30        49.13 o                         
  27   7 -16        573.15        639.72        60.84 o                         
  29   7 -16       1502.86       1526.30       171.96 o                         
  31   7 -16        396.25        544.36        68.55 o                         
  33   7 -16         34.90        -15.53        51.59 o                         
  35   7 -16         62.95         80.34        74.36 o                         
  37   7 -16        140.70        123.16        72.04 o                         
 -14   8 -16        297.46        284.70        63.52 o                         
 -12   8 -16       1049.25        955.09       109.22 o                         
 -10   8 -16        239.02        264.92        88.31 o                         
  -8   8 -16        480.18        548.42        92.95 o                         
  -6   8 -16        476.68        504.33        60.53 o                         
  -4   8 -16         71.77         87.57        51.27 o                         
  -2   8 -16         86.03         18.16        49.21 o                         
   0   8 -16        361.64        254.20        54.15 o                         
   2   8 -16        855.21        951.01        67.37 o                         
   4   8 -16        385.73        510.05        60.80 o                         
   6   8 -16        653.70        480.72        59.09 o                         
   8   8 -16         10.27         -8.33        49.21 o                         
  10   8 -16        308.01        347.54        57.23 o                         
  12   8 -16       1199.44        980.23        70.14 o                         
  14   8 -16        248.82        256.13       112.71 o                         
  16   8 -16        983.16        766.17        63.08 o                         
  18   8 -16       1099.49       1154.95        72.58 o                         
  20   8 -16        127.45        252.19        82.50 o                         
  22   8 -16         70.70         58.87        50.81 o                         
  24   8 -16        101.07        104.14        51.36 o                         
  26   8 -16       1074.76        946.08        68.10 o                         
  28   8 -16       1064.35       1002.15        69.78 o                         
  30   8 -16        524.80        368.37        60.84 o                         
  32   8 -16        205.92        112.87        90.63 o                         
  34   8 -16        113.55        146.56        62.74 o                         
  36   8 -16        669.74        547.33       174.29 o                         
 -13   9 -16         45.46         69.71        90.63 o                         
 -11   9 -16         60.21          4.65        88.31 o                         
  -9   9 -16        483.21        492.65        97.60 o                         
  -7   9 -16        226.88        295.13        90.63 o                         
  -5   9 -16         22.41        -49.61        49.61 o                         
  -3   9 -16         51.30         30.54        51.58 o                         
  -1   9 -16        483.53        408.84        59.82 o                         
   1   9 -16        585.62        638.64        64.89 o                         
   3   9 -16        900.91        862.84        68.78 o                         
   5   9 -16        110.51         83.73        53.38 o                         
   7   9 -16        786.57        817.39       109.22 o                         
   9   9 -16        813.28        781.42        97.60 o                         
  11   9 -16        963.90        592.75        65.81 o                         
  13   9 -16         70.45         45.25        54.72 o                         
  15   9 -16        233.87        252.75        57.49 o                         
  17   9 -16        379.23        284.65        60.42 o                         
  19   9 -16        485.41        333.27       105.73 o                         
  21   9 -16        208.45        191.77        55.26 o                         
  23   9 -16         94.56        125.62        54.08 o                         
  25   9 -16       1051.87       1057.39        73.14 o                         
  27   9 -16        953.92        751.16        67.42 o                         
  29   9 -16        200.36        243.58        82.50 o                         
  31   9 -16         52.36        -37.35        55.02 o                         
  33   9 -16        574.83        586.83        68.62 o                         
 -10  10 -16        238.77        104.57        92.95 o                         
  -8  10 -16         33.96         85.98        90.63 o                         
  -6  10 -16          5.44        -69.71        81.33 o                         
  -4  10 -16        361.85        266.89        81.33 o                         
  -2  10 -16        385.86        420.61        64.08 o                         
   0  10 -16        174.53        218.76        59.96 o                         
   2  10 -16          4.69        -38.68        55.80 o                         
   4  10 -16        447.69        535.49        68.06 o                         
   6  10 -16        162.62        166.09        58.88 o                         
   8  10 -16       2614.40       2684.90       109.82 o                         
  10  10 -16        943.54        916.28        74.10 o                         
  12  10 -16        238.44        338.16       132.46 o                         
  14  10 -16        147.03        138.36        84.82 o                         
  16  10 -16         63.00         64.16        73.20 o                         
  18  10 -16        289.76        320.40        60.84 o                         
  20  10 -16        197.13         54.78        55.77 o                         
  22  10 -16        200.05        173.77        57.46 o                         
  24  10 -16       1932.78       2046.47        99.92 o                         
  26  10 -16        704.04        793.40        90.63 o                         
  28  10 -16        165.35        175.74        60.60 o                         
  30  10 -16         80.36        -55.46        55.46 o                         
  -7  11 -16         26.83         -9.30        88.31 o                         
  -5  11 -16        322.87        432.23        92.95 o                         
  -3  11 -16         98.64         92.86        94.11 o                         
  -1  11 -16         68.96        -59.15        59.15 o                         
   1  11 -16        213.88         74.36        69.71 o                         
   3  11 -16         29.39        -17.53        77.85 o                         
   5  11 -16        546.51        502.03        68.78 o                         
   7  11 -16         32.80         93.42        61.21 o                         
   9  11 -16        233.79        350.18       105.73 o                         
  11  11 -16          8.15        -48.60        56.94 o                         
  13  11 -16         50.52         31.96        80.17 o                         
  15  11 -16         15.81        -74.36        74.36 o                         
  17  11 -16        170.00         74.92        91.79 o                         
  19  11 -16        194.37        173.54        85.98 o                         
  21  11 -16        141.57        246.52        61.35 o                         
  23  11 -16        548.31        596.30        70.31 o                         
  25  11 -16        216.56        239.12        70.88 o                         
  27  11 -16        138.58         41.70        57.60 o                         
  -2  12 -16        266.48        234.76        70.60 o                         
   0  12 -16        278.01        217.37        69.71 o                         
   2  12 -16         72.73        -71.20        79.01 o                         
   4  12 -16         95.02         11.35       158.02 o                         
   6  12 -16         88.74         49.59        83.66 o                         
   8  12 -16        240.78        196.56        66.83 o                         
  10  12 -16       1161.79       1015.12        82.60 o                         
  12  12 -16         50.58        154.10        64.20 o                         
  14  12 -16        386.32        371.14       119.68 o                         
  16  12 -16        236.66        194.62        96.44 o                         
  18  12 -16        240.99        453.84       115.03 o                         
  20  12 -16         20.95         34.62        61.04 o                         
  22  12 -16          4.67        105.29       125.49 o                         
  24  12 -16        135.45        128.86        99.92 o                         
   3  13 -16        261.91         90.63       106.90 o                         
   5  13 -16        101.34        159.59       105.73 o                         
   7  13 -16        229.51        333.56       170.80 o                         
   9  13 -16        985.98        987.72        86.53 o                         
  11  13 -16        356.82        463.16        73.68 o                         
  13  13 -16        322.24        323.79        71.99 o                         
  15  13 -16        825.03       1040.99        85.98 o                         
  17  13 -16        178.20        156.03       108.06 o                         
 -23   1 -15        290.13        374.49        62.44 o                         
 -21   1 -15        143.50         24.40        54.61 o                         
 -19   1 -15        213.77        226.52        53.38 o                         
 -17   1 -15         43.23         71.56        47.57 o                         
 -15   1 -15        889.26        836.49        61.60 o                         
 -13   1 -15        638.61        315.50        48.45 o                         
 -11   1 -15        307.25        479.50        52.51 o                         
  -9   1 -15       3214.91       3345.26       101.84 o                         
  -7   1 -15        271.00        230.27        44.27 o                         
  -5   1 -15        348.37        254.32        44.27 o                         
  -3   1 -15       1804.56       1945.95        82.50 o                         
  -1   1 -15         65.39         -3.33        37.69 o                         
   1   1 -15       4312.89       4391.90       183.58 o                         
   3   1 -15       2618.74       2644.27        83.75 o                         
   5   1 -15       2048.96       1997.69       109.22 o                         
   7   1 -15         42.16         22.24        52.29 o                         
   9   1 -15       3489.93       3128.24        88.69 o                         
  11   1 -15       1090.53       1238.60        69.71 o                         
  13   1 -15       1840.80       1418.58        68.55 o                         
  15   1 -15        554.17        603.99        39.33 o                         
  17   1 -15       5628.28       4957.52       171.96 o                         
  19   1 -15        923.25        892.22        55.77 o                         
  21   1 -15       1026.37       1062.43        57.46 o                         
  23   1 -15        381.16        500.29        37.61 o                         
  25   1 -15        275.48        287.30        34.87 o                         
  27   1 -15        119.32        109.52        46.08 o                         
  29   1 -15        679.37        766.86        52.93 o                         
  31   1 -15         90.92         32.53        51.12 o                         
 -22   2 -15         99.08         50.63       101.09 o                         
 -20   2 -15        220.06        160.34        50.86 o                         
 -18   2 -15        220.24        315.50        53.38 o                         
 -16   2 -15       1209.44       1073.51        68.18 o                         
 -14   2 -15        200.96        256.99        82.50 o                         
 -12   2 -15        557.68        420.24        51.74 o                         
 -10   2 -15       3250.01       3297.01       101.84 o                         
  -8   2 -15       1779.12       2185.39        80.47 o                         
  -6   2 -15        556.17        641.15        50.62 o                         
  -4   2 -15        249.32        245.75        42.63 o                         
  -2   2 -15        369.37        266.27        75.52 o                         
   0   2 -15       2398.89       2472.29        80.32 o                         
   2   2 -15       2453.56       2514.98        80.32 o                         
   4   2 -15         71.23         63.59        35.70 o                         
   6   2 -15        929.90       1061.73        55.58 o                         
   8   2 -15       6913.71       5962.61       249.81 o                         
  10   2 -15        421.38        455.47        65.07 o                         
  12   2 -15       4907.04       4712.72       171.96 o                         
  14   2 -15        921.26        871.92        59.15 o                         
  16   2 -15       4490.51       4138.86       117.70 o                         
  18   2 -15       5180.09       4445.03       133.62 o                         
  20   2 -15        451.57        600.99        48.56 o                         
  22   2 -15         64.62        183.40        40.20 o                         
  24   2 -15        127.22         73.18        45.31 o                         
  26   2 -15       1528.16       1560.05        56.67 o                         
  28   2 -15        525.67        506.27        48.56 o                         
  30   2 -15        961.80       1000.69        61.41 o                         
  32   2 -15        794.23        590.25        67.39 o                         
  34   2 -15        569.90        546.10        69.71 o                         
  36   2 -15       1454.68       1554.64        97.60 o                         
 -23   3 -15         40.70        -23.24        76.69 o                         
 -21   3 -15         23.74        -67.39        72.04 o                         
 -19   3 -15        134.51         85.98        74.36 o                         
 -17   3 -15        725.09        674.12        60.73 o                         
 -15   3 -15       1410.67       1149.14        68.78 o                         
 -13   3 -15        124.70        174.44        48.29 o                         
 -11   3 -15        448.27        436.30        51.58 o                         
  -9   3 -15        506.28        644.79        98.76 o                         
  -7   3 -15        312.79        320.30        45.66 o                         
  -5   3 -15       1057.76       1000.37        57.90 o                         
  -3   3 -15       1262.16       1437.56        63.83 o                         
  -1   3 -15       3648.56       3552.90       100.81 o                         
   1   3 -15       2304.03       2188.03        75.11 o                         
   3   3 -15        631.83        522.86        67.39 o                         
   5   3 -15       1560.88       1491.90        95.28 o                         
   7   3 -15       4413.99       3641.44       146.40 o                         
   9   3 -15        458.63        443.83        99.92 o                         
  11   3 -15       1080.96       1059.77        65.33 o                         
  13   3 -15       5372.74       4969.21       184.74 o                         
  15   3 -15        725.09        628.75        66.23 o                         
  17   3 -15        529.79        425.39        47.46 o                         
  19   3 -15       3070.13       2530.13        87.10 o                         
  21   3 -15       1851.67       1950.34        75.93 o                         
  23   3 -15        776.79        674.12        52.93 o                         
  25   3 -15       2653.59       2752.33        91.96 o                         
  27   3 -15       2108.68       2339.92       128.97 o                         
  29   3 -15       1091.12        985.63        84.82 o                         
  31   3 -15        616.98        705.39        55.22 o                         
  33   3 -15        940.31       1203.74        88.31 o                         
  35   3 -15        805.79        948.12        83.66 o                         
  37   3 -15        481.00        455.47        72.04 o                         
  39   3 -15        438.79        374.14        72.04 o                         
 -22   4 -15         41.24        -39.51        79.01 o                         
 -20   4 -15        198.25        158.02        81.33 o                         
 -18   4 -15        304.75        302.10        83.66 o                         
 -16   4 -15       2023.29       2049.61       125.49 o                         
 -14   4 -15       1934.17       1963.63       120.84 o                         
 -12   4 -15        712.66        864.86        81.33 o                         
 -10   4 -15        104.89         10.74        87.14 o                         
  -8   4 -15        561.58        518.22        58.10 o                         
  -6   4 -15        218.51        209.14        69.71 o                         
  -4   4 -15       3338.95       3481.09       151.05 o                         
  -2   4 -15       3456.88       3550.81       151.05 o                         
   0   4 -15       3761.55       3836.64       158.02 o                         
   2   4 -15        235.39        423.42        81.33 o                         
   4   4 -15        258.44        291.07        48.97 o                         
   6   4 -15       1264.41       1140.50        68.08 o                         
   8   4 -15       2438.66       2608.97        96.44 o                         
  10   4 -15       2417.08       1802.03        79.07 o                         
  12   4 -15       3172.31       3054.72       101.51 o                         
  14   4 -15        313.08        217.91        45.78 o                         
  16   4 -15        813.79        657.57        53.56 o                         
  18   4 -15       1216.52        943.88        60.30 o                         
  20   4 -15        584.36        456.62        61.58 o                         
  22   4 -15       1756.71       1943.59        78.67 o                         
  24   4 -15       5452.50       5535.70       153.37 o                         
  26   4 -15       1485.77       1628.10        73.68 o                         
  28   4 -15        245.31        341.44        50.23 o                         
  30   4 -15        591.54        773.58        58.54 o                         
  32   4 -15       2262.40       2071.37        85.93 o                         
  34   4 -15       1579.83       1687.10       102.25 o                         
  36   4 -15       1120.28       1034.10        88.31 o                         
  38   4 -15         25.94        -51.12        60.42 o                         
  40   4 -15        416.43        355.55        74.36 o                         
 -21   5 -15        693.06        811.02       106.90 o                         
 -19   5 -15        328.93        195.20        83.66 o                         
 -17   5 -15        159.25        104.57        79.01 o                         
 -15   5 -15        453.78        455.48        55.58 o                         
 -13   5 -15       1060.29        976.01        97.60 o                         
 -11   5 -15       1163.45       1160.41        73.11 o                         
  -9   5 -15        593.36        594.82        56.67 o                         
  -7   5 -15        410.69        589.20        57.51 o                         
  -5   5 -15       1229.48       1423.10        73.89 o                         
  -3   5 -15       3165.00       3475.29       142.92 o                         
  -1   5 -15        666.53        780.69        74.36 o                         
   1   5 -15        194.58        268.55        51.27 o                         
   3   5 -15        376.29        336.05        52.51 o                         
   5   5 -15       2236.36       2156.15        86.35 o                         
   7   5 -15       2957.56       3379.47       110.18 o                         
   9   5 -15       2599.20       2666.06        96.93 o                         
  11   5 -15       4948.82       3983.82       122.06 o                         
  13   5 -15        747.26        638.02        54.59 o                         
  15   5 -15        760.90        604.09        81.33 o                         
  17   5 -15        969.66        866.08        59.56 o                         
  19   5 -15         37.14         68.00        55.77 o                         
  21   5 -15        723.30        496.80        50.81 o                         
  23   5 -15       2711.58       2449.41        89.86 o                         
  25   5 -15        880.88        753.66        56.88 o                         
  27   5 -15        111.77        130.38        45.78 o                         
  29   5 -15        378.70        466.67        83.66 o                         
  31   5 -15       1572.62       1625.71        79.27 o                         
  33   5 -15       1288.33       1338.87        75.93 o                         
  35   5 -15        358.70        455.47        74.36 o                         
  37   5 -15         25.44        -58.10        60.42 o                         
  39   5 -15        384.92        583.28        81.33 o                         
 -20   6 -15        411.90        392.73        95.28 o                         
 -18   6 -15        227.54        244.00        85.98 o                         
 -16   6 -15        118.41        111.62        52.27 o                         
 -14   6 -15        223.16        141.57        52.93 o                         
 -12   6 -15        403.62        253.30        79.01 o                         
 -10   6 -15        693.73        497.66        56.53 o                         
  -8   6 -15        689.10        751.23        59.82 o                         
  -6   6 -15        469.52        665.59       151.05 o                         
  -4   6 -15        473.41        642.80        57.51 o                         
  -2   6 -15        812.03        642.79        95.28 o                         
   0   6 -15        189.68        215.62        50.10 o                         
   2   6 -15        658.40        654.90        59.09 o                         
   4   6 -15        717.99        677.62        58.88 o                         
   6   6 -15       2125.56       1872.69        84.04 o                         
   8   6 -15         43.30        173.61        48.97 o                         
  10   6 -15        137.97        102.95        49.21 o                         
  12   6 -15        562.30        469.12        54.59 o                         
  14   6 -15        540.84        365.30        51.27 o                         
  16   6 -15        306.42        315.84        49.61 o                         
  18   6 -15        829.24        616.01        55.22 o                         
  20   6 -15        642.15        509.81        53.56 o                         
  22   6 -15         53.50         95.28        45.78 o                         
  24   6 -15        764.23        559.31        54.72 o                         
  26   6 -15        251.44        173.86        46.31 o                         
  28   6 -15       1089.70        917.62        67.39 o                         
  30   6 -15       1496.04       1451.71        76.49 o                         
  32   6 -15        695.66        737.06        64.75 o                         
  34   6 -15         77.61         67.61        51.88 o                         
  36   6 -15        129.29        148.72        69.71 o                         
  38   6 -15        623.34        583.28        81.33 o                         
 -19   7 -15        713.73        680.15        71.35 o                         
 -17   7 -15        289.45        211.63        57.90 o                         
 -15   7 -15        632.70        528.33        62.18 o                         
 -13   7 -15        194.76        113.87        79.01 o                         
 -11   7 -15         93.41         74.36        76.69 o                         
  -9   7 -15        256.24        174.29        51.27 o                         
  -7   7 -15         83.08          3.37        48.80 o                         
  -5   7 -15          3.36        -21.38        44.99 o                         
  -3   7 -15        295.58        289.29        50.86 o                         
  -1   7 -15         14.05          7.57        85.98 o                         
   1   7 -15        545.00        429.22        55.03 o                         
   3   7 -15         86.51         81.33        58.10 o                         
   5   7 -15        898.99        696.96        59.82 o                         
   7   7 -15        712.42        580.75        87.14 o                         
   9   7 -15        155.33        146.67        49.94 o                         
  11   7 -15        405.76        398.29        53.93 o                         
  13   7 -15        544.43        629.11        59.56 o                         
  15   7 -15         99.06         85.38        75.52 o                         
  17   7 -15        333.24        486.70        56.25 o                         
  19   7 -15       1184.19       1107.92        68.10 o                         
  21   7 -15          5.37         30.93        46.89 o                         
  23   7 -15        322.37        282.55        50.81 o                         
  25   7 -15          2.04        -12.60        45.10 o                         
  27   7 -15        941.57        715.05       119.68 o                         
  29   7 -15        589.22        646.02       113.87 o                         
  31   7 -15        787.39        708.77        64.20 o                         
  33   7 -15        865.77        543.64        61.35 o                         
  35   7 -15         34.29        -12.04        66.23 o                         
  37   7 -15        348.14        553.07        83.66 o                         
 -16   8 -15        112.78        118.80        59.56 o                         
 -14   8 -15        265.32        274.21        90.63 o                         
 -12   8 -15        453.06        460.12        92.95 o                         
 -10   8 -15         53.13        -72.04        74.36 o                         
  -8   8 -15        101.95         32.18        48.56 o                         
  -6   8 -15        214.76        173.32        51.58 o                         
  -4   8 -15        156.29        121.60        49.94 o                         
  -2   8 -15       1413.56       1152.05        74.64 o                         
   0   8 -15        243.42        149.91        49.94 o                         
   2   8 -15          4.10        -10.39        45.17 o                         
   4   8 -15        304.03        347.04        53.38 o                         
   6   8 -15        298.56        316.90        54.88 o                         
   8   8 -15         89.74         81.63        50.86 o                         
  10   8 -15        905.33        858.27        70.88 o                         
  12   8 -15         25.69         99.47        65.07 o                         
  14   8 -15        705.45        644.26        73.20 o                         
  16   8 -15        670.65        537.45        59.74 o                         
  18   8 -15        396.43        327.52        85.98 o                         
  20   8 -15          4.02         32.10       104.57 o                         
  22   8 -15        228.37        231.85        51.88 o                         
  24   8 -15        344.18        257.36        52.38 o                         
  26   8 -15        335.44        329.05        55.77 o                         
  28   8 -15        393.04        319.21        55.02 o                         
  30   8 -15        181.51        251.99        57.46 o                         
  32   8 -15        676.93        451.69        69.71 o                         
  34   8 -15        135.04        127.58        57.46 o                         
  36   8 -15        172.26        119.40       135.94 o                         
 -15   9 -15        326.21        327.00        88.31 o                         
 -13   9 -15        360.20        281.18        95.28 o                         
 -11   9 -15        830.53        871.43       106.90 o                         
  -9   9 -15        110.86        102.25        79.01 o                         
  -7   9 -15        579.68        702.17        66.41 o                         
  -5   9 -15        230.00        204.29        54.88 o                         
  -3   9 -15         76.02         22.77        49.21 o                         
  -1   9 -15        188.45        193.66        53.38 o                         
   1   9 -15         78.63         86.83        51.74 o                         
   3   9 -15        216.74        270.48       127.81 o                         
   5   9 -15        503.96        493.57        60.53 o                         
   7   9 -15        427.21        433.49        59.82 o                         
   9   9 -15        265.41        187.85        54.88 o                         
  11   9 -15        148.65        205.20        55.22 o                         
  13   9 -15        283.00        176.20        54.72 o                         
  15   9 -15       1188.50       1124.08       113.87 o                         
  17   9 -15        359.73        286.97        56.39 o                         
  19   9 -15        282.89        253.64        68.55 o                         
  21   9 -15        241.12        141.21        54.08 o                         
  23   9 -15         10.32        -29.22       130.13 o                         
  25   9 -15        633.56        612.33        61.84 o                         
  27   9 -15        309.76        246.57        55.46 o                         
  29   9 -15        600.92        450.75        63.04 o                         
  31   9 -15        290.41        325.88       111.54 o                         
  33   9 -15         34.02        -54.14        54.14 o                         
  35   9 -15        233.01        240.52        64.02 o                         
 -12  10 -15        317.27        190.55        95.28 o                         
 -10  10 -15        245.34        106.90        88.31 o                         
  -8  10 -15       1173.71       1261.84       116.19 o                         
  -6  10 -15         94.48        100.30        55.80 o                         
  -4  10 -15        123.42         75.52        55.87 o                         
  -2  10 -15         71.11         44.15        75.52 o                         
   0  10 -15        368.46        341.06        66.23 o                         
   2  10 -15        316.79        344.84        60.73 o                         
   4  10 -15         57.39         56.43        55.03 o                         
   6  10 -15        127.55        229.00        57.90 o                         
   8  10 -15        150.90        286.62        60.20 o                         
  10  10 -15        680.14        549.05        65.17 o                         
  12  10 -15        529.05        437.44        62.48 o                         
  14  10 -15        139.38        175.65        67.39 o                         
  16  10 -15        251.32        324.79        58.62 o                         
  18  10 -15        904.03        712.51        66.41 o                         
  20  10 -15        233.15        227.55        57.46 o                         
  22  10 -15        144.19        108.41        54.56 o                         
  24  10 -15         92.18        113.44        55.02 o                         
  26  10 -15       1056.61       1018.96        74.69 o                         
  28  10 -15        865.98        819.48        72.50 o                         
  30  10 -15        168.36         68.35        77.85 o                         
  32  10 -15         14.11        -75.52        75.52 o                         
 -11  11 -15         80.15         11.62        92.95 o                         
  -9  11 -15        220.01        139.43        90.63 o                         
  -7  11 -15        287.87        220.76        90.63 o                         
  -5  11 -15        243.01        106.90        83.66 o                         
  -3  11 -15        415.10        426.02        77.85 o                         
  -1  11 -15        920.64       1038.01        78.04 o                         
   1  11 -15        577.14        638.16        70.60 o                         
   3  11 -15        180.95        112.25       109.22 o                         
   5  11 -15        725.69        655.53        70.43 o                         
   7  11 -15        410.47        581.27        69.13 o                         
   9  11 -15       2970.97       2867.75       113.31 o                         
  11  11 -15        426.73        311.87        63.08 o                         
  13  11 -15         27.55         11.91        56.26 o                         
  15  11 -15        176.51        189.81        60.30 o                         
  17  11 -15        230.76        235.14        60.14 o                         
  19  11 -15       1280.54       1378.44        84.83 o                         
  21  11 -15        437.13        493.22       170.80 o                         
  23  11 -15        247.50        315.54        61.04 o                         
  25  11 -15       1277.68       1432.91        85.54 o                         
  27  11 -15       1042.61       1074.19        79.05 o                         
  29  11 -15        451.72        444.51       106.90 o                         
  -6  12 -15       1102.70       1010.86       113.87 o                         
  -4  12 -15        573.52        801.72       111.54 o                         
  -2  12 -15        749.07        657.89       112.71 o                         
   0  12 -15        630.05        880.06        79.38 o                         
   2  12 -15         84.67         48.95        63.12 o                         
   4  12 -15         48.57         79.13        62.18 o                         
   6  12 -15        579.48        467.78        68.49 o                         
   8  12 -15        472.93        631.78       211.47 o                         
  10  12 -15       1157.94       1258.23        84.69 o                         
  12  12 -15        206.90        283.27        64.73 o                         
  14  12 -15         41.55        -18.89        58.10 o                         
  16  12 -15         77.21        212.17        62.76 o                         
  18  12 -15        583.57        513.65        70.81 o                         
  20  12 -15       1372.16       1250.76        84.30 o                         
  22  12 -15        149.76        271.33        62.76 o                         
  24  12 -15        779.03        989.34       185.91 o                         
  26  12 -15        888.24       1102.96       112.71 o                         
  -3  13 -15        172.56        239.35        97.60 o                         
  -1  13 -15         28.66        -49.75        99.92 o                         
   1  13 -15         79.64        -36.80        65.67 o                         
   3  13 -15        201.92         94.37        66.83 o                         
   5  13 -15        252.02        264.41        74.36 o                         
   7  13 -15        204.98        150.76       127.81 o                         
   9  13 -15          1.24          3.49       151.05 o                         
  11  13 -15         15.83        -46.60       158.02 o                         
  13  13 -15        136.64        330.65        70.88 o                         
  15  13 -15        226.34        314.08        67.42 o                         
  17  13 -15         74.67         41.47        88.31 o                         
  19  13 -15        669.64        580.86        73.47 o                         
  21  13 -15        150.99         86.22        61.04 o                         
   6  14 -15        234.43        434.56        97.60 o                         
   8  14 -15         28.02        -24.43       104.57 o                         
  10  14 -15        274.67        292.37       105.73 o                         
  12  14 -15         19.18       -104.57       104.57 o                         
 -24   0 -14       1128.60       1382.68       111.54 o                         
 -22   0 -14        266.94        580.96        85.98 o                         
 -20   0 -14         64.55        120.84        67.39 o                         
 -18   0 -14         50.84         37.18        65.07 o                         
 -16   0 -14        950.82        697.15        81.33 o                         
 -14   0 -14       1403.60       1477.95        99.92 o                         
 -12   0 -14       1566.51       1649.92        99.92 o                         
 -10   0 -14        596.96        704.12        74.36 o                         
  -8   0 -14       2299.64       2379.60       116.19 o                         
  -6   0 -14       5360.49       5433.10       195.20 o                         
  -4   0 -14       3055.51       2598.04       116.19 o                         
  -2   0 -14       6993.07       7050.49       237.03 o                         
   0   0 -14       1354.61       1192.12        79.01 o                         
   2   0 -14      10444.48      11521.53       362.52 o                         
   4   0 -14       4605.90       4831.23       171.96 o                         
   6   0 -14        449.30        295.13        53.45 o                         
   8   0 -14       3007.03       2516.70       106.90 o                         
  10   0 -14        968.97        808.69        65.07 o                         
  12   0 -14       3832.78       4299.08       151.05 o                         
  14   0 -14       1736.78       1391.97        74.36 o                         
  16   0 -14        306.21        594.90        53.45 o                         
  18   0 -14      10518.02      10594.32       332.31 o                         
  20   0 -14        922.23        972.55        52.38 o                         
  22   0 -14       1849.36       1904.17        69.24 o                         
  24   0 -14       2803.46       2480.99        80.93 o                         
  26   0 -14       1938.57       1868.75        69.74 o                         
  28   0 -14        126.23        170.30        37.96 o                         
 -25   1 -14        600.23        832.21        71.35 o                         
 -23   1 -14        439.96        706.34       131.30 o                         
 -21   1 -14         49.92        172.04        50.86 o                         
 -19   1 -14        186.45        151.36        48.45 o                         
 -17   1 -14        309.42        226.63        63.91 o                         
 -15   1 -14        989.70        760.72        82.50 o                         
 -13   1 -14        560.49        721.25        56.67 o                         
 -11   1 -14          5.47         94.11        42.72 o                         
  -9   1 -14       1003.66       1086.27        65.07 o                         
  -7   1 -14        421.15        258.73        42.63 o                         
  -5   1 -14       2089.70       1790.69        68.96 o                         
  -3   1 -14        373.34        476.94        44.27 o                         
  -1   1 -14        568.34        426.40        84.82 o                         
   1   1 -14       1795.35       2107.91        72.24 o                         
   3   1 -14       6456.12       7042.96       165.94 o                         
   5   1 -14       2499.63       2618.25       144.08 o                         
   7   1 -14       3289.96       2828.74        82.11 o                         
   9   1 -14       2221.83       1863.21        67.39 o                         
  11   1 -14       2288.19       2316.58        92.95 o                         
  13   1 -14       1534.87       1512.90        54.88 o                         
  15   1 -14         18.08         57.17        28.44 o                         
  17   1 -14       1770.04       1597.70        49.46 o                         
  19   1 -14       1888.73       1646.90        50.20 o                         
  21   1 -14        547.02        496.70        44.77 o                         
  23   1 -14        231.73        325.55        33.85 o                         
  25   1 -14        194.93        170.95        32.83 o                         
  27   1 -14       1946.43       1756.35        59.38 o                         
  29   1 -14        635.47        726.51        52.29 o                         
  31   1 -14        784.16        864.46        72.04 o                         
  33   1 -14        441.07        436.88        62.74 o                         
  35   1 -14       1075.17       1141.00        83.66 o                         
 -24   2 -14         74.11         51.12        72.04 o                         
 -22   2 -14         64.08         90.63        74.36 o                         
 -20   2 -14        160.43        120.84        72.04 o                         
 -18   2 -14         98.92         13.94        65.07 o                         
 -16   2 -14        475.58        327.66        72.04 o                         
 -14   2 -14       1029.22       1085.04        64.89 o                         
 -12   2 -14       1504.46       1407.72        68.06 o                         
 -10   2 -14        562.52        456.07        47.65 o                         
  -8   2 -14        370.07        243.37        43.52 o                         
  -6   2 -14        485.29        374.40        44.99 o                         
  -4   2 -14       4539.05       3911.22       107.54 o                         
  -2   2 -14        855.81        819.61        51.58 o                         
   0   2 -14       1151.94       1139.48        55.58 o                         
   2   2 -14        921.91       1040.25        52.93 o                         
   4   2 -14        442.39        446.30        40.69 o                         
   6   2 -14        108.31        194.86        34.62 o                         
   8   2 -14        492.27        523.99        55.77 o                         
  10   2 -14       1043.29       1121.02        50.23 o                         
  12   2 -14        322.57        186.05        30.07 o                         
  14   2 -14       3358.96       3017.17        93.78 o                         
  16   2 -14         87.25         65.51        37.35 o                         
  18   2 -14       2138.68       1698.19        69.24 o                         
  20   2 -14       1393.10        998.86        58.07 o                         
  22   2 -14       5163.37       4666.61       155.70 o                         
  24   2 -14        762.46        900.94        55.26 o                         
  26   2 -14       1071.18       1097.77        49.54 o                         
  28   2 -14        257.07        208.03        48.80 o                         
  30   2 -14        338.78        338.51        63.91 o                         
  32   2 -14        258.95        397.37        65.07 o                         
  34   2 -14       1181.15       1285.08        88.31 o                         
  36   2 -14        363.10        434.56        67.39 o                         
  38   2 -14        179.81        134.78        60.42 o                         
 -23   3 -14        125.50         -2.32        72.04 o                         
 -21   3 -14        159.73        -16.27        69.71 o                         
 -19   3 -14        285.20        162.67        72.04 o                         
 -17   3 -14        280.36        264.92        74.36 o                         
 -15   3 -14          5.16         34.86        65.07 o                         
 -13   3 -14       2308.42       2535.20        91.19 o                         
 -11   3 -14       1051.47       1165.31        63.12 o                         
  -9   3 -14        307.73        242.04        54.61 o                         
  -7   3 -14        615.14        593.85        50.62 o                         
  -5   3 -14          0.51         89.95        49.96 o                         
  -3   3 -14       1442.97       1649.62        64.52 o                         
  -1   3 -14       1327.64       1415.81        60.20 o                         
   1   3 -14        260.90        283.79        39.63 o                         
   3   3 -14       2162.47       2290.95        74.10 o                         
   5   3 -14       2473.55       2125.98        70.14 o                         
   7   3 -14       7448.71       7234.07       244.00 o                         
   9   3 -14       1734.79       1727.99        75.34 o                         
  11   3 -14       2673.46       2461.57        86.98 o                         
  13   3 -14       3130.53       3435.00       104.83 o                         
  15   3 -14       1691.52       1584.56        69.24 o                         
  17   3 -14        537.62        531.07        47.46 o                         
  19   3 -14        676.87        609.43        49.13 o                         
  21   3 -14         57.97        253.51        42.97 o                         
  23   3 -14       2024.52       1886.92        73.67 o                         
  25   3 -14         57.91         44.48        39.04 o                         
  27   3 -14        462.87        572.12        51.89 o                         
  29   3 -14        223.04        154.12        42.42 o                         
  31   3 -14         16.84        -18.72        41.88 o                         
  33   3 -14       1488.07       1654.56        99.92 o                         
  35   3 -14        685.43        824.96        81.33 o                         
  37   3 -14        114.23         99.92        62.74 o                         
  39   3 -14         17.36         92.95        62.74 o                         
  41   3 -14        536.76        594.90        79.01 o                         
  43   3 -14        111.58        151.05        69.71 o                         
 -24   4 -14         35.92         23.24        79.01 o                         
 -22   4 -14         27.69        -32.53        74.36 o                         
 -20   4 -14         44.93        -69.71        69.71 o                         
 -18   4 -14          6.31         30.21        67.39 o                         
 -16   4 -14        497.15        318.95        50.62 o                         
 -14   4 -14        936.41        959.59        64.89 o                         
 -12   4 -14        652.41        571.66        81.33 o                         
 -10   4 -14        660.83        764.54        85.98 o                         
  -8   4 -14        678.81        639.33        59.26 o                         
  -6   4 -14        870.57        786.74        79.01 o                         
  -4   4 -14        533.97        386.72        42.97 o                         
  -2   4 -14         39.09         75.45        37.96 o                         
   0   4 -14       2648.61       2493.47       120.84 o                         
   2   4 -14       5655.74       6016.09       382.27 o                         
   4   4 -14         91.06        230.87        49.96 o                         
   6   4 -14       2241.95       2215.75        84.69 o                         
   8   4 -14       1550.43       1343.57        70.79 o                         
  10   4 -14         84.12        174.19        58.10 o                         
  12   4 -14       2052.70       1836.26        77.01 o                         
  14   4 -14         11.75        -23.80        40.20 o                         
  16   4 -14         89.26        128.39        41.88 o                         
  18   4 -14        784.06        502.36        48.56 o                         
  20   4 -14       1298.96       1129.66        63.08 o                         
  22   4 -14        332.60        378.12        46.89 o                         
  24   4 -14        354.11        311.01        45.22 o                         
  26   4 -14       2266.69       2602.61        90.92 o                         
  28   4 -14        622.86        585.96        52.93 o                         
  30   4 -14        554.11        542.03        52.48 o                         
  32   4 -14         42.66         64.13        45.78 o                         
  34   4 -14        128.47        223.09        65.07 o                         
  36   4 -14        105.45         83.66        62.74 o                         
  38   4 -14        445.22        515.89        74.36 o                         
  40   4 -14         54.92        -16.27        60.42 o                         
  42   4 -14        257.52        304.42        76.69 o                         
 -23   5 -14        145.24        -32.53        74.36 o                         
 -21   5 -14        357.98        385.76        85.98 o                         
 -19   5 -14         52.77        -11.62        69.71 o                         
 -17   5 -14        333.51        251.98        52.51 o                         
 -15   5 -14       2673.44       2508.86        95.26 o                         
 -13   5 -14       1240.69       1340.85       104.57 o                         
 -11   5 -14        401.52        539.48        54.88 o                         
  -9   5 -14        116.64        235.56        65.07 o                         
  -7   5 -14        121.98        117.97        45.17 o                         
  -5   5 -14        538.36        461.29        52.58 o                         
  -3   5 -14       1458.83       1576.95        99.92 o                         
  -1   5 -14       2986.52       3170.73       105.52 o                         
   1   5 -14       1168.33       1329.44        72.08 o                         
   3   5 -14        177.90        163.33        45.66 o                         
   5   5 -14        173.66        223.65        48.29 o                         
   7   5 -14        189.47         74.49        44.99 o                         
   9   5 -14       1237.16       1011.73       122.00 o                         
  11   5 -14        734.76        602.58        55.58 o                         
  13   5 -14       3126.62       2839.37        97.57 o                         
  15   5 -14        650.71        742.88        55.22 o                         
  17   5 -14       1349.17       1028.63        63.08 o                         
  19   5 -14       1236.77       1025.34       125.49 o                         
  21   5 -14        532.98        497.03        51.89 o                         
  23   5 -14       1036.93        948.86        63.04 o                         
  25   5 -14       3526.53       3216.63       103.78 o                         
  27   5 -14        292.06        339.50        74.36 o                         
  29   5 -14         17.68         23.57        44.62 o                         
  31   5 -14       1029.61        857.09       142.92 o                         
  33   5 -14       1572.28       1545.86        79.84 o                         
  35   5 -14        830.80       1066.64        90.63 o                         
  37   5 -14        262.03        237.03        69.71 o                         
  39   5 -14        212.26        167.32        67.39 o                         
  41   5 -14         12.90        -65.07        65.07 o                         
 -22   6 -14        685.69        513.57        92.95 o                         
 -20   6 -14        101.99         25.56        54.23 o                         
 -18   6 -14        433.07        555.94        63.12 o                         
 -16   6 -14        128.55        167.46        52.27 o                         
 -14   6 -14       1691.63       1677.80       116.19 o                         
 -12   6 -14        631.37        708.77        90.63 o                         
 -10   6 -14          4.15        -11.40        49.96 o                         
  -8   6 -14        234.38        117.02        45.66 o                         
  -6   6 -14        130.99         97.26        84.82 o                         
  -4   6 -14       1073.91       1233.66        71.35 o                         
  -2   6 -14       2607.05       2901.27       101.52 o                         
   0   6 -14       2500.77       2600.57        96.57 o                         
   2   6 -14        541.35        262.64        49.21 o                         
   4   6 -14        614.13        465.39        53.23 o                         
   6   6 -14       1213.32       1450.61        75.11 o                         
   8   6 -14       3770.76       3542.37       113.49 o                         
  10   6 -14       2008.88       1827.23        82.39 o                         
  12   6 -14       4841.97       4523.00       132.01 o                         
  14   6 -14       1164.68       1070.97        66.41 o                         
  16   6 -14        296.28        231.56        60.42 o                         
  18   6 -14       1032.78        901.48        60.82 o                         
  20   6 -14        264.70        262.90        48.56 o                         
  22   6 -14        686.08        756.89       112.71 o                         
  24   6 -14       1868.09       1839.85        78.17 o                         
  26   6 -14        998.80        815.97        60.82 o                         
  28   6 -14        528.52        457.88        77.85 o                         
  30   6 -14        517.84        733.17        75.52 o                         
  32   6 -14       1032.47       1010.59       155.70 o                         
  34   6 -14       1972.71       2071.11        91.01 o                         
  36   6 -14        346.97        311.39        72.04 o                         
  38   6 -14        374.78        478.71        76.69 o                         
  40   6 -14        605.51        557.72        85.98 o                         
 -21   7 -14       1916.66       2050.36        97.76 o                         
 -19   7 -14        669.79        490.85        64.77 o                         
 -17   7 -14        100.34         36.85        62.74 o                         
 -15   7 -14         98.86         55.10        50.62 o                         
 -13   7 -14         75.48         41.83        74.36 o                         
 -11   7 -14        187.79         44.15        72.04 o                         
  -9   7 -14        983.78        941.04        68.18 o                         
  -7   7 -14        290.74        311.42        52.27 o                         
  -5   7 -14        477.45        435.68        60.42 o                         
  -3   7 -14       2082.51       2125.64        88.55 o                         
  -1   7 -14        680.20        884.29        63.25 o                         
   1   7 -14        188.64        292.13        51.74 o                         
   3   7 -14        626.58        733.69        59.82 o                         
   5   7 -14       2507.58       2401.98        93.27 o                         
   7   7 -14       4888.40       4628.39       137.30 o                         
   9   7 -14       1969.70       1804.57        83.03 o                         
  11   7 -14       1180.20       1009.69        69.13 o                         
  13   7 -14       1683.69       1437.25        74.73 o                         
  15   7 -14        886.53        756.82        59.15 o                         
  17   7 -14        952.82        854.43        76.69 o                         
  19   7 -14         71.00          5.93        45.22 o                         
  21   7 -14       1093.06       1130.46        67.00 o                         
  23   7 -14       1144.85       1209.02        70.31 o                         
  25   7 -14        669.24        531.29        54.56 o                         
  27   7 -14       1138.67       1004.71        67.42 o                         
  29   7 -14       1383.01       1320.55        74.82 o                         
  31   7 -14        955.62        846.75       125.49 o                         
  33   7 -14        505.38        531.48        62.52 o                         
  35   7 -14         68.28         19.03       105.73 o                         
  37   7 -14        151.81        118.52        69.71 o                         
  39   7 -14       1209.88       1292.05       104.57 o                         
 -20   8 -14       1469.67       1252.54       120.84 o                         
 -18   8 -14        579.97        425.09        62.86 o                         
 -16   8 -14         21.96        -20.52        52.51 o                         
 -14   8 -14          3.96        -27.89        74.36 o                         
 -12   8 -14         48.04         32.53        76.69 o                         
 -10   8 -14        903.93        852.84        95.28 o                         
  -8   8 -14       1488.54       1564.45        80.47 o                         
  -6   8 -14        739.50        899.98        83.66 o                         
  -4   8 -14        606.58        781.78        82.50 o                         
  -2   8 -14        181.05        153.45        49.21 o                         
   0   8 -14        279.01        240.32        50.10 o                         
   2   8 -14       1532.12       1640.73        80.32 o                         
   4   8 -14       1268.64       1032.08        72.78 o                         
   6   8 -14       1242.59       1135.99        75.11 o                         
   8   8 -14       1673.41       1826.57        85.69 o                         
  10   8 -14        644.49        887.42        65.17 o                         
  12   8 -14       1184.96        935.61        67.47 o                         
  14   8 -14        760.37        540.04        58.07 o                         
  16   8 -14        786.21        572.27        57.49 o                         
  18   8 -14        631.82        489.67        55.26 o                         
  20   8 -14       1911.51       1790.83        81.51 o                         
  22   8 -14        369.61        333.53        53.04 o                         
  24   8 -14         94.80         -8.15        46.80 o                         
  26   8 -14        527.10        448.87        54.56 o                         
  28   8 -14       2420.51       2305.27        94.92 o                         
  30   8 -14        818.64        858.30        69.24 o                         
  32   8 -14        296.11        342.00        68.55 o                         
  34   8 -14        415.08        402.01        83.66 o                         
  36   8 -14         14.94        -50.13        55.77 o                         
  38   8 -14       1261.21       1487.25       109.22 o                         
 -17   9 -14        422.67        388.43        81.33 o                         
 -15   9 -14        243.28        155.70        88.31 o                         
 -13   9 -14        223.77        127.81        85.98 o                         
 -11   9 -14         19.12         39.51        79.01 o                         
  -9   9 -14       1166.59       1259.51       109.22 o                         
  -7   9 -14        338.24        372.47        90.63 o                         
  -5   9 -14        265.37        258.74        53.38 o                         
  -3   9 -14         10.19         34.86        49.30 o                         
  -1   9 -14        158.47        163.60        53.38 o                         
   1   9 -14        934.62        984.79        72.45 o                         
   3   9 -14        760.61        945.52        72.04 o                         
   5   9 -14        146.80         42.58        60.42 o                         
   7   9 -14        153.75        147.92        53.93 o                         
   9   9 -14        681.46        655.53        62.86 o                         
  11   9 -14       1319.73        980.19        72.01 o                         
  13   9 -14        774.78        536.76        69.71 o                         
  15   9 -14         85.38         14.82        49.13 o                         
  17   9 -14        688.69        587.38        59.74 o                         
  19   9 -14        854.06        765.86        63.08 o                         
  21   9 -14        499.00        383.23        56.39 o                         
  23   9 -14        278.85        219.59        58.10 o                         
  25   9 -14        191.75        322.65        74.36 o                         
  27   9 -14        815.09        837.78        68.62 o                         
  29   9 -14       1203.61       1041.21        73.68 o                         
  31   9 -14        631.16        561.40        64.02 o                         
  33   9 -14         85.27        103.39        57.17 o                         
  35   9 -14        396.64        505.85        66.93 o                         
 -16  10 -14        482.77        403.01        77.85 o                         
 -14  10 -14        160.11         81.33        88.31 o                         
 -12  10 -14        101.76         20.91        83.66 o                         
 -10  10 -14        378.88        395.05        90.63 o                         
  -8  10 -14         63.45        -51.12        76.69 o                         
  -6  10 -14         79.69        -51.74        51.74 o                         
  -4  10 -14         27.11        -26.96        88.31 o                         
  -2  10 -14        439.73        476.62        60.53 o                         
   0  10 -14        309.04        300.64        69.71 o                         
   2  10 -14         99.96         98.76       110.38 o                         
   4  10 -14        358.67        377.50        58.88 o                         
   6  10 -14        532.87        469.61        61.47 o                         
   8  10 -14        304.97        312.11        57.90 o                         
  10  10 -14        849.96        811.27        68.49 o                         
  12  10 -14       1544.42       1251.67        78.17 o                         
  14  10 -14        109.59        229.53        55.77 o                         
  16  10 -14        576.37        707.90       156.86 o                         
  18  10 -14        540.26        553.97        90.63 o                         
  20  10 -14        322.11        414.54        59.66 o                         
  22  10 -14        612.52        586.40        63.04 o                         
  24  10 -14        571.39        551.20        99.92 o                         
  26  10 -14        481.87        550.28        83.66 o                         
  28  10 -14         40.71         73.67        56.93 o                         
  30  10 -14        337.77        212.21        60.60 o                         
  32  10 -14        858.31        783.71       104.57 o                         
  34  10 -14         42.13        -15.54        66.23 o                         
 -13  11 -14        179.57        199.85        92.95 o                         
 -11  11 -14        312.20        376.46        95.28 o                         
  -9  11 -14        427.43        520.54        97.60 o                         
  -7  11 -14        175.20        148.72        83.66 o                         
  -5  11 -14        173.92        168.48        59.15 o                         
  -3  11 -14         78.14         45.57        56.67 o                         
  -1  11 -14        185.06        155.53        59.09 o                         
   1  11 -14         24.02         70.51        57.44 o                         
   3  11 -14        216.14        322.65        87.14 o                         
   5  11 -14         21.55        246.35        60.53 o                         
   7  11 -14          8.11        -24.42        54.59 o                         
   9  11 -14        469.73        380.22        63.08 o                         
  11  11 -14         69.55         62.84        55.26 o                         
  13  11 -14         17.28          2.63        54.08 o                         
  15  11 -14         29.31         25.60        53.57 o                         
  17  11 -14        101.15         63.15        54.56 o                         
  19  11 -14         39.26         40.97        62.74 o                         
  21  11 -14        183.99        287.58        60.14 o                         
  23  11 -14        152.14         99.76        55.46 o                         
  25  11 -14        277.46        432.72        82.50 o                         
  27  11 -14         45.63        -29.19        56.27 o                         
  29  11 -14         65.38         -7.85       109.22 o                         
  31  11 -14        119.94         89.74        99.92 o                         
 -10  12 -14         22.13         -4.65        88.31 o                         
  -8  12 -14        342.72        443.85        95.28 o                         
  -6  12 -14         36.51        167.32        88.31 o                         
  -4  12 -14          3.30        -38.28        59.09 o                         
  -2  12 -14        107.43         39.82        60.73 o                         
   0  12 -14        445.41        485.08        68.78 o                         
   2  12 -14        381.28        500.52        69.71 o                         
   4  12 -14        685.09        674.46        72.78 o                         
   6  12 -14        201.45        187.17        62.48 o                         
   8  12 -14         11.12        -28.49        90.63 o                         
  10  12 -14        268.05        360.74       112.71 o                         
  12  12 -14        305.74        244.58        61.58 o                         
  14  12 -14        272.67        315.58       110.38 o                         
  16  12 -14        853.71        960.95        77.04 o                         
  18  12 -14         33.54         29.38        57.17 o                         
  20  12 -14        416.87        491.49        67.42 o                         
  22  12 -14        137.77        170.69        85.98 o                         
  24  12 -14         18.70          0.76        56.27 o                         
  26  12 -14         23.17        -53.23       138.27 o                         
  28  12 -14        300.85        230.15        84.82 o                         
  -7  13 -14        199.64        213.79        95.28 o                         
  -5  13 -14        483.23        604.19       104.57 o                         
  -3  13 -14        198.45        262.59        95.28 o                         
  -1  13 -14        392.77        448.81        73.72 o                         
   1  13 -14        475.20        550.97        75.11 o                         
   3  13 -14        260.93        247.64        67.47 o                         
   5  13 -14        161.26        178.71        65.81 o                         
   7  13 -14        111.34        176.09        65.33 o                         
   9  13 -14        447.42        538.07        99.92 o                         
  11  13 -14       1016.84       1077.88        82.62 o                         
  13  13 -14        227.90        289.21        65.72 o                         
  15  13 -14        600.74        666.43        76.69 o                         
  17  13 -14        232.48        334.60       137.11 o                         
  19  13 -14        712.13        760.32        95.28 o                         
  21  13 -14        881.43        981.56       125.49 o                         
  23  13 -14         71.33        115.89        59.74 o                         
  25  13 -14        398.92        327.66       118.52 o                         
   0  14 -14        348.51        473.27        78.05 o                         
   2  14 -14        252.74        227.21        77.85 o                         
   4  14 -14        171.91        224.65        73.20 o                         
   6  14 -14        198.43        260.27       110.38 o                         
   8  14 -14        624.36        697.24        81.33 o                         
  10  14 -14        250.46        202.70        92.95 o                         
  12  14 -14        369.13        399.82       149.89 o                         
  14  14 -14        125.83         52.13        64.02 o                         
  16  14 -14         53.17        107.76        75.52 o                         
  18  14 -14        302.80        278.24       128.97 o                         
 -27   1 -13        285.53        295.13        81.33 o                         
 -25   1 -13         83.13         97.60        72.04 o                         
 -23   1 -13        251.28        232.38        72.04 o                         
 -21   1 -13        362.72        485.68        81.33 o                         
 -19   1 -13         33.25         65.07        62.74 o                         
 -17   1 -13        207.61        188.23        62.74 o                         
 -15   1 -13        623.65        811.02        81.33 o                         
 -13   1 -13       2343.67       2248.91        81.33 o                         
 -11   1 -13       1067.59       1203.46        61.60 o                         
  -9   1 -13        346.27        223.68        41.08 o                         
  -7   1 -13      12517.64      12794.95       286.73 o                         
  -5   1 -13       1459.91       1539.33        63.25 o                         
  -3   1 -13       5705.29       5024.40       126.49 o                         
  -1   1 -13       5091.11       4706.07       118.28 o                         
   1   1 -13        648.10        655.10        45.17 o                         
   3   1 -13        799.02        887.53        80.17 o                         
   5   1 -13       3092.55       2654.41        77.93 o                         
   7   1 -13        165.15        144.89        40.67 o                         
   9   1 -13       6411.79       6314.24       146.22 o                         
  11   1 -13        288.81        247.28        30.10 o                         
  13   1 -13       6299.67       6917.95       184.74 o                         
  15   1 -13       2698.19       2913.65        77.93 o                         
  17   1 -13       1779.68       1381.71        45.16 o                         
  19   1 -13       6600.79       6142.89       122.72 o                         
  21   1 -13        336.64        289.71        27.65 o                         
  23   1 -13       2640.02       2604.37        58.17 o                         
  25   1 -13        304.30        405.42        28.56 o                         
  27   1 -13        441.59        351.53        27.49 o                         
  29   1 -13         42.07         55.77        53.45 o                         
  31   1 -13       2663.58       2635.22       116.19 o                         
  33   1 -13        162.46        141.75        53.45 o                         
  35   1 -13        928.07        759.89        74.36 o                         
  37   1 -13        196.11        197.53        60.42 o                         
 -26   2 -13         21.53         53.45        74.36 o                         
 -24   2 -13        848.68        941.15       102.25 o                         
 -22   2 -13       1029.26       1141.00       102.25 o                         
 -20   2 -13        163.69        250.97        72.04 o                         
 -18   2 -13        155.23         83.66        65.07 o                         
 -16   2 -13        465.92        283.51        67.39 o                         
 -14   2 -13       1976.81       1642.95       104.57 o                         
 -12   2 -13       1140.53       1186.90        63.25 o                         
 -10   2 -13        439.58        563.85        48.45 o                         
  -8   2 -13       1073.61       1127.36        58.18 o                         
  -6   2 -13       2334.59       2373.57        77.93 o                         
  -4   2 -13        476.64        549.54        54.61 o                         
  -2   2 -13       2164.87       1987.90        69.47 o                         
   0   2 -13        864.41       1074.54        52.27 o                         
   2   2 -13       1999.81       2240.48        72.08 o                         
   4   2 -13      11079.70      11817.42       261.21 o                         
   6   2 -13       1197.01       1001.53        52.29 o                         
   8   2 -13       4488.12       3963.06       100.07 o                         
  10   2 -13       2477.41       2069.30        76.69 o                         
  12   2 -13       3756.40       4175.92       102.45 o                         
  14   2 -13       5030.71       4907.18       100.96 o                         
  16   2 -13        685.21        640.62        35.97 o                         
  18   2 -13       3943.39       3326.59        75.26 o                         
  20   2 -13       1085.49        821.54        53.04 o                         
  22   2 -13        870.80        840.44        75.52 o                         
  24   2 -13       1242.77       1064.56        48.12 o                         
  26   2 -13        704.39        557.74        62.99 o                         
  28   2 -13       1460.14       1795.03        72.45 o                         
  30   2 -13       1031.68       1112.11        62.48 o                         
  32   2 -13        469.70        427.58        62.74 o                         
  34   2 -13        358.46        341.60        62.74 o                         
  36   2 -13        741.41        673.91        74.36 o                         
  38   2 -13        247.92        334.63        67.39 o                         
  40   2 -13        909.42        903.97        85.98 o                         
  42   2 -13         94.66        102.25        65.07 o                         
 -25   3 -13        550.05        666.94        95.28 o                         
 -23   3 -13       1025.62       1101.49       102.25 o                         
 -21   3 -13        110.58        151.05        72.04 o                         
 -19   3 -13        201.03        244.00        72.04 o                         
 -17   3 -13        445.23        560.62        54.15 o                         
 -15   3 -13       3322.49       2988.38       101.09 o                         
 -13   3 -13        802.44        449.59        47.64 o                         
 -11   3 -13        667.15        615.81        74.36 o                         
  -9   3 -13       1585.61       1243.25        90.63 o                         
  -7   3 -13         68.31         74.36        54.61 o                         
  -5   3 -13       1189.27       1152.05        57.23 o                         
  -3   3 -13       2422.45       2305.39        74.43 o                         
  -1   3 -13        479.40        520.10        41.30 o                         
   1   3 -13       3564.73       3499.97        94.92 o                         
   3   3 -13       5901.50       6822.67       160.05 o                         
   5   3 -13        160.18        205.62        33.46 o                         
   7   3 -13        138.87        177.71        38.34 o                         
   9   3 -13       1879.96       1908.00        53.29 o                         
  11   3 -13       3144.96       2985.09        93.62 o                         
  13   3 -13       1018.18       1058.68        58.62 o                         
  15   3 -13        355.98        333.00        41.88 o                         
  17   3 -13       2718.16       2118.24        96.44 o                         
  19   3 -13        916.83        692.71        50.62 o                         
  21   3 -13       5161.03       4629.98       202.17 o                         
  23   3 -13       1145.29       1121.41        59.74 o                         
  25   3 -13        584.42        768.89        56.39 o                         
  27   3 -13       4881.79       4987.01       137.97 o                         
  29   3 -13        971.93        920.70        60.82 o                         
  31   3 -13        113.16        114.13        43.55 o                         
  33   3 -13        137.32        202.17        60.42 o                         
  35   3 -13       2279.41       2151.86       113.87 o                         
  37   3 -13       1073.28       1203.74        90.63 o                         
  39   3 -13         61.34         99.92        65.07 o                         
  41   3 -13          1.98          6.97        62.74 o                         
  43   3 -13        221.48        281.18        74.36 o                         
 -26   4 -13        756.35       1027.13       109.22 o                         
 -24   4 -13        220.25        383.43        85.98 o                         
 -22   4 -13        151.52         72.04        72.04 o                         
 -20   4 -13        319.15        267.24        74.36 o                         
 -18   4 -13       1251.50       1234.44        72.24 o                         
 -16   4 -13       1521.84       1384.87        73.11 o                         
 -14   4 -13       2357.69       2216.63       110.38 o                         
 -12   4 -13       2523.97       2521.35       127.81 o                         
 -10   4 -13       2228.95       2086.80       116.19 o                         
  -8   4 -13        283.54        244.00        65.07 o                         
  -6   4 -13        846.98        615.81        72.04 o                         
  -4   4 -13       1069.61       1226.03        57.49 o                         
  -2   4 -13       2994.08       3069.34        89.00 o                         
   0   4 -13       3310.55       3376.99        96.44 o                         
   2   4 -13       3013.48       2942.87        73.59 o                         
   4   4 -13       2320.73       2185.78        82.39 o                         
   6   4 -13        820.91        849.61        83.66 o                         
   8   4 -13       4340.55       4661.87       129.70 o                         
  10   4 -13       4128.08       4283.05       122.42 o                         
  12   4 -13       1146.31        887.95       113.87 o                         
  14   4 -13       3255.69       3091.60        97.57 o                         
  16   4 -13       4449.55       3893.31       219.60 o                         
  18   4 -13       2826.07       2270.09        82.00 o                         
  20   4 -13       2817.37       2175.33        80.33 o                         
  22   4 -13       1017.63        941.13        82.50 o                         
  24   4 -13       5687.77       5305.48       170.80 o                         
  26   4 -13       4331.71       4471.38       128.04 o                         
  28   4 -13        582.38        715.78        55.82 o                         
  30   4 -13        231.98        205.52        51.12 o                         
  32   4 -13        768.66        696.19        57.90 o                         
  34   4 -13       2888.94       3413.70       148.72 o                         
  36   4 -13       1319.17       1366.41        97.60 o                         
  38   4 -13        522.18        743.62        83.66 o                         
  40   4 -13         81.07        120.84        65.07 o                         
  42   4 -13        785.66        848.20        90.63 o                         
 -25   5 -13         39.73        -60.42        74.36 o                         
 -23   5 -13        119.77         44.15        74.36 o                         
 -21   5 -13        572.19        539.49        60.80 o                         
 -19   5 -13        926.72        917.29        67.37 o                         
 -17   5 -13        575.00        649.98        60.80 o                         
 -15   5 -13        280.88        247.14        46.81 o                         
 -13   5 -13        503.95        463.46        53.45 o                         
 -11   5 -13       1047.91        899.30        69.71 o                         
  -9   5 -13       2786.17       2283.34        91.79 o                         
  -7   5 -13       2206.85       1764.66        77.18 o                         
  -5   5 -13       1392.53       1367.15        69.71 o                         
  -3   5 -13       2777.98       2867.03        97.51 o                         
  -1   5 -13       6547.46       6590.03       204.50 o                         
   1   5 -13       1898.11       2246.23        94.12 o                         
   3   5 -13       1845.75       1695.92        76.76 o                         
   5   5 -13        962.67       1000.77        65.17 o                         
   7   5 -13       3767.90       3527.70       110.18 o                         
   9   5 -13       4640.19       4876.84       135.64 o                         
  11   5 -13       2171.30       2154.99        82.00 o                         
  13   5 -13       4828.83       4031.77       118.74 o                         
  15   5 -13       3396.38       2684.90       169.64 o                         
  17   5 -13        636.28        490.25        85.98 o                         
  19   5 -13       6240.67       5031.49       148.72 o                         
  21   5 -13        719.90        613.43        53.04 o                         
  23   5 -13        609.80        459.14        47.99 o                         
  25   5 -13      10407.08       8874.08       402.02 o                         
  27   5 -13       1011.44       1113.22        67.00 o                         
  29   5 -13         21.36         -0.26        60.42 o                         
  31   5 -13        621.79        483.16        53.57 o                         
  33   5 -13       2190.67       2201.38        90.92 o                         
  35   5 -13       1077.96       1308.31        95.28 o                         
  37   5 -13        517.13        576.31        79.01 o                         
  39   5 -13        290.91        392.73        74.36 o                         
  41   5 -13        485.46        529.83        83.66 o                         
 -24   6 -13         59.98        -44.15        56.53 o                         
 -22   6 -13       1291.83       1319.26        87.14 o                         
 -20   6 -13       1135.73        944.64        70.66 o                         
 -18   6 -13        638.04        493.33        57.44 o                         
 -16   6 -13        276.85        174.86        50.10 o                         
 -14   6 -13         69.43         62.74        69.71 o                         
 -12   6 -13        407.97        380.14        50.62 o                         
 -10   6 -13       1428.84       1191.05        68.18 o                         
  -8   6 -13       2411.28       2320.14        89.54 o                         
  -6   6 -13        523.93        653.98        60.42 o                         
  -4   6 -13       1542.08       1729.86       122.00 o                         
  -2   6 -13        412.53        566.36        53.38 o                         
   0   6 -13        543.90        599.43        54.15 o                         
   2   6 -13        492.79        395.18        50.86 o                         
   4   6 -13        632.40        639.13        55.80 o                         
   6   6 -13       3291.47       3003.32       101.90 o                         
   8   6 -13       1715.54       1682.25        77.01 o                         
  10   6 -13       1001.35       1160.56        69.13 o                         
  12   6 -13        178.98         72.04        43.34 o                         
  14   6 -13       1576.02       1464.94        72.01 o                         
  16   6 -13       1551.49       1370.46        70.34 o                         
  18   6 -13        115.46        162.37        44.10 o                         
  20   6 -13       2002.08       1740.98        75.93 o                         
  22   6 -13        187.05        242.43        81.33 o                         
  24   6 -13        506.85        569.68        76.69 o                         
  26   6 -13        585.31        464.45        51.88 o                         
  28   6 -13       1305.70       1260.17        70.91 o                         
  30   6 -13        876.58        923.51        65.81 o                         
  32   6 -13       1062.14       1049.86        72.04 o                         
  34   6 -13         65.25         82.93       137.11 o                         
  36   6 -13         31.80         20.91        65.07 o                         
  38   6 -13        286.48        367.16        74.36 o                         
  40   6 -13        863.79        966.71        97.60 o                         
 -23   7 -13       1709.33       2105.24       100.19 o                         
 -21   7 -13        800.59        956.38        76.40 o                         
 -19   7 -13        495.58        371.68       113.87 o                         
 -17   7 -13        192.92        218.08        54.88 o                         
 -15   7 -13        149.59        143.51        49.94 o                         
 -13   7 -13       1132.15       1303.67       104.57 o                         
 -11   7 -13        759.08        859.82        90.63 o                         
  -9   7 -13        614.01        459.98        52.51 o                         
  -7   7 -13        295.67        319.12        50.62 o                         
  -5   7 -13         71.69         67.99        47.64 o                         
  -3   7 -13        258.09        142.30        45.17 o                         
  -1   7 -13       1128.24        895.69        63.25 o                         
   1   7 -13         91.06         15.04        43.52 o                         
   3   7 -13       3289.07       2887.56       100.57 o                         
   5   7 -13        507.53        520.54        54.23 o                         
   7   7 -13        143.73        154.81        47.57 o                         
   9   7 -13       1851.50       1675.21        79.71 o                         
  11   7 -13         41.93         -8.74        44.00 o                         
  13   7 -13        498.76        512.10        70.88 o                         
  15   7 -13        499.41        507.18       106.90 o                         
  17   7 -13         88.86         75.69        55.77 o                         
  19   7 -13         75.25         27.38        44.10 o                         
  21   7 -13        582.08        523.89        53.04 o                         
  23   7 -13        154.25        116.35        45.56 o                         
  25   7 -13        310.28        371.31        92.95 o                         
  27   7 -13        389.75        402.33        53.57 o                         
  29   7 -13       1593.43       1559.08       101.09 o                         
  31   7 -13        134.79        133.82        51.15 o                         
  33   7 -13        435.29        391.50        57.96 o                         
  35   7 -13        659.21        653.22        84.82 o                         
  37   7 -13         22.48        -53.45        65.07 o                         
  39   7 -13        604.30        697.15        88.31 o                         
 -22   8 -13        361.91        299.10       128.97 o                         
 -20   8 -13        273.04        233.15        60.73 o                         
 -18   8 -13        153.42        134.22        54.15 o                         
 -16   8 -13          4.14        -34.97        49.94 o                         
 -14   8 -13        318.72        362.52        81.33 o                         
 -12   8 -13        183.12         90.63        74.36 o                         
 -10   8 -13        926.12        773.83        88.31 o                         
  -8   8 -13          3.98         -8.91        44.00 o                         
  -6   8 -13        178.74        220.21        48.29 o                         
  -4   8 -13        516.13        540.86        55.80 o                         
  -2   8 -13        444.05        531.21        55.03 o                         
   0   8 -13         84.82        111.22        46.81 o                         
   2   8 -13        126.36        102.62        46.81 o                         
   4   8 -13        156.88        152.35        48.45 o                         
   6   8 -13       1702.38       1629.95       118.52 o                         
   8   8 -13        607.85        514.86        57.23 o                         
  10   8 -13        220.52        113.75        48.56 o                         
  12   8 -13        370.01        286.91        50.81 o                         
  14   8 -13        144.52        153.84        48.56 o                         
  16   8 -13        429.39        369.54        52.48 o                         
  18   8 -13        213.89        154.61        90.63 o                         
  20   8 -13         41.42         -0.86        45.10 o                         
  22   8 -13        366.44        342.45        51.88 o                         
  24   8 -13        805.04        724.44        60.84 o                         
  26   8 -13       1294.92       1060.32        69.60 o                         
  28   8 -13        519.52        517.91        59.66 o                         
  30   8 -13        460.62        351.19        88.31 o                         
  32   8 -13         15.34        107.30       128.97 o                         
  34   8 -13        794.54        751.30        69.24 o                         
  36   8 -13         20.18        -62.74        67.39 o                         
  38   8 -13        169.81        192.88        76.69 o                         
 -19   9 -13        790.78        749.98        72.24 o                         
 -17   9 -13        167.85        122.96        66.23 o                         
 -15   9 -13        255.92        332.31        88.31 o                         
 -13   9 -13        437.23        446.17        90.63 o                         
 -11   9 -13         88.85         20.91        74.36 o                         
  -9   9 -13        966.34        829.61        92.95 o                         
  -7   9 -13        301.58        415.17        56.67 o                         
  -5   9 -13        506.46        448.80        58.32 o                         
  -3   9 -13        307.25        275.61        53.38 o                         
  -1   9 -13         49.79          6.56        46.81 o                         
   1   9 -13        929.91        864.64        64.08 o                         
   3   9 -13        897.05        882.04        64.52 o                         
   5   9 -13        944.85        854.35        66.17 o                         
   7   9 -13       1020.37       1201.41        75.11 o                         
   9   9 -13        507.58        444.02        60.42 o                         
  11   9 -13          5.78        -45.22        45.22 o                         
  13   9 -13        172.54        163.68        51.36 o                         
  15   9 -13        615.98        531.97        58.07 o                         
  17   9 -13        512.87        421.85        55.26 o                         
  19   9 -13        144.87        151.71        50.19 o                         
  21   9 -13        455.39        434.54        56.94 o                         
  23   9 -13        386.45        503.94        85.98 o                         
  25   9 -13         61.71         20.61        62.74 o                         
  27   9 -13        752.68        678.53        62.31 o                         
  29   9 -13        460.15        545.40        63.54 o                         
  31   9 -13        653.30        744.73        75.52 o                         
  33   9 -13        667.85        623.78        81.33 o                         
  35   9 -13         47.92         28.97       131.30 o                         
  37   9 -13        101.70         95.28        76.69 o                         
 -18  10 -13        305.89        206.32        60.73 o                         
 -16  10 -13        165.20        177.25        59.56 o                         
 -14  10 -13        134.84        167.32        85.98 o                         
 -12  10 -13        527.26        613.49        95.28 o                         
 -10  10 -13        385.80        381.11        88.31 o                         
  -8  10 -13        951.23       1008.54       102.25 o                         
  -6  10 -13       1663.92       1863.47        90.92 o                         
  -4  10 -13         97.10         42.05        51.74 o                         
  -2  10 -13        168.44        207.49        68.55 o                         
   0  10 -13        687.30        746.04        63.12 o                         
   2  10 -13        646.42        769.90        65.67 o                         
   4  10 -13         69.83         69.79        50.86 o                         
   6  10 -13        647.32        579.53        61.21 o                         
   8  10 -13        137.20        249.38        54.15 o                         
  10  10 -13        354.13        400.66        79.01 o                         
  12  10 -13        409.19        356.81        58.07 o                         
  14  10 -13        530.67        473.63        59.15 o                         
  16  10 -13        496.90        465.40        58.62 o                         
  18  10 -13         16.02          5.70        56.93 o                         
  20  10 -13        833.59        725.48        73.20 o                         
  22  10 -13        303.52        303.53        55.02 o                         
  24  10 -13        106.64         94.33        51.59 o                         
  26  10 -13        133.21        260.38        56.73 o                         
  28  10 -13        721.62        861.01        70.06 o                         
  30  10 -13        206.75         48.41        56.73 o                         
  32  10 -13        336.42        383.59        64.02 o                         
  34  10 -13         19.24        142.74        61.84 o                         
 -15  11 -13        589.84        525.18       102.25 o                         
 -13  11 -13        423.26        341.60        95.28 o                         
 -11  11 -13        315.60        206.82        85.98 o                         
  -9  11 -13        207.19        178.93        85.98 o                         
  -7  11 -13       1325.95       1254.87       113.87 o                         
  -5  11 -13        531.18        454.87        64.02 o                         
  -3  11 -13         32.39        -53.45        53.45 o                         
  -1  11 -13        342.40        469.37        80.17 o                         
   1  11 -13       1338.49       1247.44        82.39 o                         
   3  11 -13        223.01        275.65        59.82 o                         
   5  11 -13        467.48        563.36        74.36 o                         
   7  11 -13        158.16        109.22        55.58 o                         
   9  11 -13        467.58        529.76        62.48 o                         
  11  11 -13       1832.64       1824.22        88.19 o                         
  13  11 -13       1090.46        898.56        70.34 o                         
  15  11 -13        390.46        407.96        58.44 o                         
  17  11 -13         15.31         64.75       122.00 o                         
  19  11 -13        212.34        338.95        57.96 o                         
  21  11 -13       3313.89       2920.71       149.89 o                         
  23  11 -13         78.89        172.62        55.46 o                         
  25  11 -13        400.84        411.17        62.31 o                         
  27  11 -13        289.21        270.26        61.04 o                         
  29  11 -13        286.83        328.19       104.57 o                         
  31  11 -13        410.59        254.29        62.31 o                         
  33  11 -13        487.78        324.39        66.93 o                         
 -12  12 -13        130.00        160.34        88.31 o                         
 -10  12 -13        314.83        302.10        90.63 o                         
  -8  12 -13        266.19        230.06        88.31 o                         
  -6  12 -13        767.58        829.61        99.92 o                         
  -4  12 -13        362.21        439.57        79.01 o                         
  -2  12 -13        462.32        348.08        64.77 o                         
   0  12 -13        781.21        910.94        75.37 o                         
   2  12 -13        867.87       1023.33        79.01 o                         
   4  12 -13         49.69        124.08        57.90 o                         
   6  12 -13         68.57         68.93        57.90 o                         
   8  12 -13        331.24        354.45        63.65 o                         
  10  12 -13       1092.01       1112.73        79.84 o                         
  12  12 -13       1292.15       1261.86        80.40 o                         
  14  12 -13         51.82         40.50        96.44 o                         
  16  12 -13        208.84        317.24        80.17 o                         
  18  12 -13        406.65        623.69        66.41 o                         
  20  12 -13        990.24       1022.45        75.88 o                         
  22  12 -13       2717.99       2335.90       102.08 o                         
  24  12 -13        315.46        417.29       103.41 o                         
  26  12 -13        271.03        217.36        60.14 o                         
  28  12 -13        408.37        345.38        66.18 o                         
  30  12 -13        122.63        103.26       134.78 o                         
  -9  13 -13        138.67        225.41        90.63 o                         
  -7  13 -13         65.27        167.32        88.31 o                         
  -5  13 -13        302.21        325.34        92.95 o                         
  -3  13 -13        394.66        410.12        71.13 o                         
  -1  13 -13        223.89        322.41        68.08 o                         
   1  13 -13        232.48        278.64        89.47 o                         
   3  13 -13        226.90        272.56        66.83 o                         
   5  13 -13        177.48        293.56       115.03 o                         
   7  13 -13        305.84        345.74        65.33 o                         
   9  13 -13        181.95        164.40        62.52 o                         
  11  13 -13        282.70        203.56        63.04 o                         
  13  13 -13        233.17        308.49       109.22 o                         
  15  13 -13        175.36        269.68        63.54 o                         
  17  13 -13        697.03        748.09        73.00 o                         
  19  13 -13        133.49         79.42       124.32 o                         
  21  13 -13        432.78        408.77        64.47 o                         
  23  13 -13        461.17        407.91       118.52 o                         
  25  13 -13         86.80         -1.19        67.39 o                         
  -4  14 -13        818.43        985.30       116.19 o                         
  -2  14 -13         84.18        151.05        90.63 o                         
   0  14 -13        149.25         92.40        85.98 o                         
   2  14 -13        328.53        253.29        69.13 o                         
   4  14 -13        185.91        254.50        70.14 o                         
   6  14 -13        851.15        872.76        80.93 o                         
   8  14 -13        116.87         31.22        89.47 o                         
  10  14 -13         77.08          8.04        61.04 o                         
  12  14 -13        141.91         85.49        64.02 o                         
  14  14 -13        189.50        281.15        77.85 o                         
  16  14 -13       1253.25       1372.77        89.23 o                         
  18  14 -13        112.02        167.90       153.37 o                         
  20  14 -13        235.69        344.81       144.08 o                         
   3  15 -13         21.52         81.33        88.31 o                         
   5  15 -13        236.77        292.70       126.65 o                         
   7  15 -13         35.94        174.38       108.06 o                         
   9  15 -13         15.23         -7.96        96.44 o                         
  11  15 -13        275.78        348.79       199.85 o                         
  13  15 -13        136.36        163.49        81.33 o                         
 -12   0 -12        852.11        934.18        81.33 o                         
 -10   0 -12       3315.96       3795.78       105.98 o                         
  -8   0 -12       1446.13       1192.12        83.66 o                         
  -6   0 -12      11830.75      10805.79       343.93 o                         
  -4   0 -12         92.15         41.83        44.15 o                         
  -2   0 -12       7124.21       6274.33       209.14 o                         
   0   0 -12       3570.60       3199.91       123.16 o                         
   2   0 -12       4767.71       4733.63       162.67 o                         
   4   0 -12       8521.68       9518.39       299.77 o                         
   6   0 -12       3299.69       3283.57       120.84 o                         
   8   0 -12        930.87        629.76        53.45 o                         
  10   0 -12      16204.57      16173.83       490.33 o                         
  12   0 -12        377.29        446.17        44.15 o                         
  14   0 -12      13458.93      13766.35       420.61 o                         
  16   0 -12       2546.31       2340.09        95.28 o                         
  18   0 -12       2363.44       2144.89        88.31 o                         
  20   0 -12       7172.64       6586.11       162.11 o                         
  22   0 -12        171.93        173.17        32.94 o                         
  24   0 -12       3276.46       2808.54        85.32 o                         
  26   0 -12        592.44        611.63        42.97 o                         
  28   0 -12       5325.27       5728.71       147.89 o                         
  30   0 -12       1302.60       1468.66        83.66 o                         
  32   0 -12       8653.73       8895.61       292.80 o                         
  34   0 -12        239.82        241.68        58.10 o                         
  36   0 -12        180.42         95.28        55.77 o                         
 -19   1 -12         67.37         55.77        62.74 o                         
 -17   1 -12        460.51        371.81        67.39 o                         
 -15   1 -12        345.79        408.99        69.71 o                         
 -13   1 -12       2197.93       1888.12        73.94 o                         
 -11   1 -12       2822.76       2637.10        89.47 o                         
  -9   1 -12        999.74        901.28        76.69 o                         
  -7   1 -12        657.90        866.79        72.04 o                         
  -5   1 -12       2135.81       1997.26        68.96 o                         
  -3   1 -12       3509.70       3483.25        94.47 o                         
  -1   1 -12       2306.34       2255.49        92.95 o                         
   1   1 -12        959.95        984.08        48.29 o                         
   3   1 -12       9337.47       9184.99       205.38 o                         
   5   1 -12       5333.67       5496.40       129.78 o                         
   7   1 -12        192.40        188.68        27.89 o                         
   9   1 -12       1732.90       1385.13        66.23 o                         
  11   1 -12       2538.30       1996.36        59.82 o                         
  13   1 -12       2466.55       2648.12        70.60 o                         
  15   1 -12       2763.40       2856.98        75.53 o                         
  17   1 -12        998.13        818.98        36.17 o                         
  19   1 -12       4176.43       3938.66        84.35 o                         
  21   1 -12       3445.60       3018.71        62.48 o                         
  23   1 -12       1197.12       1240.93        39.82 o                         
  25   1 -12       3459.35       3316.74        68.29 o                         
  27   1 -12       2142.37       2332.61        62.87 o                         
  29   1 -12       2768.81       3142.94        76.33 o                         
  31   1 -12       1959.48       2304.50        97.60 o                         
  33   1 -12       1142.39       1529.08        90.63 o                         
  35   1 -12        291.01        676.23        72.04 o                         
  37   1 -12        487.21        550.75        69.71 o                         
  39   1 -12        788.55        862.14        83.66 o                         
  41   1 -12        205.34        350.90        69.71 o                         
 -28   2 -12        393.79        504.27        88.31 o                         
 -26   2 -12        373.37        625.11        88.31 o                         
 -24   2 -12        653.36        945.80        95.28 o                         
 -22   2 -12         43.70         72.04        65.07 o                         
 -20   2 -12        180.26         90.63        62.74 o                         
 -18   2 -12        647.32        876.08        85.98 o                         
 -16   2 -12        370.37        172.08        43.34 o                         
 -14   2 -12         12.46        -38.34        38.34 o                         
 -12   2 -12       1906.94       1964.02       152.21 o                         
 -10   2 -12       2537.65       2665.43       123.16 o                         
  -8   2 -12         14.74         41.83        53.45 o                         
  -6   2 -12       3652.09       3435.67        96.03 o                         
  -4   2 -12       1585.43       1552.64        60.53 o                         
  -2   2 -12        210.32        212.53        33.42 o                         
   0   2 -12       3480.70       3387.72        91.10 o                         
   2   2 -12       6192.85       7033.60       162.58 o                         
   4   2 -12       3640.07       3771.89        96.78 o                         
   6   2 -12       2165.97       1643.24        56.25 o                         
   8   2 -12       1519.26       1600.56        53.56 o                         
  10   2 -12       5674.60       5241.73       123.11 o                         
  12   2 -12       1522.56        992.18        37.41 o                         
  14   2 -12       7179.88       7121.56       137.86 o                         
  16   2 -12       5931.44       5613.14       112.30 o                         
  18   2 -12       1034.50        837.60        36.82 o                         
  20   2 -12       3359.85       2918.14        68.23 o                         
  22   2 -12       5128.57       4461.28        94.94 o                         
  24   2 -12       1369.15       1247.21        40.44 o                         
  26   2 -12         19.57         86.18        36.84 o                         
  28   2 -12       3838.15       3630.03       107.85 o                         
  30   2 -12        760.83        847.93        58.07 o                         
  32   2 -12        267.14        176.61        53.45 o                         
  34   2 -12       1712.53       1749.84        97.60 o                         
  36   2 -12       2600.23       2697.96       127.81 o                         
  38   2 -12        417.58        339.28        67.39 o                         
  40   2 -12         59.95         27.89        60.42 o                         
  42   2 -12        383.73        360.19        72.04 o                         
  44   2 -12        200.37        123.16        69.71 o                         
 -27   3 -12        879.78       1073.61       106.90 o                         
 -25   3 -12         35.41        109.22        74.36 o                         
 -23   3 -12          7.76         30.21        69.71 o                         
 -21   3 -12       1515.93       1601.12       109.22 o                         
 -19   3 -12         24.48         32.84        45.31 o                         
 -17   3 -12        694.11        735.80        56.67 o                         
 -15   3 -12        320.64        276.83        53.45 o                         
 -13   3 -12        461.82        590.71        54.61 o                         
 -11   3 -12        616.30        494.97        67.39 o                         
  -9   3 -12        949.65        815.66        79.01 o                         
  -7   3 -12       1315.63       1175.86        83.66 o                         
  -5   3 -12       1591.71       1726.60        97.60 o                         
  -3   3 -12        737.61        770.28       113.87 o                         
  -1   3 -12       4589.71       4752.79       118.92 o                         
   1   3 -12       4002.68       4605.20       114.71 o                         
   3   3 -12       6580.59       6017.48       141.96 o                         
   5   3 -12       2456.13       2272.54        82.50 o                         
   7   3 -12        236.67        285.11        69.71 o                         
   9   3 -12       1912.64       2023.88        62.95 o                         
  11   3 -12       1202.11       1005.35        36.74 o                         
  13   3 -12        505.81        321.51        38.52 o                         
  15   3 -12      13388.56      13049.14       489.17 o                         
  17   3 -12       1075.67       1122.41        57.49 o                         
  19   3 -12       1462.34       1107.22        58.07 o                         
  21   3 -12        635.61        717.60        50.62 o                         
  23   3 -12       2603.84       2277.18        80.33 o                         
  25   3 -12       1555.87       1599.12        69.74 o                         
  27   3 -12        266.27        335.51        43.55 o                         
  29   3 -12         38.00         24.31        40.69 o                         
  31   3 -12        259.16        168.13        43.55 o                         
  33   3 -12        649.31        713.41        74.36 o                         
  35   3 -12       2321.12       2430.72       120.84 o                         
  37   3 -12        474.98        590.25        74.36 o                         
  39   3 -12          2.82         34.86        60.42 o                         
  41   3 -12        325.52        230.06        69.71 o                         
  43   3 -12        727.98        734.33        85.98 o                         
 -26   4 -12        397.64        202.17        74.36 o                         
 -24   4 -12        581.44        736.65        92.95 o                         
 -22   4 -12        183.72        213.89        74.36 o                         
 -20   4 -12        345.97        358.12        53.38 o                         
 -18   4 -12         47.91         65.29        43.52 o                         
 -16   4 -12        165.38        106.63        43.34 o                         
 -14   4 -12        981.41        999.31        63.25 o                         
 -12   4 -12        711.40        471.74        69.71 o                         
 -10   4 -12        243.73        223.09        60.42 o                         
  -8   4 -12       1111.61        903.97        85.98 o                         
  -6   4 -12        114.57          2.32        53.45 o                         
  -4   4 -12       1110.12        790.10        76.69 o                         
  -2   4 -12       4563.48       4179.21       108.82 o                         
   0   4 -12       3296.74       3232.94        98.76 o                         
   2   4 -12        590.97        885.38        55.77 o                         
   4   4 -12       6623.13       7104.58       139.92 o                         
   6   4 -12       2001.57       1774.01        77.85 o                         
   8   4 -12        134.72        147.46        67.39 o                         
  10   4 -12         54.25        -14.33        34.04 o                         
  12   4 -12        535.16        556.31        45.31 o                         
  14   4 -12       1898.79       2079.92        74.73 o                         
  16   4 -12       2226.65       2491.36        84.27 o                         
  18   4 -12        450.43        511.62        46.29 o                         
  20   4 -12       1098.21        911.96        57.49 o                         
  22   4 -12       1947.84       1640.55        70.91 o                         
  24   4 -12       2346.43       2102.99       147.56 o                         
  26   4 -12        677.80        746.70        56.25 o                         
  28   4 -12       1004.80        854.22        61.41 o                         
  30   4 -12         31.80         35.73        42.97 o                         
  32   4 -12       1558.49       1487.01        73.07 o                         
  34   4 -12        300.44        274.21        67.39 o                         
  36   4 -12        309.13        285.83        69.71 o                         
  38   4 -12         52.85         65.07        60.42 o                         
  40   4 -12         64.81        151.05        67.39 o                         
  42   4 -12        317.99        230.06        74.36 o                         
 -27   5 -12        251.85        320.69        85.98 o                         
 -25   5 -12        694.84        599.53        94.11 o                         
 -23   5 -12        300.52        339.28        59.82 o                         
 -21   5 -12        645.18        384.64        55.03 o                         
 -19   5 -12         70.21          3.34        46.81 o                         
 -17   5 -12        498.63        510.46        53.38 o                         
 -15   5 -12       1566.31       1551.35        73.94 o                         
 -13   5 -12       3131.09       2808.60       127.81 o                         
 -11   5 -12        875.43        730.40        57.44 o                         
  -9   5 -12         90.67        131.11        76.69 o                         
  -7   5 -12         19.87        -31.03        39.33 o                         
  -5   5 -12       1462.26       1020.97        64.02 o                         
  -3   5 -12       1329.07       1227.95        66.17 o                         
  -1   5 -12       4024.90       4029.34        90.39 o                         
   1   5 -12       2564.31       2773.38        93.96 o                         
   3   5 -12        389.95        676.23        51.58 o                         
   5   5 -12        270.36        120.28        40.69 o                         
   7   5 -12        255.13        337.75        45.66 o                         
   9   5 -12        761.54        698.73        51.27 o                         
  11   5 -12       2507.88       2402.69        83.66 o                         
  13   5 -12       2038.82       2146.75        94.12 o                         
  15   5 -12        830.83        830.01        58.07 o                         
  17   5 -12        631.25        520.00        46.89 o                         
  19   5 -12        434.54        411.46        46.89 o                         
  21   5 -12       1526.10       1223.09        64.75 o                         
  23   5 -12       1619.30       1540.62        70.34 o                         
  25   5 -12        410.50        412.57        49.13 o                         
  27   5 -12       1108.10       1081.79        66.41 o                         
  29   5 -12        449.72        402.58        52.48 o                         
  31   5 -12        627.67        691.90       152.21 o                         
  33   5 -12         10.39         27.37        47.46 o                         
  35   5 -12        469.05        532.16        76.69 o                         
  37   5 -12        998.29        850.52        85.98 o                         
  39   5 -12        376.42        408.99        76.69 o                         
  41   5 -12        385.39        334.63        76.69 o                         
 -26   6 -12        505.61        547.57        84.82 o                         
 -24   6 -12        241.62        199.53        58.88 o                         
 -22   6 -12        561.30        428.54        59.09 o                         
 -20   6 -12        446.41        347.24       137.11 o                         
 -18   6 -12        536.33        571.17        58.32 o                         
 -16   6 -12       1529.98       1541.90        75.59 o                         
 -14   6 -12        750.69        680.88        83.66 o                         
 -12   6 -12        390.52        296.01        46.64 o                         
 -10   6 -12        463.19        383.75        48.29 o                         
  -8   6 -12       3390.83       2983.47       115.03 o                         
  -6   6 -12       1261.81       1174.73        67.39 o                         
  -4   6 -12         86.47        220.71        46.81 o                         
  -2   6 -12       2286.07       2116.98        82.68 o                         
   0   6 -12      11319.07      11635.64       280.51 o                         
   2   6 -12         64.55        244.00        45.92 o                         
   4   6 -12       1870.75       1762.12        77.42 o                         
   6   6 -12       1032.02       1151.26        66.83 o                         
   8   6 -12       1376.18       1373.08       102.25 o                         
  10   6 -12       2201.06       2259.39        84.69 o                         
  12   6 -12       4746.80       4937.51       136.98 o                         
  14   6 -12       3039.26       2855.18        95.91 o                         
  16   6 -12        137.57        165.51        43.55 o                         
  18   6 -12       1081.68        924.39        59.15 o                         
  20   6 -12       2119.99       1627.60        73.67 o                         
  22   6 -12         83.09         62.14        42.92 o                         
  24   6 -12        332.12        276.91        46.80 o                         
  26   6 -12       4869.29       4308.85       127.67 o                         
  28   6 -12       1387.40       1565.56        76.49 o                         
  30   6 -12        963.20        900.38        64.15 o                         
  32   6 -12        142.25        124.55        49.68 o                         
  34   6 -12       1136.29       1056.92        70.91 o                         
  36   6 -12       1321.00       1301.34        99.92 o                         
  38   6 -12        712.89        966.71        90.63 o                         
  40   6 -12        181.50        223.09        74.36 o                         
 -25   7 -12         66.88         20.33        94.11 o                         
 -23   7 -12       1449.70       1453.80        84.52 o                         
 -21   7 -12        392.84        473.96        85.98 o                         
 -19   7 -12       1867.11       1702.81       131.30 o                         
 -17   7 -12        614.28        503.28        89.47 o                         
 -15   7 -12         15.30         46.48        67.39 o                         
 -13   7 -12         16.33        -62.74        62.74 o                         
 -11   7 -12         89.23          3.93        42.63 o                         
  -9   7 -12       1798.36       1588.81        75.37 o                         
  -7   7 -12       1478.59       1243.25        70.60 o                         
  -5   7 -12       2868.82       2769.64        98.43 o                         
  -3   7 -12       1368.52       1677.61        78.67 o                         
  -1   7 -12       3548.33       4061.99       122.01 o                         
   1   7 -12       2597.21       2513.48       102.25 o                         
   3   7 -12       1819.03       1751.38        79.38 o                         
   5   7 -12       2291.85       2591.81        93.96 o                         
   7   7 -12       1525.71       1281.82        70.79 o                         
   9   7 -12       3574.57       3140.54       104.20 o                         
  11   7 -12       4020.30       4432.23       128.04 o                         
  13   7 -12        343.84        419.06        49.61 o                         
  15   7 -12       1870.36       1584.38        74.26 o                         
  17   7 -12        568.74        478.56        50.23 o                         
  19   7 -12       2187.19       2079.99        83.19 o                         
  21   7 -12        451.40        425.20        51.36 o                         
  23   7 -12        714.16        875.14        61.41 o                         
  25   7 -12       2111.53       2221.20        88.77 o                         
  27   7 -12       1992.55       1844.15        82.08 o                         
  29   7 -12       2697.85       2232.52        91.01 o                         
  31   7 -12        459.76        760.27       178.93 o                         
  33   7 -12        934.10        998.26        70.91 o                         
  35   7 -12        645.41        734.33        83.66 o                         
  37   7 -12        156.54        253.30        72.04 o                         
  39   7 -12        110.80        164.99        72.04 o                         
 -24   8 -12        310.60        386.69        67.31 o                         
 -22   8 -12        845.13       1023.53        78.04 o                         
 -20   8 -12       1078.25       1145.53        76.40 o                         
 -18   8 -12       1455.67       1358.34        77.18 o                         
 -16   8 -12        651.19        514.35        98.76 o                         
 -14   8 -12         66.78        -11.62        69.71 o                         
 -12   8 -12        313.57        350.90        76.69 o                         
 -10   8 -12        457.28        422.42        87.14 o                         
  -8   8 -12       2694.69       2674.64        99.32 o                         
  -6   8 -12       1596.04       1586.71        77.73 o                         
  -4   8 -12       1006.69       1091.34        69.82 o                         
  -2   8 -12        710.28        622.49        55.03 o                         
   0   8 -12        141.99        101.09        46.01 o                         
   2   8 -12       2593.65       2679.76        97.26 o                         
   4   8 -12       2830.45       3055.97       105.52 o                         
   6   8 -12       2411.82       2706.43       118.52 o                         
   8   8 -12       2813.53       2666.78        96.93 o                         
  10   8 -12       3447.98       3222.48       108.16 o                         
  12   8 -12        688.60        669.58        57.49 o                         
  14   8 -12        265.26        172.28        47.31 o                         
  16   8 -12        634.48        563.40        55.22 o                         
  18   8 -12       1265.19       1170.32        69.24 o                         
  20   8 -12         49.53         61.28        45.10 o                         
  22   8 -12        339.69        334.42        50.19 o                         
  24   8 -12       1497.94       1311.00        83.66 o                         
  26   8 -12        302.49        208.34        50.68 o                         
  28   8 -12        802.26        714.80        75.52 o                         
  30   8 -12       3277.32       2915.99       108.30 o                         
  32   8 -12        508.90        525.13       104.57 o                         
  34   8 -12        162.31        174.65        56.94 o                         
  36   8 -12         82.32        116.19        72.04 o                         
  38   8 -12        163.46        225.41        74.36 o                         
 -21   9 -12        960.72        972.03        77.23 o                         
 -19   9 -12        272.41        363.88        61.47 o                         
 -17   9 -12        348.11        367.16        59.09 o                         
 -15   9 -12        474.89        415.96        85.98 o                         
 -13   9 -12        874.41        945.80        99.92 o                         
 -11   9 -12        605.43        534.48        85.98 o                         
  -9   9 -12        131.61        115.82        50.86 o                         
  -7   9 -12       2915.39       2967.34       106.47 o                         
  -5   9 -12        461.46        545.02        94.11 o                         
  -3   9 -12        885.60        851.87       131.30 o                         
  -1   9 -12         20.37          9.79        51.12 o                         
   1   9 -12        131.02        125.84        48.45 o                         
   3   9 -12        954.56       1027.19        68.96 o                         
   5   9 -12       1020.13       1041.20        70.79 o                         
   7   9 -12        789.59        912.89        66.17 o                         
   9   9 -12        450.49        405.62        54.59 o                         
  11   9 -12       1066.90       1151.39        70.91 o                         
  13   9 -12       1909.42       1719.05        80.93 o                         
  15   9 -12        602.81        598.99        80.17 o                         
  17   9 -12        327.91        203.53        50.19 o                         
  19   9 -12         19.64         26.66        51.12 o                         
  21   9 -12       1049.41       1000.45        66.41 o                         
  23   9 -12        586.24        519.42       135.94 o                         
  25   9 -12        751.99        683.51        68.55 o                         
  27   9 -12         39.34        174.38        52.86 o                         
  29   9 -12        514.95        527.24        61.84 o                         
  31   9 -12        176.77        104.71        88.31 o                         
  33   9 -12        642.77        561.24       119.68 o                         
  35   9 -12        161.59         62.45        57.46 o                         
  37   9 -12        125.45        257.94        79.01 o                         
 -20  10 -12        556.88        551.12       105.73 o                         
 -18  10 -12        387.50        367.28        61.47 o                         
 -16  10 -12        333.23        300.04        60.73 o                         
 -14  10 -12        883.00        931.85       104.57 o                         
 -12  10 -12        467.74        436.88        88.31 o                         
 -10  10 -12         28.67          0.00        74.36 o                         
  -8  10 -12         12.51          4.65        72.04 o                         
  -6  10 -12       1203.51        988.73        97.60 o                         
  -4  10 -12       1227.62       1064.52        74.43 o                         
  -2  10 -12       1362.39       1304.02        77.73 o                         
   0  10 -12        389.67        388.28        99.92 o                         
   2  10 -12        362.71        392.60        56.53 o                         
   4  10 -12        853.04        800.28        63.83 o                         
   6  10 -12        110.64         99.44        50.62 o                         
   8  10 -12        613.56        626.29        60.82 o                         
  10  10 -12         98.40         94.70        51.36 o                         
  12  10 -12        771.87        753.20        63.65 o                         
  14  10 -12        201.40        186.05        50.68 o                         
  16  10 -12         12.61         60.99        51.12 o                         
  18  10 -12         73.56        132.17        51.36 o                         
  20  10 -12         80.32         99.59        52.29 o                         
  22  10 -12       1198.38        963.64        68.62 o                         
  24  10 -12       1081.78        998.96        70.81 o                         
  26  10 -12       1080.86        994.44        82.50 o                         
  28  10 -12        525.22        471.63        62.31 o                         
  30  10 -12        198.43        190.79        61.58 o                         
  32  10 -12        806.39        591.72        66.93 o                         
  34  10 -12        333.83        399.35        66.41 o                         
  36  10 -12        593.86        469.12       101.09 o                         
 -17  11 -12          0.61        -71.63       108.06 o                         
 -15  11 -12        146.61        127.81        83.66 o                         
 -13  11 -12        423.63        504.27        92.95 o                         
 -11  11 -12        225.76        257.94        85.98 o                         
  -9  11 -12        310.23        348.57        85.98 o                         
  -7  11 -12          4.11        -67.39        67.39 o                         
  -5  11 -12        480.22        498.30        62.38 o                         
  -3  11 -12        870.11        872.18        68.78 o                         
  -1  11 -12        510.34        566.66        64.02 o                         
   1  11 -12        214.15        143.12        55.58 o                         
   3  11 -12         41.47         34.61        53.23 o                         
   5  11 -12        263.57        272.53        56.88 o                         
   7  11 -12         16.69        123.59        53.56 o                         
   9  11 -12        317.72        336.36        56.39 o                         
  11  11 -12        183.83        233.05        68.55 o                         
  13  11 -12        403.35        300.42        56.26 o                         
  15  11 -12        331.81        313.77        77.85 o                         
  17  11 -12         13.72        103.68        51.15 o                         
  19  11 -12        172.12        301.76        55.77 o                         
  21  11 -12         15.44         43.22        50.27 o                         
  23  11 -12         48.91         50.30        94.11 o                         
  25  11 -12        170.20         70.83        53.73 o                         
  27  11 -12         22.51         -7.42        52.40 o                         
  29  11 -12         40.95         39.96       137.11 o                         
  31  11 -12         12.16        -32.89        55.46 o                         
  33  11 -12        147.61         70.71        80.17 o                         
 -16  12 -12        119.71         67.39        76.69 o                         
 -14  12 -12        251.44        318.36        92.95 o                         
 -12  12 -12        412.90        557.72        97.60 o                         
 -10  12 -12        115.98        106.90        81.33 o                         
  -8  12 -12          4.23        -44.15        76.69 o                         
  -6  12 -12        826.04        699.47        92.95 o                         
  -4  12 -12        398.42        362.90        63.83 o                         
  -2  12 -12        264.28        297.65        61.47 o                         
   0  12 -12        151.99        106.77        57.90 o                         
   2  12 -12        174.35         98.38        58.54 o                         
   4  12 -12         29.42          6.80        54.15 o                         
   6  12 -12        470.71        522.99        73.20 o                         
   8  12 -12        382.39        361.55        60.84 o                         
  10  12 -12         58.01         15.65        63.91 o                         
  12  12 -12        258.75        339.61        88.31 o                         
  14  12 -12        288.86        187.74        80.17 o                         
  16  12 -12         13.16         39.40        52.86 o                         
  18  12 -12        302.22        219.36        56.73 o                         
  20  12 -12        957.84       1177.00       148.72 o                         
  22  12 -12        344.38        427.77        81.33 o                         
  24  12 -12        294.29        254.30        59.74 o                         
  26  12 -12        123.99         55.10        94.11 o                         
  28  12 -12        107.00         83.56       115.03 o                         
  30  12 -12         85.06         35.79        58.89 o                         
 -11  13 -12         38.36         48.80        83.66 o                         
  -9  13 -12        279.32        176.61        85.98 o                         
  -7  13 -12       1264.71       1213.04       116.19 o                         
  -5  13 -12        591.91        622.79        99.92 o                         
  -3  13 -12        455.07        585.70        72.08 o                         
  -1  13 -12        401.49        419.42        67.82 o                         
   1  13 -12        258.11        208.85        64.52 o                         
   3  13 -12        366.79        391.60        65.33 o                         
   5  13 -12        531.76        742.47        73.67 o                         
   7  13 -12         89.90         90.06       102.25 o                         
   9  13 -12         67.48         19.18        56.26 o                         
  11  13 -12        572.19        731.73        97.60 o                         
  13  13 -12       1044.97       1099.64        79.26 o                         
  15  13 -12         34.43         56.03       148.72 o                         
  17  13 -12        829.83       1001.93        78.08 o                         
  19  13 -12         62.57         91.60        56.73 o                         
  21  13 -12       1695.73       1753.74       106.90 o                         
  23  13 -12        881.44        831.08        73.93 o                         
  25  13 -12        375.07        264.10        61.04 o                         
  27  13 -12        149.51        147.71        61.04 o                         
  -8  14 -12        140.30        155.70        90.63 o                         
  -6  14 -12        457.27        587.93       104.57 o                         
  -4  14 -12         10.90         72.04        85.98 o                         
  -2  14 -12        934.02       1120.83       108.06 o                         
   0  14 -12        111.89        187.89       116.19 o                         
   2  14 -12        326.18        393.16        70.34 o                         
   4  14 -12       1084.99       1290.05        89.66 o                         
   6  14 -12         15.88         16.94       105.73 o                         
   8  14 -12         39.71        145.22        63.04 o                         
  10  14 -12        577.35        483.78        88.31 o                         
  12  14 -12        737.58        634.40        81.33 o                         
  14  14 -12         28.44         47.59        80.17 o                         
  16  14 -12        250.64        158.91        61.04 o                         
  18  14 -12        168.06        272.00        66.23 o                         
  20  14 -12        458.02        446.15        67.89 o                         
  22  14 -12        516.95        449.18        70.88 o                         
  -1  15 -12        225.95        402.02        97.60 o                         
   1  15 -12        266.12        260.16        72.01 o                         
   3  15 -12        761.65        963.11        85.93 o                         
   5  15 -12         83.25         85.51        81.33 o                         
   7  15 -12        402.10        315.70       101.09 o                         
   9  15 -12        597.09        559.56       110.38 o                         
  11  15 -12        139.64        164.28        82.50 o                         
  13  15 -12         73.85        125.31       115.03 o                         
  15  15 -12        473.73        658.18       104.57 o                         
  17  15 -12        850.99        971.09       126.65 o                         
 -17   1 -11        178.12        169.64        55.77 o                         
 -15   1 -11       2630.78       2860.63       132.46 o                         
 -13   1 -11        595.97        718.06        76.69 o                         
 -11   1 -11       6282.10       6729.89       166.73 o                         
  -9   1 -11        401.41        566.99        48.80 o                         
  -7   1 -11       6212.42       6722.84       131.03 o                         
  -5   1 -11       1031.19        925.28        47.57 o                         
  -3   1 -11        898.56       1041.87        47.57 o                         
  -1   1 -11       3359.74       3729.92        95.26 o                         
   1   1 -11        262.14        251.07        41.83 o                         
   3   1 -11        688.85        734.65        48.80 o                         
   5   1 -11       3095.25       3190.19        82.11 o                         
   7   1 -11       4512.88       4882.70       114.99 o                         
   9   1 -11       1242.78       1258.35        44.27 o                         
  11   1 -11      15986.52      16073.54       343.42 o                         
  13   1 -11       2567.37       2943.16        75.53 o                         
  15   1 -11      15410.02      15963.18       290.06 o                         
  17   1 -11       3156.15       3161.17        70.18 o                         
  19   1 -11        796.78        749.42        34.77 o                         
  21   1 -11       1903.54       2051.96        48.63 o                         
  23   1 -11       1030.02       1151.80        38.24 o                         
  25   1 -11       1252.40       1325.14        41.34 o                         
  27   1 -11        243.07        424.60        32.61 o                         
  29   1 -11       1056.84       1092.93        55.03 o                         
  31   1 -11       1641.86       1476.95        60.80 o                         
  33   1 -11       2123.85       1975.44        71.46 o                         
  35   1 -11         69.41         86.14        36.94 o                         
  37   1 -11        661.45        643.70        72.04 o                         
  39   1 -11        118.49         79.01        60.42 o                         
  41   1 -11        411.84        427.58        72.04 o                         
  43   1 -11         83.44        167.32        67.39 o                         
 -22   2 -11        654.41        815.66        85.98 o                         
 -20   2 -11       2022.89       2118.33        84.61 o                         
 -18   2 -11        380.07        236.87        43.52 o                         
 -16   2 -11         11.05         22.99        38.38 o                         
 -14   2 -11       1391.24       1266.62        63.25 o                         
 -12   2 -11       5464.44       5149.42       137.20 o                         
 -10   2 -11       3818.31       4261.90       162.67 o                         
  -8   2 -11        348.81        250.97        53.45 o                         
  -6   2 -11       6129.61       6592.69       225.41 o                         
  -4   2 -11        376.09        379.64        53.45 o                         
  -2   2 -11        765.55        605.95       160.34 o                         
   0   2 -11       1625.25       1675.81        56.25 o                         
   2   2 -11        465.09        586.28        37.96 o                         
   4   2 -11       4524.16       5460.38       128.04 o                         
   6   2 -11       9275.58       9676.18       212.75 o                         
   8   2 -11       2430.15       2007.47       113.87 o                         
  10   2 -11        719.11        723.81        35.15 o                         
  12   2 -11        416.59        409.38        26.26 o                         
  14   2 -11       7495.29       7829.60       148.68 o                         
  16   2 -11       7420.38       7499.83       142.95 o                         
  18   2 -11       1125.57       1066.84        72.25 o                         
  20   2 -11       6455.21       5448.64       113.76 o                         
  22   2 -11       4395.73       4149.57        89.47 o                         
  24   2 -11         64.74         20.40        22.21 o                         
  26   2 -11       2926.81       2978.72        72.59 o                         
  28   2 -11       1334.35       1431.48        51.03 o                         
  30   2 -11       1928.28       1543.91        61.47 o                         
  32   2 -11       1887.96       1684.77        95.28 o                         
  34   2 -11        415.86        383.43        60.42 o                         
  36   2 -11         23.03         -2.32        55.77 o                         
  38   2 -11        136.44        153.37        62.74 o                         
  40   2 -11        713.52       1006.22        88.31 o                         
  42   2 -11        381.69        323.01        72.04 o                         
  44   2 -11        222.12        371.81        76.69 o                         
 -29   3 -11        247.03        302.10        79.01 o                         
 -27   3 -11        137.54        211.47        74.36 o                         
 -25   3 -11       1178.32       1278.10       104.57 o                         
 -23   3 -11        339.13        312.40        54.15 o                         
 -21   3 -11       1028.42       1211.93       133.62 o                         
 -19   3 -11        605.76        743.39        59.96 o                         
 -17   3 -11       1958.24       1932.77        78.87 o                         
 -15   3 -11       3153.94       3429.77       105.98 o                         
 -13   3 -11       3446.07       3023.44       133.62 o                         
 -11   3 -11       5368.31       5075.24       190.55 o                         
  -9   3 -11        962.72        862.14        79.01 o                         
  -7   3 -11        322.25        192.88        53.45 o                         
  -5   3 -11       1500.31       1631.33        92.95 o                         
  -3   3 -11       3060.36       2932.67       123.16 o                         
  -1   3 -11       7871.59       7175.41       164.22 o                         
   1   3 -11       1617.41       1167.87        99.92 o                         
   3   3 -11        969.73        927.62        42.42 o                         
   5   3 -11      11156.21      11714.29       255.42 o                         
   7   3 -11       1708.37       1918.75        49.88 o                         
   9   3 -11       1886.25       2359.70        59.39 o                         
  11   3 -11       5386.34       5544.82       109.47 o                         
  13   3 -11       2681.78       2732.65        61.47 o                         
  15   3 -11       2419.75       1863.86        48.71 o                         
  17   3 -11        149.40        177.13        27.26 o                         
  19   3 -11       2216.53       1936.03        51.84 o                         
  21   3 -11       3546.71       2847.74        88.64 o                         
  23   3 -11        873.00        752.80        58.10 o                         
  25   3 -11       1440.48       1285.83        65.07 o                         
  27   3 -11       1341.82        975.03        60.20 o                         
  29   3 -11        594.93        537.27        96.44 o                         
  31   3 -11        404.53        360.19        60.42 o                         
  33   3 -11        442.36        494.97        67.39 o                         
  35   3 -11       1088.84       1268.81        90.63 o                         
  37   3 -11       2374.75       2553.88       127.81 o                         
  39   3 -11        103.70         23.24        60.42 o                         
  41   3 -11        281.85        464.77        76.69 o                         
  43   3 -11         63.80         55.77        67.39 o                         
 -28   4 -11        170.74        197.53        76.69 o                         
 -26   4 -11        776.91        906.73        72.08 o                         
 -24   4 -11       2623.29       2977.74       107.54 o                         
 -22   4 -11        280.37        306.25        55.03 o                         
 -20   4 -11        570.59        390.81        50.94 o                         
 -18   4 -11        273.75        209.79        46.01 o                         
 -16   4 -11       4816.62       4825.49       136.36 o                         
 -14   4 -11       2651.41       2456.32       132.46 o                         
 -12   4 -11        406.25        216.12        58.10 o                         
 -10   4 -11       1762.68       1875.33       104.57 o                         
  -8   4 -11       2131.27       2154.19       109.22 o                         
  -6   4 -11       1019.88        811.02        79.01 o                         
  -4   4 -11       2145.27       1810.26        99.92 o                         
  -2   4 -11        531.77        348.57        55.77 o                         
   0   4 -11       5731.98       5756.22       116.84 o                         
   2   4 -11       2022.92       2093.91        55.56 o                         
   4   4 -11        483.28        630.28        31.74 o                         
   6   4 -11         68.64         55.48        20.19 o                         
   8   4 -11       1876.62       2096.50        73.07 o                         
  10   4 -11       5766.80       5768.90       148.56 o                         
  12   4 -11       5012.24       5308.09       137.97 o                         
  14   4 -11       2405.11       2427.16        80.33 o                         
  16   4 -11       4047.49       3263.04        97.57 o                         
  18   4 -11       2139.35       1687.48       106.90 o                         
  20   4 -11       2819.17       2314.95        80.33 o                         
  22   4 -11       2304.04       1947.54        75.34 o                         
  24   4 -11       1111.94        787.72        56.39 o                         
  26   4 -11       2365.31       2516.37        88.00 o                         
  28   4 -11       1207.87       1185.87        95.28 o                         
  30   4 -11         56.53         25.65        41.88 o                         
  32   4 -11        169.80         97.60        58.10 o                         
  34   4 -11         91.20        146.40        60.42 o                         
  36   4 -11       3912.38       4433.86       178.93 o                         
  38   4 -11       1323.81       1354.79        97.60 o                         
  40   4 -11        256.66        225.41        69.71 o                         
  42   4 -11        483.71        443.85        79.01 o                         
 -27   5 -11        932.83       1023.24        77.93 o                         
 -25   5 -11        766.74        802.27        68.78 o                         
 -23   5 -11        895.80        979.66        71.35 o                         
 -21   5 -11         64.55        -22.94        45.17 o                         
 -19   5 -11       1179.31       1063.02        68.18 o                         
 -17   5 -11        999.69        961.71       103.41 o                         
 -15   5 -11       1239.70       1250.95       113.87 o                         
 -13   5 -11         77.55         60.42        41.08 o                         
 -11   5 -11        424.17        362.76       117.35 o                         
  -9   5 -11       5165.62       4739.48       132.09 o                         
  -7   5 -11       1563.57       1295.74       126.65 o                         
  -5   5 -11        114.00        149.77        40.23 o                         
  -3   5 -11       1005.42       1181.35        64.02 o                         
  -1   5 -11       2875.14       3228.49        99.87 o                         
   1   5 -11       4910.24       5714.55       115.79 o                         
   3   5 -11        946.18       1123.18        46.37 o                         
   5   5 -11       2167.90       1914.74        74.10 o                         
   7   5 -11        653.57        832.43        56.88 o                         
   9   5 -11       3792.12       4060.02       113.49 o                         
  11   5 -11       4137.28       4393.68       121.42 o                         
  13   5 -11       3814.19       4018.24       114.15 o                         
  15   5 -11       1291.60       1165.75        90.63 o                         
  17   5 -11       3333.76       2697.28       117.35 o                         
  19   5 -11       5831.08       5127.74       149.89 o                         
  21   5 -11        985.87        826.79        56.25 o                         
  23   5 -11        180.77        100.73        41.23 o                         
  25   5 -11       4512.63       3777.34       114.15 o                         
  27   5 -11       3669.95       3647.00       114.15 o                         
  29   5 -11        174.55         60.34        45.22 o                         
  31   5 -11        423.37        393.76        54.61 o                         
  33   5 -11        566.51        485.68        72.04 o                         
  35   5 -11       1206.42       1296.69        95.28 o                         
  37   5 -11        572.38        848.20        85.98 o                         
  39   5 -11        455.92        362.52        72.04 o                         
  41   5 -11         85.05        267.24        74.36 o                         
  43   5 -11        613.94        541.45        85.98 o                         
 -28   6 -11        338.97        139.43        99.92 o                         
 -26   6 -11        141.07          5.47        55.58 o                         
 -24   6 -11         82.71         43.62        53.23 o                         
 -22   6 -11       1266.85       1233.30        99.92 o                         
 -20   6 -11        118.68         63.91        47.65 o                         
 -18   6 -11        791.18        690.24        57.51 o                         
 -16   6 -11        336.89        184.13        54.61 o                         
 -14   6 -11        549.29        323.01        67.39 o                         
 -12   6 -11        224.95        237.88        44.27 o                         
 -10   6 -11        459.42        430.56        47.57 o                         
  -8   6 -11        752.68        797.18        55.03 o                         
  -6   6 -11       2270.31       2338.80        86.16 o                         
  -4   6 -11       1220.90       1293.55        68.18 o                         
  -2   6 -11       2527.73       2337.45        85.97 o                         
   0   6 -11        239.84        364.37        52.29 o                         
   2   6 -11       2414.51       2509.63        89.66 o                         
   4   6 -11       5392.43       4999.82       137.30 o                         
   6   6 -11       4098.07       4466.70       126.01 o                         
   8   6 -11       2501.75       2332.02        83.03 o                         
  10   6 -11       1753.76       1670.50        71.80 o                         
  12   6 -11        290.39        254.74        42.35 o                         
  14   6 -11       1237.01       1175.77        63.65 o                         
  16   6 -11       1320.33       1297.97        94.11 o                         
  18   6 -11       1924.78       1894.96        77.01 o                         
  20   6 -11       3111.67       2646.00        92.95 o                         
  22   6 -11         62.36        179.86        42.92 o                         
  24   6 -11         34.76         33.98        81.33 o                         
  26   6 -11       2276.84       1903.94        80.93 o                         
  28   6 -11        271.09        244.41        48.50 o                         
  30   6 -11        778.91        694.84        59.74 o                         
  32   6 -11        478.16        566.36        59.15 o                         
  34   6 -11        449.66        536.80        76.69 o                         
  36   6 -11        165.90        171.96        67.39 o                         
  38   6 -11        217.19        183.58        72.04 o                         
  40   6 -11        197.31        241.68        69.71 o                         
  42   6 -11        710.82        890.03        97.60 o                         
 -27   7 -11         70.78        -62.74        62.74 o                         
 -25   7 -11        124.73         85.52        65.07 o                         
 -23   7 -11          1.47        -50.62        50.62 o                         
 -21   7 -11       1775.12       1733.75        84.61 o                         
 -19   7 -11        380.48        472.03        58.10 o                         
 -17   7 -11        196.60         92.95        66.23 o                         
 -15   7 -11        404.68        469.41        79.01 o                         
 -13   7 -11         43.11         44.15        62.74 o                         
 -11   7 -11       1148.37       1022.03        65.67 o                         
  -9   7 -11       1809.89       2135.24        83.61 o                         
  -7   7 -11        554.81        496.16        49.30 o                         
  -5   7 -11       2334.21       2309.38       113.87 o                         
  -3   7 -11         83.56         92.82        61.58 o                         
  -1   7 -11       1527.60       1463.27        73.72 o                         
   1   7 -11       1594.02       1268.82        88.31 o                         
   3   7 -11       2439.46       2174.24       106.90 o                         
   5   7 -11      11061.31      10674.82       260.01 o                         
   7   7 -11          0.92        289.31        44.99 o                         
   9   7 -11        630.07        482.71        49.61 o                         
  11   7 -11       2913.24       2689.01        91.96 o                         
  13   7 -11        398.29        421.97        47.95 o                         
  15   7 -11        826.43        593.05        91.79 o                         
  17   7 -11        584.48        635.44        54.61 o                         
  19   7 -11       2182.07       1991.65        81.51 o                         
  21   7 -11        248.43        210.80        45.10 o                         
  23   7 -11        173.20        174.25        45.10 o                         
  25   7 -11         18.24        -16.73        42.54 o                         
  27   7 -11       2377.39       2249.46        97.60 o                         
  29   7 -11        341.89        478.60        56.94 o                         
  31   7 -11       1899.56       1782.68        84.82 o                         
  33   7 -11         11.63        -33.60        55.77 o                         
  35   7 -11         14.45         41.83        65.07 o                         
  37   7 -11        207.30        176.61        69.71 o                         
  39   7 -11        396.29        411.32        81.33 o                         
  41   7 -11         98.87         83.66        74.36 o                         
 -24   8 -11        161.63        111.38        58.18 o                         
 -22   8 -11        449.03        431.19        61.60 o                         
 -20   8 -11        330.10        272.33        89.47 o                         
 -18   8 -11        760.06        578.76        59.09 o                         
 -16   8 -11        156.79        110.48        74.36 o                         
 -14   8 -11         86.79         25.56        67.39 o                         
 -12   8 -11        427.63        357.87        76.69 o                         
 -10   8 -11       1538.96       1554.45        77.02 o                         
  -8   8 -11         56.88         91.33        43.34 o                         
  -6   8 -11         30.71         -0.87        41.88 o                         
  -4   8 -11        231.20        250.41        47.65 o                         
  -2   8 -11       2737.18       2542.79        93.96 o                         
   0   8 -11       3058.80       3300.33       108.82 o                         
   2   8 -11        757.51        760.45        85.98 o                         
   4   8 -11        282.29        302.15        49.21 o                         
   6   8 -11        297.87        372.83        50.62 o                         
   8   8 -11       1748.75       1805.37        95.28 o                         
  10   8 -11       1555.61       1204.09        68.67 o                         
  12   8 -11        273.91        258.66        46.89 o                         
  14   8 -11        718.95        641.02        94.11 o                         
  16   8 -11       1023.84        933.65        64.20 o                         
  18   8 -11        520.21        408.54        66.23 o                         
  20   8 -11        471.79        293.52        48.50 o                         
  22   8 -11        205.75        112.51        45.56 o                         
  24   8 -11        244.98        216.65       123.16 o                         
  26   8 -11       1219.02       1218.58        71.46 o                         
  28   8 -11       1193.80       1055.57        94.11 o                         
  30   8 -11        322.83        385.27        72.04 o                         
  32   8 -11        119.78         85.20        54.08 o                         
  34   8 -11        325.62        295.56        58.62 o                         
  36   8 -11        543.15        341.60        76.69 o                         
  38   8 -11        146.63        234.71        76.69 o                         
  40   8 -11        127.87         99.92        74.36 o                         
 -23   9 -11         89.79        -55.80        55.80 o                         
 -21   9 -11        140.84         83.99        56.67 o                         
 -19   9 -11        742.59        754.80        76.69 o                         
 -17   9 -11       1568.39       1453.03        78.04 o                         
 -15   9 -11        276.02        185.91        74.36 o                         
 -13   9 -11        189.08        195.20        72.04 o                         
 -11   9 -11         45.80         97.60        69.71 o                         
  -9   9 -11       1116.25       1067.51        71.80 o                         
  -7   9 -11       1213.73       1232.61        74.43 o                         
  -5   9 -11       2459.69       2346.94        93.96 o                         
  -3   9 -11        886.29       1097.37        71.13 o                         
  -1   9 -11        527.53        726.71        60.53 o                         
   1   9 -11       1267.38        948.57       217.28 o                         
   3   9 -11       1647.52       1468.95        77.73 o                         
   5   9 -11       1152.21       1310.93        72.45 o                         
   7   9 -11       1724.01       1825.04        82.39 o                         
   9   9 -11       3200.34       2695.00        98.19 o                         
  11   9 -11        234.16        183.97        47.99 o                         
  13   9 -11        448.29        532.96        54.72 o                         
  15   9 -11        373.52        338.33        51.36 o                         
  17   9 -11       1094.64       1085.06        68.10 o                         
  19   9 -11       1050.04       1013.96        70.88 o                         
  21   9 -11        212.48        275.42        49.43 o                         
  23   9 -11         59.14         35.37        65.07 o                         
  25   9 -11        270.40        398.84       112.71 o                         
  27   9 -11        226.54        140.32       109.22 o                         
  29   9 -11       2248.48       1956.70        89.88 o                         
  31   9 -11        734.67        798.42        69.78 o                         
  33   9 -11        101.10         -8.81        53.57 o                         
  35   9 -11        493.70        529.42        67.56 o                         
  37   9 -11        290.66        418.29        83.66 o                         
 -22  10 -11        876.75        823.60        76.40 o                         
 -20  10 -11        409.90        385.71        63.25 o                         
 -18  10 -11        654.69        621.89        65.73 o                         
 -16  10 -11        685.26        610.89        62.38 o                         
 -14  10 -11        667.65        597.22        90.63 o                         
 -12  10 -11        182.00        302.10        79.01 o                         
 -10  10 -11        575.08        692.50        88.31 o                         
  -8  10 -11       1106.87        936.61        70.14 o                         
  -6  10 -11       2145.33       1972.91        88.55 o                         
  -4  10 -11       1633.33       1701.32        83.37 o                         
  -2  10 -11        141.89        231.00        52.51 o                         
   0  10 -11        173.57        143.78        50.86 o                         
   2  10 -11       1721.18       1761.13        84.69 o                         
   4  10 -11        246.79        259.12        66.23 o                         
   6  10 -11        471.76        342.79        54.15 o                         
   8  10 -11        487.21        478.49        81.33 o                         
  10  10 -11       1264.15       1246.49        73.14 o                         
  12  10 -11       1218.28       1223.63        71.99 o                         
  14  10 -11        738.43        656.93        80.17 o                         
  16  10 -11        837.73        750.93        83.66 o                         
  18  10 -11        174.60         80.69        47.72 o                         
  20  10 -11         98.97        115.85        48.14 o                         
  22  10 -11       1386.64       1279.11        79.01 o                         
  24  10 -11        421.69        478.28        60.60 o                         
  26  10 -11         32.55         55.67        51.59 o                         
  28  10 -11        638.33        616.52        99.92 o                         
  30  10 -11        435.96        346.11        60.14 o                         
  32  10 -11         23.59        -49.27        54.56 o                         
  34  10 -11        967.51        775.61        73.67 o                         
  36  10 -11         96.74        232.89       105.73 o                         
 -19  11 -11        278.08        211.96        62.38 o                         
 -17  11 -11        298.99        395.96        64.08 o                         
 -15  11 -11        669.73        671.59        95.28 o                         
 -13  11 -11        704.57        690.18        95.28 o                         
 -11  11 -11        330.68        346.25        83.66 o                         
  -9  11 -11        273.16        227.73        76.69 o                         
  -7  11 -11        428.34        272.53        55.80 o                         
  -5  11 -11       1253.63       1306.74       113.87 o                         
  -3  11 -11        881.06        838.16        67.13 o                         
  -1  11 -11        172.45         93.03        52.51 o                         
   1  11 -11        497.91        504.37        60.53 o                         
   3  11 -11       1099.87       1097.12       127.81 o                         
   5  11 -11        569.54        510.43        84.82 o                         
   7  11 -11        441.46        538.19        59.15 o                         
   9  11 -11        374.89        513.97        59.74 o                         
  11  11 -11       1330.23       1473.44        79.77 o                         
  13  11 -11       2769.18       2827.37       104.96 o                         
  15  11 -11        667.20        775.81        64.73 o                         
  17  11 -11       1379.39       1363.44        77.57 o                         
  19  11 -11        451.18        297.61        65.07 o                         
  21  11 -11        855.51        795.25        66.41 o                         
  23  11 -11       2265.07       1891.59        89.23 o                         
  25  11 -11       1375.04       1100.15        74.69 o                         
  27  11 -11        439.75        543.27        65.23 o                         
  29  11 -11        141.81        129.14       109.22 o                         
  31  11 -11         22.35        -60.72       104.57 o                         
  33  11 -11        599.92        404.54       183.58 o                         
 -18  12 -11        187.01        115.03        60.80 o                         
 -16  12 -11        130.11        111.64        75.52 o                         
 -14  12 -11        724.76        743.62       102.25 o                         
 -12  12 -11       1570.46       1517.46       118.52 o                         
 -10  12 -11         97.92         32.53        76.69 o                         
  -8  12 -11        622.16        676.23        92.95 o                         
  -6  12 -11        433.56        692.50        90.63 o                         
  -4  12 -11        304.47        351.38        61.21 o                         
  -2  12 -11        976.62        943.26        72.78 o                         
   0  12 -11        199.93        203.08        58.88 o                         
   2  12 -11        994.20       1218.05        82.00 o                         
   4  12 -11        420.12        597.08        96.44 o                         
   6  12 -11         38.78         53.24        61.58 o                         
   8  12 -11        182.62        133.43        53.57 o                         
  10  12 -11       1082.79       1269.93        79.77 o                         
  12  12 -11       2822.84       2783.69       107.20 o                         
  14  12 -11       1352.06       1427.65        81.46 o                         
  16  12 -11        398.50        424.16        62.74 o                         
  18  12 -11         75.06        158.72        55.02 o                         
  20  12 -11         22.12        -21.65        66.23 o                         
  22  12 -11       1310.87       1095.79        80.17 o                         
  24  12 -11       1093.81        993.36        74.69 o                         
  26  12 -11        504.25        287.46        98.76 o                         
  28  12 -11        301.98        287.63        85.98 o                         
  30  12 -11        146.88        246.74        62.31 o                         
  32  12 -11          7.15         96.27        80.17 o                         
 -15  13 -11        298.50        302.10        88.31 o                         
 -13  13 -11        300.28        167.32        83.66 o                         
 -11  13 -11        434.38        471.74        90.63 o                         
  -9  13 -11        169.75        137.11        81.33 o                         
  -7  13 -11         42.83        178.93        81.33 o                         
  -5  13 -11        383.92        439.20        90.63 o                         
  -3  13 -11        163.68        134.91        88.31 o                         
  -1  13 -11        546.46        616.38        95.28 o                         
   1  13 -11        106.84        223.96        97.60 o                         
   3  13 -11        976.66        997.02        77.73 o                         
   5  13 -11        538.57        754.66        71.41 o                         
   7  13 -11         42.82        133.08        56.94 o                         
   9  13 -11        436.33        453.88        64.20 o                         
  11  13 -11       1004.45        770.12        88.31 o                         
  13  13 -11         33.72         79.99        55.46 o                         
  15  13 -11        109.09         60.94        55.46 o                         
  17  13 -11        768.67        824.09        70.06 o                         
  19  13 -11        145.56        110.10        53.73 o                         
  21  13 -11        159.97        121.34       161.51 o                         
  23  13 -11        412.98        464.76        63.54 o                         
  25  13 -11        175.80        102.31        72.04 o                         
  27  13 -11         23.83        -56.73        56.73 o                         
  29  13 -11        602.95        535.87       127.81 o                         
 -10  14 -11        330.11        481.03        97.60 o                         
  -8  14 -11         16.78        199.85        90.63 o                         
  -6  14 -11         86.25        230.06        88.31 o                         
  -4  14 -11        504.42        383.43        92.95 o                         
  -2  14 -11        330.96        371.31        70.79 o                         
   0  14 -11         24.30        -20.60        60.82 o                         
   2  14 -11        849.15        922.46       122.00 o                         
   4  14 -11        296.10        381.28       112.71 o                         
   6  14 -11        375.95        374.83        65.88 o                         
   8  14 -11        298.78        409.15        65.23 o                         
  10  14 -11        188.35        283.37        99.92 o                         
  12  14 -11        397.63        479.87        69.71 o                         
  14  14 -11        457.08        441.46        65.23 o                         
  16  14 -11        341.64        597.34       123.16 o                         
  18  14 -11        891.79        994.53       110.38 o                         
  20  14 -11        408.68        362.57        69.71 o                         
  22  14 -11        696.41        903.73        76.88 o                         
  24  14 -11        483.42        572.23        94.11 o                         
  -5  15 -11         71.51        385.76        99.92 o                         
  -3  15 -11        269.13        304.42        95.28 o                         
  -1  15 -11        174.67        193.51        69.13 o                         
   1  15 -11         66.52         40.17       117.35 o                         
   3  15 -11        336.73        347.56        70.34 o                         
   5  15 -11        183.64        197.81        64.73 o                         
   7  15 -11        280.36        279.89        66.93 o                         
   9  15 -11         40.16         60.75        99.92 o                         
  11  15 -11        292.64        297.41        67.42 o                         
  13  15 -11        160.42        153.39       110.38 o                         
  15  15 -11        166.32        249.68       158.02 o                         
  17  15 -11        104.14         23.58       109.22 o                         
  19  15 -11        750.80        725.72        73.47 o                         
   6  16 -11         67.31         58.53       174.29 o                         
   8  16 -11         71.85        141.75        81.33 o                         
 -18   0 -10       2357.34       2753.73       132.46 o                         
 -16   0 -10       4040.29       3862.20       158.02 o                         
 -14   0 -10       4641.04       3718.12       151.05 o                         
 -12   0 -10       4603.75       4231.69       160.34 o                         
 -10   0 -10       9773.67       8072.97       276.54 o                         
  -6   0 -10       3694.66       3560.10       132.46 o                         
  -4   0 -10       6052.58       5098.47       171.96 o                         
  -2   0 -10      25104.31      22894.33       687.85 o                         
   0   0 -10       2767.96       2779.30       104.57 o                         
   2   0 -10       9858.84       9969.21       309.07 o                         
   4   0 -10       2638.13       2400.51        92.95 o                         
   6   0 -10       9647.31       9862.32       304.42 o                         
   8   0 -10      20055.80      21077.10       632.08 o                         
  10   0 -10        624.24        845.87        53.45 o                         
  12   0 -10      16978.13      16596.77       499.62 o                         
  14   0 -10      18303.33      21114.28       632.08 o                         
  16   0 -10      19989.43      20707.61       622.79 o                         
  18   0 -10      12051.63      10481.72       243.50 o                         
  20   0 -10      14002.09      11887.76       274.59 o                         
  22   0 -10       4456.04       4743.38       121.75 o                         
  24   0 -10      12614.52      12127.20       282.16 o                         
  26   0 -10       6297.67       6938.10       171.00 o                         
  28   0 -10       1963.16       1819.56        92.95 o                         
  30   0 -10       6519.08       6511.36       223.09 o                         
  32   0 -10       4606.78       4533.78       169.64 o                         
  34   0 -10       2344.92       2426.07       113.87 o                         
  36   0 -10        360.74        309.07        60.42 o                         
  38   0 -10        518.02        562.37        72.04 o                         
  40   0 -10        877.32        899.32        83.66 o                         
  42   0 -10       1186.67       1173.53        92.95 o                         
 -21   1 -10       2063.21       2295.94       125.49 o                         
 -19   1 -10        456.79        734.33        76.69 o                         
 -17   1 -10        385.09        469.41        62.74 o                         
 -15   1 -10       1569.82       1338.52        92.95 o                         
 -13   1 -10       2826.24       2175.79        75.53 o                         
 -11   1 -10       5690.04       5288.67       157.11 o                         
  -9   1 -10       3129.86       3386.78        93.62 o                         
  -7   1 -10       3011.60       2582.25        75.37 o                         
  -5   1 -10       3871.26       3423.81        91.19 o                         
  -3   1 -10      14966.80      14742.32       319.60 o                         
  -1   1 -10       2108.52       2084.71        62.38 o                         
   1   1 -10       8979.29       9945.48       218.53 o                         
   3   1 -10       8907.57       9572.81       210.31 o                         
   5   1 -10       4821.76       5282.11       122.41 o                         
   7   1 -10       6630.20       7443.08       165.13 o                         
   9   1 -10       4952.55       5723.21       129.78 o                         
  11   1 -10       1112.62       1272.69        43.34 o                         
  13   1 -10        844.24        861.62        36.73 o                         
  15   1 -10       3892.50       4242.48        86.27 o                         
  17   1 -10       7692.18       8454.04       159.53 o                         
  19   1 -10       5940.31       5594.38       111.13 o                         
  21   1 -10       4367.05       3442.90        67.34 o                         
  23   1 -10       3944.49       3407.97        67.45 o                         
  25   1 -10       1450.83       1288.31        40.51 o                         
  27   1 -10       1833.21       1776.13        54.12 o                         
  29   1 -10       8492.68       8254.80       192.23 o                         
  31   1 -10       1883.90       2074.90        72.30 o                         
  33   1 -10       3364.48       3199.68        96.12 o                         
  35   1 -10        226.50        260.72        40.98 o                         
  37   1 -10        365.40        377.48        45.17 o                         
  39   1 -10        427.94        563.14        50.94 o                         
  41   1 -10       1127.32       1134.03        92.95 o                         
  43   1 -10         43.70         27.89        60.42 o                         
  45   1 -10        129.57        260.27        72.04 o                         
 -24   2 -10        268.56        297.45        76.69 o                         
 -22   2 -10         31.46        -58.10        62.74 o                         
 -20   2 -10        271.28        311.39        67.39 o                         
 -18   2 -10       1337.44       1364.09        99.92 o                         
 -16   2 -10        790.88        941.15        79.01 o                         
 -14   2 -10       6041.28       6360.54       161.80 o                         
 -12   2 -10       1103.86       1018.82        98.76 o                         
 -10   2 -10       5693.13       5363.39       192.88 o                         
  -8   2 -10        140.50         97.87        26.65 o                         
  -6   2 -10        864.24        894.85        42.42 o                         
  -4   2 -10        793.29       1043.40        69.71 o                         
  -2   2 -10       1167.77       1506.71        52.27 o                         
   0   2 -10       5955.68       6546.90       150.29 o                         
   2   2 -10      12493.85      14653.20       314.64 o                         
   4   2 -10       1189.31       1466.96        49.61 o                         
   6   2 -10       2849.34       3289.49        81.96 o                         
   8   2 -10       2196.78       1884.93        54.59 o                         
  10   2 -10       3413.91       3414.95        83.61 o                         
  12   2 -10      16630.12      17484.37       315.85 o                         
  14   2 -10       2379.01       2221.82        52.29 o                         
  16   2 -10       5830.49       5643.96       111.20 o                         
  18   2 -10        513.28        832.53        34.78 o                         
  20   2 -10        398.88        559.88        31.70 o                         
  22   2 -10       2500.51       2312.92        52.04 o                         
  24   2 -10       2234.26       1941.83        48.26 o                         
  26   2 -10        364.67        436.46        32.68 o                         
  28   2 -10       3974.49       3646.11        84.44 o                         
  30   2 -10        689.20        713.69        47.65 o                         
  32   2 -10        198.95        229.75        37.69 o                         
  34   2 -10          6.53         45.16        36.04 o                         
  36   2 -10       2016.46       2247.14       116.19 o                         
  38   2 -10       2187.28       2393.54       123.16 o                         
  40   2 -10        191.81        213.79        65.07 o                         
  42   2 -10        109.40        118.52        67.39 o                         
  44   2 -10        147.36        234.71        72.04 o                         
 -31   3 -10        320.30        494.98        85.98 o                         
 -29   3 -10        133.74        267.24        79.01 o                         
 -27   3 -10         18.62        -66.23       117.35 o                         
 -25   3 -10       1553.27       1733.52       111.54 o                         
 -23   3 -10        667.11        782.15        62.38 o                         
 -21   3 -10        685.78        801.66        58.88 o                         
 -19   3 -10        704.36        507.41        50.10 o                         
 -17   3 -10       1006.85        959.61        62.38 o                         
 -15   3 -10       1137.47       1219.10        65.73 o                         
 -13   3 -10        634.94        932.44       124.32 o                         
  -9   3 -10       2159.15       2121.65       104.57 o                         
  -7   3 -10        111.32         97.60        46.48 o                         
  -5   3 -10         46.61         46.48        39.51 o                         
  -3   3 -10        174.16        137.11        44.15 o                         
  -1   3 -10       3231.40       3217.88        84.33 o                         
   1   3 -10       3747.52       4477.14       107.39 o                         
   3   3 -10       2293.50       2556.94        69.13 o                         
   5   3 -10        384.75        293.67        24.49 o                         
   7   3 -10         19.88         45.94        18.00 o                         
   9   3 -10       1983.42       1877.64        46.69 o                         
  11   3 -10       6452.15       6978.98       132.93 o                         
  13   3 -10       4482.37       4946.89        97.54 o                         
  15   3 -10        487.14        758.62        46.89 o                         
  17   3 -10       8517.42       8884.79       167.38 o                         
  19   3 -10          6.88         40.13        22.31 o                         
  21   3 -10       3533.29       3485.31        77.44 o                         
  23   3 -10       2091.51       2014.63        79.39 o                         
  25   3 -10        203.06        121.97        26.56 o                         
  27   3 -10       3739.33       3797.77        86.92 o                         
  29   3 -10       1171.85       1131.84        63.52 o                         
  31   3 -10        300.31        250.97        55.77 o                         
  33   3 -10       1099.05       1110.79        83.66 o                         
  35   3 -10        277.91        237.03        62.74 o                         
  37   3 -10       2206.91       2663.10       130.13 o                         
  39   3 -10         66.54         69.71        62.74 o                         
  41   3 -10        195.24        302.10        72.04 o                         
  43   3 -10        305.65        171.96        69.71 o                         
 -30   4 -10        448.51        641.38        90.63 o                         
 -28   4 -10        267.50        227.77        70.88 o                         
 -26   4 -10        104.94         92.59        52.27 o                         
 -24   4 -10       1390.39       1457.00        77.93 o                         
 -22   4 -10         17.85        -39.51        44.37 o                         
 -20   4 -10       2376.13       2417.18        91.10 o                         
 -18   4 -10        542.06        734.26        61.58 o                         
 -16   4 -10        146.48        186.03        41.88 o                         
 -14   4 -10       7810.47       7819.15       193.71 o                         
 -12   4 -10       1734.58       1775.40       104.57 o                         
 -10   4 -10       1605.31       1587.17        97.60 o                         
  -8   4 -10       1727.25       1350.14        88.31 o                         
  -6   4 -10       2481.58       1933.42        99.92 o                         
  -4   4 -10       1809.36       2112.36       102.25 o                         
  -2   4 -10       2745.38       3037.24       123.16 o                         
   0   4 -10       1816.56       1532.13        63.12 o                         
   2   4 -10       2878.61       2947.62        66.84 o                         
   4   4 -10        510.15        676.93        33.06 o                         
   6   4 -10       2334.98       1971.13        49.09 o                         
   8   4 -10        205.29        192.88        31.09 o                         
  10   4 -10        252.73        147.82        31.26 o                         
  12   4 -10        389.85        277.03        37.18 o                         
  14   4 -10       2034.60       2056.86        70.79 o                         
  16   4 -10        722.03        635.12        42.97 o                         
  18   4 -10       3866.90       3365.60        98.59 o                         
  20   4 -10       5590.97       5378.61       160.34 o                         
  22   4 -10       4676.26       4598.32       125.73 o                         
  24   4 -10        398.27        323.39        44.63 o                         
  26   4 -10       2043.69       2191.10        82.39 o                         
  28   4 -10        657.34        672.62        52.93 o                         
  30   4 -10        209.94        144.59        44.00 o                         
  32   4 -10        703.55        836.58        79.01 o                         
  34   4 -10          0.40         55.77        58.10 o                         
  36   4 -10        152.77         46.48        58.10 o                         
  38   4 -10        683.36        725.03        83.66 o                         
  40   4 -10        231.25        271.89        72.04 o                         
  42   4 -10         54.10         -2.32        65.07 o                         
  44   4 -10        179.10        120.84        74.36 o                         
 -29   5 -10        247.66        266.42       101.09 o                         
 -27   5 -10        196.80         96.80        54.59 o                         
 -25   5 -10        676.84        676.84        65.67 o                         
 -23   5 -10        902.49        944.64        68.06 o                         
 -21   5 -10        231.28        234.14        49.21 o                         
 -19   5 -10         86.47         41.83        42.72 o                         
 -17   5 -10         28.51        -10.46        41.08 o                         
 -15   5 -10       4791.53       5033.77       174.29 o                         
 -13   5 -10        655.11        831.59        80.17 o                         
 -11   5 -10         21.41        -34.80        35.30 o                         
  -9   5 -10       1672.26       1566.60        88.31 o                         
  -7   5 -10       1288.75       1416.43        65.67 o                         
  -5   5 -10        353.23        424.58        43.52 o                         
  -3   5 -10       2655.71       2861.06        90.92 o                         
  -1   5 -10       1989.67       1919.62        74.43 o                         
   1   5 -10       4309.75       4848.60       130.01 o                         
   3   5 -10       4638.30       4584.93        95.09 o                         
   5   5 -10       1592.70       1390.01        61.86 o                         
   7   5 -10        926.51        961.29        54.59 o                         
   9   5 -10        981.47        859.07        51.89 o                         
  11   5 -10       2907.99       3190.25        93.96 o                         
  13   5 -10       6435.60       6553.59       164.77 o                         
  15   5 -10       2895.95       2608.20       110.38 o                         
  17   5 -10        544.14        468.35        42.97 o                         
  19   5 -10       1307.87       1061.92        59.74 o                         
  21   5 -10        337.71        283.51        53.45 o                         
  23   5 -10       2631.91       2263.70        83.03 o                         
  25   5 -10        307.52        395.68        46.89 o                         
  27   5 -10        184.02        118.26        43.55 o                         
  29   5 -10       1467.21       1132.67        67.47 o                         
  31   5 -10         65.17         37.64        45.22 o                         
  33   5 -10        684.65        843.55        81.33 o                         
  35   5 -10        226.44        199.85        62.74 o                         
  37   5 -10       1460.53       1724.28       106.90 o                         
  39   5 -10        812.32        899.32        92.95 o                         
  41   5 -10        543.01        497.30        81.33 o                         
  43   5 -10         38.34         30.21        72.04 o                         
 -28   6 -10        221.78        198.22        60.20 o                         
 -26   6 -10        376.92        366.04        62.18 o                         
 -24   6 -10       1843.40       1967.52        89.45 o                         
 -22   6 -10        793.34        843.91        66.17 o                         
 -20   6 -10        152.28        116.86        45.92 o                         
 -18   6 -10        443.06        264.00        46.01 o                         
 -16   6 -10       2017.15       2208.07        84.61 o                         
 -14   6 -10       1374.94       1563.93        97.60 o                         
 -12   6 -10        303.48        385.29        46.64 o                         
 -10   6 -10        514.89        540.63        48.80 o                         
  -8   6 -10       6575.97       6441.13       167.22 o                         
  -6   6 -10       2616.87       2771.29        91.84 o                         
  -4   6 -10       3178.19       2973.08       116.19 o                         
  -2   6 -10        548.77        264.37        41.08 o                         
   0   6 -10       2291.56       2627.19        89.27 o                         
   2   6 -10       2301.92       2341.06        84.82 o                         
   4   6 -10         19.25         52.18        36.04 o                         
   6   6 -10       4467.52       4039.77       114.46 o                         
   8   6 -10       1311.37       1577.67        67.82 o                         
  10   6 -10       2230.88       2202.26        78.41 o                         
  12   6 -10       3843.30       4917.25       133.01 o                         
  14   6 -10       3723.70       3569.40       106.50 o                         
  16   6 -10         74.06        236.74        39.53 o                         
  18   6 -10       3535.70       3187.30       104.57 o                         
  20   6 -10       1026.87       1212.46        65.33 o                         
  22   6 -10       1875.11       1705.21        74.82 o                         
  24   6 -10       2339.09       2050.76        82.60 o                         
  26   6 -10       1058.61       1089.89        67.00 o                         
  28   6 -10       2503.62       2495.38        92.59 o                         
  30   6 -10        894.55        778.25        60.20 o                         
  32   6 -10        964.56        931.39        65.17 o                         
  34   6 -10        163.21        109.22        65.07 o                         
  36   6 -10       1143.45       1180.50        95.28 o                         
  38   6 -10        889.07       1015.51        92.95 o                         
  40   6 -10        300.38        450.82        81.33 o                         
  42   6 -10         83.29        204.50        76.69 o                         
 -27   7 -10        208.17        153.50        73.20 o                         
 -25   7 -10        410.37        450.36        69.71 o                         
 -23   7 -10        945.88        955.26        95.28 o                         
 -21   7 -10       1090.19       1049.49        70.66 o                         
 -19   7 -10        244.75        249.14        50.10 o                         
 -17   7 -10        984.45        643.73        55.87 o                         
 -15   7 -10       1123.01       1210.71        95.28 o                         
 -13   7 -10        537.65        432.23        72.04 o                         
 -11   7 -10        182.64        196.46        43.34 o                         
  -9   7 -10        683.69        627.53        50.86 o                         
  -7   7 -10       5959.36       5277.70       145.08 o                         
  -5   7 -10       7819.80       6924.98       180.19 o                         
  -3   7 -10         58.76        -26.57        49.96 o                         
  -1   7 -10       1148.35       1106.91        77.85 o                         
   1   7 -10        378.69        330.13        44.37 o                         
   3   7 -10       2964.03       2809.51        92.97 o                         
   5   7 -10       1092.75       1036.51        63.52 o                         
   7   7 -10       2177.63       2430.36        86.35 o                         
   9   7 -10       1010.63        749.08        70.88 o                         
  11   7 -10        795.34        685.20        51.89 o                         
  13   7 -10       3559.72       3377.05       104.20 o                         
  15   7 -10         72.43        256.62        89.47 o                         
  17   7 -10        404.76        426.88        46.80 o                         
  19   7 -10       5776.31       4978.88       139.28 o                         
  21   7 -10       2353.99       2222.99        85.43 o                         
  23   7 -10       1365.40       1305.75        69.78 o                         
  25   7 -10        234.34        252.48        48.50 o                         
  27   7 -10       2706.19       2586.97        96.52 o                         
  29   7 -10       2072.42       1936.47        85.43 o                         
  31   7 -10        616.05        464.71        56.94 o                         
  33   7 -10        486.62        778.25        99.92 o                         
  35   7 -10        748.42        864.46        88.31 o                         
  37   7 -10        898.13        917.91        92.95 o                         
  39   7 -10        199.65        239.35        74.36 o                         
  41   7 -10        166.11        118.52        74.36 o                         
 -26   8 -10        106.14         75.61        83.66 o                         
 -24   8 -10         12.52        -48.80        51.58 o                         
 -22   8 -10        331.34        248.48        56.67 o                         
 -20   8 -10       1016.83       1069.02        71.46 o                         
 -18   8 -10        602.05        765.38        63.25 o                         
 -16   8 -10        871.62        694.53       109.22 o                         
 -14   8 -10        125.65        137.11        67.39 o                         
 -12   8 -10         42.19         62.74        65.07 o                         
 -10   8 -10        660.65        732.85        55.87 o                         
  -8   8 -10       1954.61       1720.90        77.73 o                         
  -6   8 -10       6413.69       5985.60       162.28 o                         
  -4   8 -10       5321.11       5612.11       154.75 o                         
  -2   8 -10        479.82        618.85        73.20 o                         
   0   8 -10        773.34        900.05        62.44 o                         
   2   8 -10        357.91        232.66        44.99 o                         
   4   8 -10       1537.26       1764.82        78.67 o                         
   6   8 -10      10998.44      10687.21       260.70 o                         
   8   8 -10       2616.36       3378.42       107.52 o                         
  10   8 -10       4206.45       4120.13       228.90 o                         
  12   8 -10       5002.12       4831.11       136.98 o                         
  14   8 -10        383.05        344.84        62.74 o                         
  16   8 -10        656.30        580.67        69.71 o                         
  18   8 -10       1177.59        994.97        64.73 o                         
  20   8 -10        907.03        774.27        61.58 o                         
  22   8 -10       1878.43       1582.52        75.88 o                         
  24   8 -10        471.69        319.43        49.43 o                         
  26   8 -10        572.26        426.64        55.26 o                         
  28   8 -10       1778.27       1357.67        75.88 o                         
  30   8 -10       1655.30       1264.49        81.33 o                         
  32   8 -10       1519.30       1429.62        80.40 o                         
  34   8 -10        409.34        314.87        57.96 o                         
  36   8 -10       1075.02       1452.39       106.90 o                         
  38   8 -10        595.10        599.55        85.98 o                         
  40   8 -10          2.63        113.87        72.04 o                         
 -25   9 -10         78.87         -1.68        58.88 o                         
 -23   9 -10        385.84        413.67        63.12 o                         
 -21   9 -10       1051.65       1055.89        74.75 o                         
 -19   9 -10       1517.00       1651.09        82.16 o                         
 -17   9 -10        108.90        184.62        51.74 o                         
 -15   9 -10        318.65        320.69        74.36 o                         
 -13   9 -10         66.40         48.80        67.39 o                         
 -11   9 -10        409.47        413.64        76.69 o                         
  -9   9 -10       1016.28       1028.23        69.71 o                         
  -7   9 -10        437.17        424.13        50.94 o                         
  -5   9 -10       2971.92       2568.48        95.86 o                         
  -3   9 -10       4737.87       4816.44       139.91 o                         
  -1   9 -10       1040.91       1139.18        76.69 o                         
   1   9 -10         47.94        -13.17        44.27 o                         
   3   9 -10        911.66       1087.82        68.49 o                         
   5   9 -10       2033.31       2435.50       134.78 o                         
   7   9 -10       3953.09       4313.46       128.69 o                         
   9   9 -10        209.26        747.72        58.10 o                         
  11   9 -10        678.09        612.51        67.39 o                         
  13   9 -10        529.63        661.12        56.39 o                         
  15   9 -10       1492.82       1300.10        70.31 o                         
  17   9 -10       1432.04       1442.05        98.76 o                         
  19   9 -10        315.34        268.69        48.98 o                         
  21   9 -10         39.85         37.55        46.48 o                         
  23   9 -10       1240.24       1183.42       132.46 o                         
  25   9 -10       2384.50       1943.66        86.52 o                         
  27   9 -10       1322.45       1147.82       171.96 o                         
  29   9 -10        254.99        164.17       146.40 o                         
  31   9 -10         85.35         58.13        53.57 o                         
  33   9 -10        362.10        273.15       151.05 o                         
  35   9 -10       1080.02       1103.41        76.39 o                         
  37   9 -10        102.05         48.80        72.04 o                         
 -24  10 -10         80.03         48.93        60.73 o                         
 -22  10 -10        998.59       1159.47        79.68 o                         
 -20  10 -10        720.32        767.43        69.01 o                         
 -18  10 -10        765.17        816.06        70.88 o                         
 -16  10 -10       1066.41       1271.13       106.90 o                         
 -14  10 -10        255.11        190.55        76.69 o                         
 -12  10 -10       1285.34       1099.17        99.92 o                         
 -10  10 -10        716.71        801.72        88.31 o                         
  -8  10 -10        153.29        208.67        50.94 o                         
  -6  10 -10        388.85        514.91        58.10 o                         
  -4  10 -10        442.52        404.94       118.52 o                         
  -2  10 -10       2864.90       2395.20       169.64 o                         
   0  10 -10        366.18        392.67        56.93 o                         
   2  10 -10        402.33        500.79        88.31 o                         
   4  10 -10        503.21        495.79        57.23 o                         
   6  10 -10        769.19        718.40        74.36 o                         
   8  10 -10        561.64        522.50        62.74 o                         
  10  10 -10       3608.00       3572.14       116.04 o                         
  12  10 -10        800.77        986.20        68.62 o                         
  14  10 -10       1911.31       2160.58        89.88 o                         
  16  10 -10       2392.06       2421.53        93.78 o                         
  18  10 -10        408.39        310.73        51.15 o                         
  20  10 -10        232.78        155.92        47.72 o                         
  22  10 -10         31.44         56.88        48.80 o                         
  24  10 -10       2507.50       2106.56        91.43 o                         
  26  10 -10       1418.85       1187.09        76.39 o                         
  28  10 -10         24.14          8.51        70.88 o                         
  30  10 -10         96.31         20.37        54.08 o                         
  32  10 -10         42.04         36.37        65.07 o                         
  34  10 -10        687.13        548.28        67.00 o                         
  36  10 -10        266.43        167.65        61.35 o                         
 -21  11 -10        179.84        191.72        59.15 o                         
 -19  11 -10        133.72        125.49        55.87 o                         
 -17  11 -10        200.06        127.60        55.03 o                         
 -15  11 -10         95.47        123.16        74.36 o                         
 -13  11 -10        325.83        320.69        79.01 o                         
 -11  11 -10        474.88        492.65        83.66 o                         
  -9  11 -10         33.67        -11.62        69.71 o                         
  -7  11 -10        315.31        367.25        63.91 o                         
  -5  11 -10        257.48        270.93        53.93 o                         
  -3  11 -10        996.63        993.83        69.47 o                         
  -1  11 -10        594.83        538.65        58.88 o                         
   1  11 -10        137.61        148.00        52.27 o                         
   3  11 -10        432.15        573.70        60.20 o                         
   5  11 -10        471.61        519.31        59.15 o                         
   7  11 -10         11.69         -0.15        49.13 o                         
   9  11 -10        366.02        245.41        51.88 o                         
  11  11 -10         27.89         44.88        48.50 o                         
  13  11 -10        510.96        595.16        59.15 o                         
  15  11 -10         12.75         84.50        47.72 o                         
  17  11 -10         68.40         20.76        48.50 o                         
  19  11 -10        143.91         80.03        49.86 o                         
  21  11 -10         77.24        169.37        53.31 o                         
  23  11 -10        211.50        188.58        53.31 o                         
  25  11 -10        517.72        604.39        84.82 o                         
  27  11 -10        299.41        135.09        54.56 o                         
  29  11 -10         72.75         36.78       112.71 o                         
  31  11 -10         69.24         54.69        56.94 o                         
  33  11 -10         32.51         64.28        58.44 o                         
  35  11 -10        178.95        125.72       119.68 o                         
 -20  12 -10        198.41        110.46        59.82 o                         
 -18  12 -10        134.05         80.83        56.67 o                         
 -16  12 -10        185.28        145.42        56.67 o                         
 -14  12 -10        283.59        176.61        81.33 o                         
 -12  12 -10        393.68        464.77        85.98 o                         
 -10  12 -10        503.86        404.35        83.66 o                         
  -8  12 -10        171.63        213.79        76.69 o                         
  -6  12 -10         95.59         75.97        52.93 o                         
  -4  12 -10        337.89        408.31        69.71 o                         
  -2  12 -10        225.79        366.37        59.56 o                         
   0  12 -10         47.04         45.94        53.45 o                         
   2  12 -10         56.83         46.62        53.45 o                         
   4  12 -10        160.98        214.12        54.72 o                         
   6  12 -10        193.36        163.40        54.15 o                         
   8  12 -10         80.33        121.68        73.20 o                         
  10  12 -10        826.63        939.28        69.74 o                         
  12  12 -10        418.70        505.77        59.66 o                         
  14  12 -10        966.87       1094.94        79.01 o                         
  16  12 -10       1022.03       1156.56        91.79 o                         
  18  12 -10         60.62         65.35        50.66 o                         
  20  12 -10         80.68         78.19        56.93 o                         
  22  12 -10        196.47        384.67        60.14 o                         
  24  12 -10        725.70        762.04        67.42 o                         
  26  12 -10        190.66        105.64        66.23 o                         
  28  12 -10         32.47        -17.92        54.56 o                         
  30  12 -10        155.62         83.37        73.20 o                         
  32  12 -10         54.84         29.96        57.60 o                         
 -17  13 -10         88.40         64.45        55.80 o                         
 -15  13 -10        129.87        111.54        81.33 o                         
 -13  13 -10       1392.19       1540.70       120.84 o                         
 -11  13 -10       2062.61       2293.62       137.11 o                         
  -9  13 -10         28.19        111.54        74.36 o                         
  -7  13 -10        261.73        390.40        85.98 o                         
  -5  13 -10         57.35         17.59        57.23 o                         
  -3  13 -10        512.56        375.46        63.83 o                         
  -1  13 -10        116.85         48.37        57.90 o                         
   1  13 -10        251.27        243.99        74.36 o                         
   3  13 -10        125.19        146.87        73.20 o                         
   5  13 -10        203.45        227.95        68.55 o                         
   7  13 -10        446.03        479.83        63.65 o                         
   9  13 -10        929.10        977.85       103.41 o                         
  11  13 -10        233.71        333.95        60.14 o                         
  13  13 -10       1893.04       2201.90        98.19 o                         
  15  13 -10       1343.03       1463.25        83.66 o                         
  17  13 -10         91.98         99.24        68.55 o                         
  19  13 -10        155.77        124.32        55.02 o                         
  21  13 -10        907.75       1002.79        80.17 o                         
  23  13 -10        909.96        936.50        75.17 o                         
  25  13 -10        747.74        588.63        68.62 o                         
  27  13 -10          8.27        -64.07       128.97 o                         
  29  13 -10         20.45        -24.92        88.31 o                         
 -12  14 -10        881.79        780.81        99.92 o                         
 -10  14 -10        391.79        571.66        95.28 o                         
  -8  14 -10         79.35        -32.53        79.01 o                         
  -6  14 -10        221.18        255.62        88.31 o                         
  -4  14 -10        319.06        422.94        90.63 o                         
  -2  14 -10        102.38         66.66        74.36 o                         
   0  14 -10        138.91        196.67        75.52 o                         
   2  14 -10        298.09        422.36        66.41 o                         
   4  14 -10        170.49         95.21        58.62 o                         
   6  14 -10       1310.86       1327.87        86.52 o                         
   8  14 -10        353.81        334.46        69.71 o                         
  10  14 -10        389.14        402.08        81.33 o                         
  12  14 -10       1033.65        949.30        74.69 o                         
  14  14 -10        189.64        137.88        56.73 o                         
  16  14 -10        357.96        287.79        60.60 o                         
  18  14 -10         70.64         96.62        58.10 o                         
  20  14 -10        409.86        376.37       148.72 o                         
  22  14 -10        102.18        103.04        69.71 o                         
  24  14 -10         49.29         53.39        58.89 o                         
  26  14 -10        174.57        318.16        77.85 o                         
  -9  15 -10        128.26        244.00        92.95 o                         
  -7  15 -10        433.25        587.93       102.25 o                         
  -5  15 -10        649.58        539.13        99.92 o                         
  -3  15 -10         61.37         34.86        81.33 o                         
  -1  15 -10        142.41        134.20        75.52 o                         
   1  15 -10        561.34        627.12        89.47 o                         
   3  15 -10        410.38        431.21        70.34 o                         
   5  15 -10         90.45        111.54        81.33 o                         
   7  15 -10        114.53         66.70        59.15 o                         
   9  15 -10        228.89        261.39        63.91 o                         
  11  15 -10        194.56         94.72        90.63 o                         
  13  15 -10         28.59        -14.67        90.63 o                         
  15  15 -10        331.97        314.25        95.28 o                         
  17  15 -10         95.50        234.80        61.47 o                         
  19  15 -10        936.12        997.37       116.19 o                         
  21  15 -10        656.82        444.26       110.38 o                         
  -2  16 -10        318.33        364.84        92.95 o                         
   0  16 -10         80.51        201.43        70.31 o                         
   2  16 -10        407.99        725.93       223.09 o                         
   4  16 -10        567.08        570.14       151.05 o                         
   6  16 -10         25.01         72.81       125.49 o                         
   8  16 -10        318.18        399.09       152.21 o                         
  10  16 -10        332.77        404.88        70.06 o                         
  12  16 -10         79.02        160.67       147.56 o                         
  14  16 -10        412.26        413.22       101.09 o                         
 -25   1  -9         24.40        -58.10        58.10 o                         
 -23   1  -9        104.93         76.69        62.74 o                         
 -21   1  -9        206.60        213.79        62.74 o                         
 -19   1  -9       2532.93       2716.55       132.46 o                         
 -17   1  -9       1061.69        998.08        60.80 o                         
 -15   1  -9       3448.25       3423.36       101.05 o                         
 -13   1  -9       5399.79       5467.94       140.49 o                         
 -11   1  -9         86.13          5.21        27.08 o                         
  -9   1  -9        846.76        910.94        60.42 o                         
  -7   1  -9       3528.72       3097.28        88.31 o                         
  -5   1  -9       2879.08       2358.68        97.60 o                         
  -3   1  -9       1494.31       1086.94        44.27 o                         
  -1   1  -9       1254.57       1192.42        58.10 o                         
   1   1  -9      10698.03      12220.48       264.54 o                         
   3   1  -9      10891.02      11614.23       251.39 o                         
   5   1  -9       3127.16       3912.47        94.39 o                         
   7   1  -9       6432.92       7007.01       156.08 o                         
   9   1  -9        326.31        384.93        28.72 o                         
  11   1  -9        360.07        417.69        26.14 o                         
  13   1  -9       4680.08       4999.76        98.45 o                         
  15   1  -9        883.85        919.65        33.87 o                         
  17   1  -9       2963.02       3043.01        66.07 o                         
  19   1  -9       1047.11        891.13        30.82 o                         
  21   1  -9       1837.20       1862.33        44.65 o                         
  23   1  -9       5329.81       5462.09        97.41 o                         
  25   1  -9       3234.05       3115.45        63.59 o                         
  27   1  -9       2208.76       2066.21        58.83 o                         
  29   1  -9        520.89        404.71        68.55 o                         
  31   1  -9        836.84        726.72        59.26 o                         
  33   1  -9       1581.99       1604.31       116.19 o                         
  35   1  -9       1098.08       1103.89        72.04 o                         
  37   1  -9        342.10        391.48        46.81 o                         
  39   1  -9       1115.74       1141.16        63.25 o                         
  41   1  -9        746.81        732.96       126.65 o                         
  43   1  -9        790.69        806.37        85.98 o                         
  45   1  -9         86.80         58.10        67.39 o                         
 -26   2  -9        286.01        323.01        79.01 o                         
 -24   2  -9        519.26        425.26        76.69 o                         
 -22   2  -9        540.04        625.11        81.33 o                         
 -20   2  -9        541.11        732.01        79.01 o                         
 -18   2  -9       4218.30       5031.08       197.53 o                         
 -16   2  -9       2100.72       1798.64       104.57 o                         
 -14   2  -9       3986.93       3576.37       148.72 o                         
 -12   2  -9       3676.37       3794.46        85.85 o                         
 -10   2  -9       2547.86       2567.73        76.29 o                         
  -6   2  -9        927.01        910.65        40.20 o                         
  -4   2  -9       2638.81       2674.72       106.90 o                         
  -2   2  -9       2428.70       3123.22       118.52 o                         
   0   2  -9       5118.66       4314.80       104.26 o                         
   2   2  -9      11580.27      11689.90       253.84 o                         
   4   2  -9        146.37         81.91        30.21 o                         
   6   2  -9       9452.99       9201.45       200.39 o                         
   8   2  -9       6774.32       7674.64       169.15 o                         
  10   2  -9       7240.15       8201.77       152.73 o                         
  12   2  -9       2417.39       2713.33        59.78 o                         
  14   2  -9       1091.73       1040.26        52.23 o                         
  16   2  -9       3041.58       3075.20        66.58 o                         
  18   2  -9       6583.52       7073.75       135.05 o                         
  20   2  -9       4413.68       3722.56        79.68 o                         
  22   2  -9       2039.39       1654.57        42.59 o                         
  24   2  -9       2288.78       2218.43        58.54 o                         
  26   2  -9       2389.77       2415.91        63.50 o                         
  28   2  -9       3451.88       3323.89        79.23 o                         
  30   2  -9        783.22        849.15        51.74 o                         
  32   2  -9       2802.30       2759.19        92.95 o                         
  34   2  -9       3352.80       2975.83        91.97 o                         
  36   2  -9        366.78        320.13        42.63 o                         
  38   2  -9         69.50        100.24        41.88 o                         
  40   2  -9        158.37        141.75        65.07 o                         
  42   2  -9       1026.64       1082.90        95.28 o                         
  44   2  -9        195.65        329.98        74.36 o                         
 -29   3  -9       1316.74       1266.49       113.87 o                         
 -27   3  -9       2072.54       2261.08       134.78 o                         
 -25   3  -9        210.35        134.78        76.69 o                         
 -23   3  -9         14.65         23.24        65.07 o                         
 -21   3  -9       3431.11       4157.32       178.93 o                         
 -19   3  -9         12.80        -41.83        55.77 o                         
 -17   3  -9        800.64        561.59        47.65 o                         
 -15   3  -9       5243.06       5897.22       202.17 o                         
 -13   3  -9       5903.81       6353.73       160.93 o                         
 -11   3  -9       3376.31       2953.58       125.49 o                         
  -9   3  -9       1910.79       1763.78        92.95 o                         
  -7   3  -9        105.48        151.05        41.83 o                         
  -3   3  -9       3043.92       2618.95       106.90 o                         
  -1   3  -9        668.47        883.05        62.74 o                         
   1   3  -9      32093.63      35455.49       745.18 o                         
   3   3  -9       3119.02       3099.17        78.41 o                         
   5   3  -9        669.42        541.15        42.65 o                         
   7   3  -9        308.34        232.93        18.75 o                         
   9   3  -9       1270.26       1458.74        38.60 o                         
  11   3  -9       6774.93       7609.08       143.20 o                         
  13   3  -9      13011.85      14438.36       261.86 o                         
  15   3  -9       6947.25       7713.49       145.10 o                         
  17   3  -9       3333.59       3267.00        70.80 o                         
  19   3  -9       3586.44       3725.80        83.42 o                         
  21   3  -9        746.41        550.84        30.61 o                         
  23   3  -9        647.28        563.09        27.17 o                         
  25   3  -9       1412.75       1271.05        50.92 o                         
  27   3  -9       1397.83       1376.02        49.66 o                         
  29   3  -9       1134.83        834.70       100.13 o                         
  31   3  -9        964.35        883.51        88.31 o                         
  33   3  -9       1038.19       1013.19        81.33 o                         
  35   3  -9        266.22        276.54        62.74 o                         
  37   3  -9       1313.54       1477.95        99.92 o                         
  39   3  -9       1234.37       1545.34       104.57 o                         
  41   3  -9        437.48        539.13        79.01 o                         
  43   3  -9        322.01        469.41        81.33 o                         
 -32   4  -9        911.56       1035.90        97.60 o                         
 -30   4  -9         29.86        -70.09       132.46 o                         
 -28   4  -9        441.59        411.91        59.82 o                         
 -26   4  -9       2434.92       2838.76       104.10 o                         
 -24   4  -9       2414.21       2816.03       100.07 o                         
 -22   4  -9        761.75        945.80        64.77 o                         
 -20   4  -9       1227.28       1410.78        70.43 o                         
 -18   4  -9        132.10        108.17        41.88 o                         
 -16   4  -9       1231.07       1201.03        65.67 o                         
 -14   4  -9       3570.42       4200.11       119.06 o                         
 -12   4  -9       3234.75       3983.04       155.70 o                         
 -10   4  -9        344.77        504.27        60.42 o                         
  -8   4  -9       2243.22       2247.14       104.57 o                         
  -6   4  -9        520.85        787.78        69.71 o                         
  -4   4  -9       2012.31       1817.23        88.31 o                         
  -2   4  -9       8315.50       9853.86       233.88 o                         
   0   4  -9       7583.87       7805.23       188.89 o                         
   2   4  -9      13494.06      14490.12       264.56 o                         
   4   4  -9        488.13        835.50        53.38 o                         
   6   4  -9        928.81       1014.38        60.42 o                         
   8   4  -9        260.04        212.22        30.10 o                         
  10   4  -9       6152.31       6662.28       164.11 o                         
  12   4  -9       9017.32       9309.73       220.66 o                         
  14   4  -9      10404.52      11372.60       265.65 o                         
  16   4  -9       1746.85       1701.55        43.78 o                         
  18   4  -9       1403.24       1531.49        42.86 o                         
  20   4  -9         10.87         23.04        18.88 o                         
  22   4  -9        901.62        836.87        42.25 o                         
  24   4  -9       1595.07       1513.73        51.70 o                         
  26   4  -9        988.49        977.56        60.82 o                         
  28   4  -9       2876.73       2738.28       116.19 o                         
  30   4  -9        972.84        927.09        62.48 o                         
  32   4  -9        389.11        230.06        58.10 o                         
  34   4  -9        699.81        808.69        79.01 o                         
  36   4  -9        426.67        481.03        72.04 o                         
  38   4  -9       2613.65       2814.15       137.11 o                         
  40   4  -9        955.41       1034.10        95.28 o                         
  42   4  -9        484.76        506.59        81.33 o                         
  44   4  -9        136.78        174.29        76.69 o                         
 -31   5  -9        910.86        873.37       198.69 o                         
 -29   5  -9        135.39         96.92        87.14 o                         
 -27   5  -9        147.40        162.39        55.58 o                         
 -25   5  -9       2087.23       2140.11        91.10 o                         
 -23   5  -9       1526.72       1946.25        85.26 o                         
 -21   5  -9        909.37       1137.94        67.82 o                         
 -19   5  -9        255.52        201.45        44.37 o                         
 -17   5  -9       1638.99       1608.09       106.90 o                         
 -15   5  -9        818.24        799.88        44.33 o                         
 -13   5  -9        497.49        555.02        46.64 o                         
 -11   5  -9        146.89        164.08        37.79 o                         
  -9   5  -9       1156.60       1081.09        57.44 o                         
  -7   5  -9        423.70        415.44        40.23 o                         
  -5   5  -9       3247.75       3063.83        93.49 o                         
  -3   5  -9       7803.82       8309.53       202.09 o                         
  -1   5  -9        238.41        204.27        33.66 o                         
   1   5  -9        873.01       1024.59        81.33 o                         
   3   5  -9       8008.11       8559.00       161.01 o                         
   5   5  -9       3246.65       2895.26        86.67 o                         
   7   5  -9       2473.98       2511.81       125.49 o                         
   9   5  -9        766.67       1063.25        84.82 o                         
  11   5  -9       4534.55       5071.55       131.35 o                         
  13   5  -9       1250.34       1280.21        56.88 o                         
  15   5  -9       2217.51       2287.83        83.66 o                         
  17   5  -9       3708.83       3736.47       106.87 o                         
  19   5  -9       1848.51       1849.16        71.41 o                         
  21   5  -9       1102.88        961.00        58.62 o                         
  23   5  -9       2264.33       2082.90        79.07 o                         
  25   5  -9        438.46        409.35        61.58 o                         
  27   5  -9       3847.29       3742.11       113.49 o                         
  29   5  -9        935.78       1114.32        66.41 o                         
  31   5  -9        585.60        440.10        75.52 o                         
  33   5  -9        581.37        576.31        74.36 o                         
  35   5  -9        154.30        153.37        62.74 o                         
  37   5  -9       1085.07       1136.35        95.28 o                         
  39   5  -9        672.25        488.00        79.01 o                         
  41   5  -9        284.90        376.46        79.01 o                         
  43   5  -9        123.29         99.92        72.04 o                         
 -30   6  -9        172.51        161.16        60.20 o                         
 -28   6  -9        125.25         44.15        80.17 o                         
 -26   6  -9          2.70        -76.69        76.69 o                         
 -24   6  -9          2.64         48.96        48.97 o                         
 -22   6  -9        144.14         69.10        46.64 o                         
 -20   6  -9       1159.75       1078.04        67.13 o                         
 -18   6  -9        727.50        423.36        48.45 o                         
 -16   6  -9       1510.83       1391.41        69.71 o                         
 -14   6  -9        719.52        555.39        69.71 o                         
 -12   6  -9        540.99        524.95        63.91 o                         
 -10   6  -9        128.89        118.15        36.94 o                         
  -8   6  -9       2281.13       2115.16        78.82 o                         
  -6   6  -9       2990.38       2707.01        89.45 o                         
  -4   6  -9       2305.98       2229.02        79.58 o                         
  -2   6  -9        511.70        506.41        43.52 o                         
   0   6  -9       1573.20       1622.25        66.83 o                         
   2   6  -9        553.19        494.80        40.98 o                         
   4   6  -9       3444.73       3057.77        93.27 o                         
   6   6  -9       6001.67       4966.22       131.66 o                         
   8   6  -9       3763.01       3526.65       101.24 o                         
  10   6  -9        114.04        194.74        35.70 o                         
  12   6  -9       3294.02       3201.41        95.91 o                         
  14   6  -9        857.52       1164.02        59.15 o                         
  16   6  -9         11.05         37.29        35.15 o                         
  18   6  -9       7017.40       6393.45       164.77 o                         
  20   6  -9        791.82        706.40        50.81 o                         
  22   6  -9       1696.77       1440.22        69.74 o                         
  24   6  -9        280.00        316.58        49.96 o                         
  26   6  -9        360.79        562.89        53.56 o                         
  28   6  -9        605.72        356.66        49.13 o                         
  30   6  -9        453.37        321.74        50.23 o                         
  32   6  -9        801.93        572.71        61.58 o                         
  34   6  -9        434.15        518.21        74.36 o                         
  36   6  -9        417.21        478.71        76.69 o                         
  38   6  -9         58.24         34.86        67.39 o                         
  40   6  -9        596.45        457.79        81.33 o                         
  42   6  -9          2.70         39.51        72.04 o                         
 -29   7  -9        427.31        475.76        69.13 o                         
 -27   7  -9        391.25        393.33        62.86 o                         
 -25   7  -9         94.50         10.64        50.62 o                         
 -23   7  -9        429.22        386.19        58.88 o                         
 -21   7  -9         43.56         58.84        45.66 o                         
 -19   7  -9        294.77        310.59        51.74 o                         
 -17   7  -9        294.99        294.91        49.21 o                         
 -15   7  -9         10.45        -16.27        55.77 o                         
 -13   7  -9        531.14        622.79        76.69 o                         
 -11   7  -9        431.04        343.78        55.77 o                         
  -9   7  -9       2563.70       2246.33        82.87 o                         
  -7   7  -9       3141.49       3706.23       111.59 o                         
  -5   7  -9       1222.21       1448.05        68.06 o                         
  -3   7  -9       5415.76       5516.94       147.45 o                         
  -1   7  -9        787.02        815.55        57.90 o                         
   1   7  -9       2448.92       2306.70        82.68 o                         
   3   7  -9       1145.50       1306.16        64.52 o                         
   5   7  -9       6027.54       6014.35       156.82 o                         
   7   7  -9        750.66        922.18        58.54 o                         
   9   7  -9       2033.16       2114.23        78.05 o                         
  11   7  -9       1515.09       1388.86        92.95 o                         
  13   7  -9        692.40        955.37        62.74 o                         
  15   7  -9       2963.15       2714.62        90.92 o                         
  17   7  -9        156.18        103.89        40.73 o                         
  19   7  -9       3742.80       3466.34       108.30 o                         
  21   7  -9        454.98        297.42        45.10 o                         
  23   7  -9       1446.03       1481.70        72.58 o                         
  25   7  -9        967.50        886.33        65.07 o                         
  27   7  -9        233.43        229.52        49.68 o                         
  29   7  -9        393.15        304.35        60.42 o                         
  31   7  -9        343.64        191.07        50.81 o                         
  33   7  -9        542.03        487.22        97.60 o                         
  35   7  -9        139.42          0.00        65.07 o                         
  37   7  -9        120.68        125.49        69.71 o                         
  39   7  -9         63.44         16.27        72.04 o                         
  41   7  -9        511.69        557.72        88.31 o                         
 -28   8  -9        314.05        204.85        63.52 o                         
 -26   8  -9        185.90         51.98        55.22 o                         
 -24   8  -9        328.31        288.50        59.82 o                         
 -22   8  -9        571.65        498.83        58.18 o                         
 -20   8  -9        155.76        167.43        50.10 o                         
 -18   8  -9        917.95       1009.54        67.31 o                         
 -16   8  -9        210.41        143.65        70.88 o                         
 -14   8  -9        126.03        118.52        62.74 o                         
 -12   8  -9        990.47        924.88        83.66 o                         
 -10   8  -9        205.86        155.92        43.34 o                         
  -8   8  -9       1289.26       1329.82        69.47 o                         
  -6   8  -9       1417.66       1289.46        70.14 o                         
  -4   8  -9       1388.96       1275.34        70.43 o                         
  -2   8  -9        380.01        371.95        46.81 o                         
   0   8  -9       2766.93       2695.38        92.31 o                         
   2   8  -9       4404.37       4655.13       131.66 o                         
   4   8  -9       1882.70       2546.04        90.30 o                         
   6   8  -9       6097.71       6268.95       164.11 o                         
   8   8  -9        238.76        482.21        46.89 o                         
  10   8  -9       3115.13       3256.96       103.17 o                         
  12   8  -9       1032.14       1092.09        64.20 o                         
  14   8  -9         78.97        123.79        41.23 o                         
  16   8  -9       1674.95       1573.19        73.20 o                         
  18   8  -9       2503.07       2229.36        85.43 o                         
  20   8  -9       1451.53       1338.42        70.31 o                         
  22   8  -9       1247.46       1231.63        70.81 o                         
  24   8  -9        119.00        179.50        48.50 o                         
  26   8  -9        357.12        383.27        52.38 o                         
  28   8  -9        269.19        218.87        66.23 o                         
  30   8  -9        515.06        394.77        77.85 o                         
  32   8  -9        139.14         84.12        51.88 o                         
  34   8  -9        116.48         72.75        52.48 o                         
  36   8  -9        259.05        334.63        76.69 o                         
  38   8  -9        698.52        843.55        95.28 o                         
  40   8  -9        146.56         67.39        74.36 o                         
 -27   9  -9         93.69        -23.14        57.90 o                         
 -25   9  -9        401.81        347.15        63.83 o                         
 -23   9  -9         14.84        -44.73        55.77 o                         
 -21   9  -9       1004.73        811.71       106.90 o                         
 -19   9  -9        461.21        364.80        55.03 o                         
 -17   9  -9        908.52        924.79        64.89 o                         
 -15   9  -9       1545.99       1461.69       104.57 o                         
 -13   9  -9        282.41        276.54        69.71 o                         
 -11   9  -9        123.90        139.43        67.39 o                         
  -9   9  -9        594.74        566.83        55.77 o                         
  -7   9  -9       3031.18       2722.69        97.51 o                         
  -5   9  -9       3538.48       3457.25       111.41 o                         
  -3   9  -9       1937.46       1623.48        77.73 o                         
  -1   9  -9        589.65        903.66        95.28 o                         
   1   9  -9       1130.03       1132.72        68.67 o                         
   3   9  -9        977.08       1215.97        70.14 o                         
   5   9  -9       5104.55       4993.62       141.94 o                         
   7   9  -9       2567.03       2585.73        94.25 o                         
   9   9  -9       6044.12       5844.98       158.15 o                         
  11   9  -9       1886.79       1898.14        94.11 o                         
  13   9  -9        636.31        544.86       126.65 o                         
  15   9  -9        625.76        611.06        54.72 o                         
  17   9  -9        630.67        510.99        51.15 o                         
  19   9  -9       3202.42       2957.42       101.62 o                         
  21   9  -9       1128.77       1142.52        69.12 o                         
  23   9  -9        960.65        827.84        63.65 o                         
  25   9  -9        433.51        379.38        54.08 o                         
  27   9  -9        211.63        129.92        51.88 o                         
  29   9  -9        853.61        692.72        65.07 o                         
  31   9  -9       2061.72       1799.75        87.66 o                         
  33   9  -9        537.20        503.86        91.79 o                         
  35   9  -9        201.23        119.40        56.26 o                         
  37   9  -9       1042.37       1041.07        99.92 o                         
  39   9  -9         99.60         53.45        72.04 o                         
 -26  10  -9        377.13        399.70       104.57 o                         
 -24  10  -9        199.93        180.40        62.18 o                         
 -22  10  -9        644.92        883.91        72.08 o                         
 -20  10  -9        853.41        940.95        72.08 o                         
 -18  10  -9        598.99        633.49        84.82 o                         
 -16  10  -9        497.37        443.85        79.01 o                         
 -14  10  -9        408.63        478.71        79.01 o                         
 -12  10  -9         57.54        -39.51        65.07 o                         
 -10  10  -9        229.84        167.32        67.39 o                         
  -8  10  -9       2063.45       2118.63        88.32 o                         
  -6  10  -9       2095.53       1919.71        85.97 o                         
  -4  10  -9       4048.38       3881.83       122.71 o                         
  -2  10  -9        877.59        712.91        59.26 o                         
   0  10  -9       1354.30       1252.49        75.11 o                         
   2  10  -9        280.01        249.61        49.61 o                         
   4  10  -9       1096.81       1030.49        67.31 o                         
   6  10  -9       2628.57       2706.14        98.19 o                         
   8  10  -9       3335.76       3215.53       108.78 o                         
  10  10  -9       2050.47       2257.03        91.01 o                         
  12  10  -9       1821.28       2050.20        85.98 o                         
  14  10  -9        868.93        809.92        89.47 o                         
  16  10  -9       1211.05       1136.35        70.81 o                         
  18  10  -9       2003.86       1835.46        83.15 o                         
  20  10  -9        807.16        752.92        61.35 o                         
  22  10  -9        930.18       1196.86        71.77 o                         
  24  10  -9       1719.96       1547.80        79.77 o                         
  26  10  -9       1060.37        772.63        79.01 o                         
  28  10  -9        726.43        618.39       112.71 o                         
  30  10  -9        428.51        271.74        72.04 o                         
  32  10  -9        596.42        535.43        80.17 o                         
  34  10  -9         92.14        -54.45        79.01 o                         
  36  10  -9       1001.32       1037.85        78.17 o                         
 -23  11  -9        932.04       1040.25       178.93 o                         
 -21  11  -9       1257.43       1266.02        80.47 o                         
 -19  11  -9        357.42        360.39        59.96 o                         
 -17  11  -9       1750.70       1591.14        82.16 o                         
 -15  11  -9        244.62        443.85        83.66 o                         
 -13  11  -9       1144.95        994.60        97.60 o                         
 -11  11  -9        712.41        780.81        88.31 o                         
  -9  11  -9        265.94        206.82        72.04 o                         
  -7  11  -9         74.59         57.48        48.97 o                         
  -5  11  -9        380.08        310.59        53.23 o                         
  -3  11  -9       2506.24       2490.40        96.93 o                         
  -1  11  -9       1278.16       1316.57       103.41 o                         
   1  11  -9       1486.99       1265.10        75.93 o                         
   3  11  -9        396.23        281.92        52.48 o                         
   5  11  -9       2616.32       2828.95       102.55 o                         
   7  11  -9        978.79       1158.13        73.14 o                         
   9  11  -9       2238.72       2188.09        95.28 o                         
  11  11  -9       1605.68       1562.39        79.26 o                         
  13  11  -9       1029.37       1082.15        70.06 o                         
  15  11  -9       3953.18       3912.76       126.16 o                         
  17  11  -9       1994.78       2069.57       105.73 o                         
  19  11  -9        485.25        470.15        56.73 o                         
  21  11  -9        883.92        911.25        66.41 o                         
  23  11  -9       1256.80       1262.64        76.39 o                         
  25  11  -9       1542.53       1196.79       120.84 o                         
  27  11  -9        996.90        756.85        67.56 o                         
  29  11  -9        296.92        130.13        55.77 o                         
  31  11  -9         97.06        203.65        60.30 o                         
  33  11  -9        189.70        197.71        70.88 o                         
  35  11  -9        833.11        664.67       109.22 o                         
 -20  12  -9        272.14        279.03        60.80 o                         
 -18  12  -9        206.20        177.54        57.44 o                         
 -16  12  -9        296.96        331.31        59.15 o                         
 -14  12  -9         64.98        -16.27        72.04 o                         
 -12  12  -9       1196.03       1278.10       106.90 o                         
 -10  12  -9       1817.63       1891.59       120.84 o                         
  -8  12  -9        435.45        432.23        79.01 o                         
  -6  12  -9        584.62        632.68        62.86 o                         
  -4  12  -9        500.17        479.96        91.79 o                         
  -2  12  -9       1099.61       1207.97        78.05 o                         
   0  12  -9       2079.20       2194.30        95.28 o                         
   2  12  -9        585.68        625.42        62.86 o                         
   4  12  -9        383.44        505.19        60.30 o                         
   6  12  -9       1554.94       1550.50        82.08 o                         
   8  12  -9       1688.77       1483.41        80.40 o                         
  10  12  -9        386.45        526.25        57.96 o                         
  12  12  -9        887.09        934.78        69.78 o                         
  14  12  -9       3861.71       3883.05       140.59 o                         
  16  12  -9       1139.84       1289.08        78.08 o                         
  18  12  -9       1058.66        933.20        69.24 o                         
  20  12  -9        302.92        301.31        53.31 o                         
  22  12  -9        307.36        199.77        55.02 o                         
  24  12  -9        874.96        760.70       113.87 o                         
  26  12  -9        758.06        662.10        68.62 o                         
  28  12  -9        337.19        255.91        68.55 o                         
  30  12  -9        330.34        449.38        82.50 o                         
  32  12  -9         36.53         84.87        59.66 o                         
 -19  13  -9         46.03         67.72        57.44 o                         
 -17  13  -9        130.72        164.59        57.44 o                         
 -15  13  -9        199.49        167.32        79.01 o                         
 -13  13  -9        250.93        357.87        83.66 o                         
 -11  13  -9        137.68        185.91        76.69 o                         
  -9  13  -9       1725.75       1793.99       120.84 o                         
  -7  13  -9        353.14        415.96        83.66 o                         
  -5  13  -9        258.50        223.90        60.53 o                         
  -3  13  -9        898.83        805.26        70.14 o                         
  -1  13  -9         72.29         43.20        55.22 o                         
   1  13  -9         11.89        -51.36        51.36 o                         
   3  13  -9        332.20        273.15        56.94 o                         
   5  13  -9        706.42        946.66        72.01 o                         
   7  13  -9        242.16        402.93        58.44 o                         
   9  13  -9         78.90        163.76        53.31 o                         
  11  13  -9       1570.20       1738.95       133.62 o                         
  13  13  -9       1783.39       1805.16        88.73 o                         
  15  13  -9        203.52        158.42        90.63 o                         
  17  13  -9        100.00        149.65        61.58 o                         
  19  13  -9        951.01        955.40        85.98 o                         
  21  13  -9        599.84        463.92       102.25 o                         
  23  13  -9        397.21        343.48        92.95 o                         
  25  13  -9         72.35         10.46        55.02 o                         
  27  13  -9        197.79        175.52        72.04 o                         
  29  13  -9        220.93         51.43        90.63 o                         
 -14  14  -9        159.49         92.95        79.01 o                         
 -12  14  -9         43.40        162.67        79.01 o                         
 -10  14  -9        142.76        139.43        79.01 o                         
  -8  14  -9        137.42         67.39        79.01 o                         
  -6  14  -9         26.53        -27.89        76.69 o                         
  -4  14  -9        430.09        319.35        64.15 o                         
  -2  14  -9        146.97        107.71        60.20 o                         
   0  14  -9         35.73         59.69        56.88 o                         
   2  14  -9         90.17        155.22        58.62 o                         
   4  14  -9        237.05        224.65        58.62 o                         
   6  14  -9        226.71        333.81       173.13 o                         
   8  14  -9         94.85        160.02        56.26 o                         
  10  14  -9        968.96       1097.50        78.08 o                         
  12  14  -9         57.40         91.31        83.66 o                         
  14  14  -9        324.27        570.73        65.72 o                         
  16  14  -9        631.22        636.52        64.91 o                         
  18  14  -9        435.73        568.39        64.47 o                         
  20  14  -9        660.65        615.45        98.76 o                         
  22  14  -9        314.09        190.79        94.11 o                         
  24  14  -9          6.69        -49.13        87.14 o                         
  26  14  -9         94.91         71.40        60.84 o                         
 -11  15  -9        235.26        290.48        90.63 o                         
  -9  15  -9        147.43        481.03        95.28 o                         
  -7  15  -9        159.15        309.07        88.31 o                         
  -5  15  -9        250.55        316.04        88.31 o                         
  -3  15  -9        113.05        257.94        85.98 o                         
  -1  15  -9        267.53        297.42        65.33 o                         
   1  15  -9         52.39         44.62       139.43 o                         
   3  15  -9        477.43        439.60        74.36 o                         
   5  15  -9        107.74        163.17       154.53 o                         
   7  15  -9        437.21        521.94        95.28 o                         
   9  15  -9        370.22        443.67        64.02 o                         
  11  15  -9         65.02        173.06       112.71 o                         
  13  15  -9        135.08        108.06       118.52 o                         
  15  15  -9        473.63        419.00        74.36 o                         
  17  15  -9          0.90         21.38        54.61 o                         
  19  15  -9        118.34         98.86        57.60 o                         
  21  15  -9        442.93        590.75       101.09 o                         
  23  15  -9          3.78         65.07        72.04 o                         
  -4  16  -9        272.03        476.38        97.60 o                         
  -2  16  -9        136.43        234.71        88.31 o                         
   0  16  -9         34.90         -0.50       189.39 o                         
   2  16  -9        163.67        215.70       110.38 o                         
   4  16  -9         68.61         90.51       110.38 o                         
   6  16  -9        462.72        362.56       120.84 o                         
   8  16  -9         36.43        102.53       163.83 o                         
  10  16  -9        307.30        200.86       134.78 o                         
  12  16  -9         18.56        -46.13        63.91 o                         
  14  16  -9         12.20         55.34       138.27 o                         
  16  16  -9        254.25        228.66       105.73 o                         
 -24   0  -8        297.67        353.22        69.71 o                         
 -22   0  -8        404.53        606.52        72.04 o                         
 -20   0  -8       3270.69       4113.17       169.64 o                         
 -18   0  -8      11398.35      13947.60       467.09 o                         
 -16   0  -8       2335.31       2753.73       125.49 o                         
 -14   0  -8       2384.54       2261.08       106.90 o                         
 -12   0  -8       1399.14       1515.13        81.33 o                         
 -10   0  -8       2275.19       2512.06       102.25 o                         
  -4   0  -8       5899.96       4615.12       155.70 o                         
  -2   0  -8      11541.60      10938.25       336.95 o                         
   0   0  -8      21182.19      16791.97       506.59 o                         
   2   0  -8      34556.59      35570.81      1055.02 o                         
   4   0  -8        524.02        320.69        39.51 o                         
   6   0  -8      27315.42      29879.76       887.70 o                         
   8   0  -8      10812.60      11607.51       353.22 o                         
  10   0  -8       6828.10       6660.09       209.14 o                         
  12   0  -8        514.59        622.79        51.12 o                         
  14   0  -8        244.17        144.08        27.89 o                         
  16   0  -8       4539.30       4616.83       115.14 o                         
  18   0  -8      23340.81      25965.05       578.91 o                         
  20   0  -8      16871.28      17787.38       401.58 o                         
  22   0  -8      14931.18      16066.40       364.84 o                         
  24   0  -8      11055.43       9800.50       230.13 o                         
  26   0  -8       3320.10       3004.64        87.62 o                         
  28   0  -8       6752.59       6539.25       220.76 o                         
  30   0  -8       5437.22       4371.12       164.99 o                         
  32   0  -8       1889.09       1717.31        95.28 o                         
  34   0  -8       5833.52       5691.05       204.50 o                         
  36   0  -8       1561.61       1652.24        99.92 o                         
  38   0  -8         35.63         58.10        55.77 o                         
  40   0  -8       1166.33       1208.39        92.95 o                         
  42   0  -8       2926.05       3088.36       144.08 o                         
  44   0  -8       1432.61       1710.34       111.54 o                         
 -27   1  -8       4014.33       4893.98       204.50 o                         
 -25   1  -8         76.16        -25.56        60.42 o                         
 -23   1  -8         13.17        -58.10        58.10 o                         
 -21   1  -8        255.44        237.06        42.63 o                         
 -19   1  -8       2478.45       2939.90        97.60 o                         
 -17   1  -8       5789.25       6879.96       175.82 o                         
 -15   1  -8       1760.63       1860.79        69.82 o                         
 -13   1  -8       7747.27       8459.29       273.05 o                         
 -11   1  -8      10620.05      10791.45       296.29 o                         
  -9   1  -8       4476.63       3667.00       132.46 o                         
  -7   1  -8       2118.98       1947.37        79.01 o                         
  -3   1  -8       6515.93       6706.56       216.12 o                         
  -1   1  -8       2270.00       2082.98        60.73 o                         
   1   1  -8        771.54       1163.91        61.58 o                         
   3   1  -8       9408.74       9773.11       212.79 o                         
   5   1  -8       2158.28       1477.95        49.94 o                         
   7   1  -8        298.11        523.12        31.22 o                         
   9   1  -8      13967.48      13274.98       283.45 o                         
  11   1  -8       3700.23       3808.08        90.33 o                         
  13   1  -8        365.85        452.77        24.24 o                         
  15   1  -8       7864.46       8342.03       155.66 o                         
  17   1  -8       9363.24      10013.19       185.15 o                         
  19   1  -8      11505.12      12382.16       200.10 o                         
  21   1  -8       3746.32       3563.24        67.09 o                         
  23   1  -8        676.85        694.66        30.78 o                         
  25   1  -8      11299.54       9981.59       188.98 o                         
  27   1  -8       3653.42       3875.50        86.11 o                         
  29   1  -8       2091.77       2076.88        70.60 o                         
  31   1  -8       3304.14       3407.76        97.76 o                         
  33   1  -8       2879.71       2549.41        83.80 o                         
  35   1  -8        838.47        870.23        77.85 o                         
  37   1  -8        827.82        883.75        75.52 o                         
  39   1  -8         84.46         74.32        56.93 o                         
  41   1  -8        228.67        206.80        45.17 o                         
  43   1  -8        542.33        779.31        65.07 o                         
  45   1  -8        262.37        299.77        74.36 o                         
 -30   2  -8        321.30        169.64        76.69 o                         
 -28   2  -8       1740.11       1596.47       116.19 o                         
 -26   2  -8        587.28        583.28        83.66 o                         
 -24   2  -8        432.18        311.39        69.71 o                         
 -22   2  -8       4605.54       5040.38       204.50 o                         
 -20   2  -8        191.04        232.38        62.74 o                         
 -18   2  -8       2096.35       2087.19       134.78 o                         
 -16   2  -8        819.29        847.03        55.80 o                         
 -14   2  -8       4607.52       5227.05       433.39 o                         
 -12   2  -8      16915.26      19621.41      1407.08 o                         
 -10   2  -8       4797.92       5505.49       252.14 o                         
  -8   2  -8       1415.75       1419.08        49.61 o                         
  -6   2  -8        228.48        155.25        26.72 o                         
  -4   2  -8       1121.17       1238.60        67.39 o                         
  -2   2  -8       7537.09       7015.63       225.41 o                         
   0   2  -8       1612.40       2069.09        59.82 o                         
   2   2  -8        347.30        280.72        25.11 o                         
   4   2  -8      26035.47      27721.83       582.50 o                         
   6   2  -8       5732.02       7456.31       164.22 o                         
   8   2  -8      12700.87      15374.27       278.42 o                         
  10   2  -8       2931.81       3425.08        71.42 o                         
  12   2  -8        207.95        170.32        28.32 o                         
  14   2  -8       8721.56      10097.89       186.33 o                         
  16   2  -8       2174.87       2395.78        55.11 o                         
  18   2  -8        482.38        491.43        27.35 o                         
  20   2  -8       2846.61       2947.39        58.23 o                         
  22   2  -8       2276.95       2516.52        52.85 o                         
  24   2  -8         65.57         63.53        33.23 o                         
  26   2  -8        644.24        496.68        71.61 o                         
  28   2  -8       1005.04        982.23        50.21 o                         
  30   2  -8       5952.73       5835.32       163.83 o                         
  32   2  -8        995.07        871.91        54.15 o                         
  34   2  -8        394.22        416.10        44.27 o                         
  36   2  -8        118.82         49.89        38.38 o                         
  38   2  -8       1443.42       1463.52        89.47 o                         
  40   2  -8        274.56        386.06        49.94 o                         
  42   2  -8          9.91        -48.80        58.10 o                         
  44   2  -8         65.32          9.30        65.07 o                         
 -33   3  -8       1168.31       1101.49       113.87 o                         
 -31   3  -8         89.37          0.00        76.69 o                         
 -29   3  -8        467.25        429.91        88.31 o                         
 -27   3  -8       1615.39       1673.15       118.52 o                         
 -25   3  -8       1674.38       1619.71       113.87 o                         
 -23   3  -8       1583.19       1624.35       113.87 o                         
 -21   3  -8        564.63        699.47        79.01 o                         
 -19   3  -8       1202.97       1145.65        95.28 o                         
 -17   3  -8       2083.18       2388.89       120.84 o                         
 -15   3  -8       1546.46       1703.36        99.92 o                         
 -13   3  -8       5653.83       6829.80       226.78 o                         
 -11   3  -8       4264.28       5766.50       168.48 o                         
  -9   3  -8       1670.34       2140.43        63.52 o                         
  -7   3  -8       1373.52       1120.08        67.39 o                         
  -5   3  -8         94.85         88.31        37.18 o                         
  -3   3  -8       4172.67       5230.93       178.93 o                         
  -1   3  -8      12403.08      14707.50       450.82 o                         
   1   3  -8       4607.27       5684.08       188.23 o                         
   3   3  -8       2584.72       2269.36        78.57 o                         
   5   3  -8       5034.64       4896.15        96.18 o                         
   7   3  -8       1877.07       2212.51        71.41 o                         
   9   3  -8      13415.15      14296.12       326.87 o                         
  11   3  -8        241.77        197.05        29.03 o                         
  13   3  -8        987.29       1495.63        39.60 o                         
  15   3  -8       9243.55      10004.94       184.93 o                         
  17   3  -8        553.01        730.77        38.09 o                         
  19   3  -8        341.87        392.00        33.58 o                         
  21   3  -8        586.72        534.72        37.85 o                         
  23   3  -8       2211.36       2333.60        65.61 o                         
  25   3  -8       1021.93       1002.61        42.14 o                         
  27   3  -8        772.36        807.34        41.45 o                         
  29   3  -8       6855.03       7491.39       150.54 o                         
  31   3  -8        115.11        121.37        36.04 o                         
  33   3  -8        621.33        736.64        49.94 o                         
  35   3  -8       1347.18       1418.78        64.77 o                         
  37   3  -8        616.09        662.29        76.69 o                         
  39   3  -8        687.31        792.42        83.66 o                         
  41   3  -8         90.21        183.58        69.71 o                         
  43   3  -8         58.75         23.24        67.39 o                         
 -34   4  -8        229.75        116.19        90.63 o                         
 -32   4  -8        573.28        476.38        92.95 o                         
 -30   4  -8          6.78        -74.36        74.36 o                         
 -28   4  -8       2206.60       2128.62       134.78 o                         
 -26   4  -8        300.41        313.72        83.66 o                         
 -24   4  -8       5216.57       5595.77       227.73 o                         
 -22   4  -8        192.21        281.18        69.71 o                         
 -20   4  -8          8.68         54.21        40.23 o                         
 -18   4  -8         73.36        177.83        40.98 o                         
 -16   4  -8         12.75         67.29        56.93 o                         
 -14   4  -8        501.55        386.45        41.08 o                         
 -12   4  -8        193.31        132.46        46.48 o                         
 -10   4  -8       1577.66       1368.73        83.66 o                         
  -6   4  -8       4357.90       5519.09       188.23 o                         
  -4   4  -8       2535.83       3179.05        90.92 o                         
  -2   4  -8       1498.96       2015.55        72.04 o                         
   0   4  -8        450.89        385.91        35.30 o                         
   2   4  -8        764.60        845.94        47.95 o                         
   4   4  -8       2219.24       1536.08        58.54 o                         
   6   4  -8        436.89        347.33        32.37 o                         
   8   4  -8       4315.45       4632.08       119.76 o                         
  10   4  -8        212.75        268.73        30.10 o                         
  12   4  -8       5032.51       4850.79       123.40 o                         
  14   4  -8        138.92        109.63        27.36 o                         
  16   4  -8       1501.87       1724.31        63.08 o                         
  18   4  -8        354.72        469.94        25.49 o                         
  20   4  -8        181.94        163.33        25.90 o                         
  22   4  -8        577.13        653.08        43.25 o                         
  24   4  -8       3750.72       3805.78        84.71 o                         
  26   4  -8        474.58        356.36        31.17 o                         
  28   4  -8       2450.05       2634.51        69.44 o                         
  30   4  -8         39.35         71.13        29.17 o                         
  32   4  -8        461.59        450.82        65.07 o                         
  34   4  -8        953.75        948.12        83.66 o                         
  36   4  -8         87.16         85.98        62.74 o                         
  38   4  -8         99.92        113.87        65.07 o                         
  40   4  -8         40.00         39.51        65.07 o                         
  42   4  -8        182.93        241.68        74.36 o                         
  44   4  -8         73.92        -30.21        69.71 o                         
 -33   5  -8        238.76        231.76        62.86 o                         
 -31   5  -8        470.68        484.56        65.48 o                         
 -29   5  -8        486.29        526.94       198.69 o                         
 -27   5  -8        571.05        474.06        58.54 o                         
 -25   5  -8        875.61        946.61        68.06 o                         
 -23   5  -8        144.91        154.01        47.57 o                         
 -21   5  -8        659.21        875.39        61.60 o                         
 -19   5  -8        971.88        889.91        63.12 o                         
 -17   5  -8        251.80        375.75        52.29 o                         
 -15   5  -8        385.82        310.20        32.74 o                         
 -13   5  -8       4767.39       5501.33       144.49 o                         
 -11   5  -8        676.82        612.72        42.72 o                         
  -9   5  -8       1014.08        930.03        54.23 o                         
  -7   5  -8       3221.20       3591.84       102.45 o                         
  -5   5  -8         75.15         82.72        34.86 o                         
  -3   5  -8       1353.94       1313.45        56.53 o                         
  -1   5  -8       4698.21       4226.95       113.77 o                         
   1   5  -8       6863.52       7607.02       184.90 o                         
   3   5  -8       4320.31       4553.10       120.10 o                         
   5   5  -8       6949.03       6908.66       169.07 o                         
   7   5  -8       2016.32       1949.38        66.83 o                         
   9   5  -8       3863.01       4012.57       108.52 o                         
  11   5  -8       3713.36       3722.57       101.90 o                         
  13   5  -8       8308.31       9415.85       224.65 o                         
  15   5  -8        711.71        829.18        49.61 o                         
  17   5  -8        174.98        223.33        45.31 o                         
  19   5  -8         21.46         43.45        68.55 o                         
  21   5  -8        193.24         98.01        35.65 o                         
  23   5  -8        148.39         67.89        37.96 o                         
  25   5  -8       1521.12       1502.84        70.14 o                         
  27   5  -8        322.48        402.50       146.40 o                         
  29   5  -8        440.22        628.88        52.93 o                         
  31   5  -8       2195.70       1887.43        80.73 o                         
  33   5  -8         76.67         88.31        58.10 o                         
  35   5  -8        427.39        341.60        67.39 o                         
  37   5  -8         53.45         30.21        62.74 o                         
  39   5  -8       1053.94       1124.73        97.60 o                         
  41   5  -8        124.25         27.89        67.39 o                         
  43   5  -8        371.04        406.67        83.66 o                         
 -32   6  -8        472.68        546.67       113.87 o                         
 -30   6  -8        521.24        486.15        65.48 o                         
 -28   6  -8        802.77        954.11        74.43 o                         
 -26   6  -8        368.48        327.01        54.59 o                         
 -24   6  -8       1598.72       1745.05        82.68 o                         
 -22   6  -8       1573.86       1808.55        80.32 o                         
 -20   6  -8        497.13        505.12        51.58 o                         
 -18   6  -8        792.70        781.84       192.88 o                         
 -16   6  -8        870.23        685.38       106.90 o                         
 -14   6  -8       3092.76       3539.02       105.98 o                         
 -12   6  -8       2781.47       3074.29        95.26 o                         
 -10   6  -8       1103.45       1122.72        59.15 o                         
  -8   6  -8        127.19        225.67        36.94 o                         
  -6   6  -8       9202.65       9505.62       228.48 o                         
  -4   6  -8       4453.35       4122.68       113.77 o                         
  -2   6  -8       6674.88       7337.67       180.90 o                         
   0   6  -8       1228.21       1181.98        54.88 o                         
   2   6  -8       4257.31       4824.71       126.70 o                         
   4   6  -8       5984.53       6436.91       160.80 o                         
   6   6  -8       3402.44       3066.46        91.32 o                         
   8   6  -8       1419.08       2009.43        70.79 o                         
  10   6  -8       2626.53       2743.14        92.95 o                         
  12   6  -8       5113.55       5139.40       171.96 o                         
  14   6  -8      17021.77      16666.78       384.10 o                         
  16   6  -8        521.67        833.10        54.72 o                         
  18   6  -8       1341.42       1135.28        61.58 o                         
  20   6  -8        401.80        397.42        44.62 o                         
  22   6  -8       2915.66       2865.54        95.91 o                         
  24   6  -8       4205.83       4106.02       181.26 o                         
  26   6  -8        703.97        435.41        49.13 o                         
  28   6  -8        777.41        723.20        87.14 o                         
  30   6  -8        648.25        501.95        67.39 o                         
  32   6  -8        194.74        106.66        46.89 o                         
  34   6  -8        184.09        262.59        65.07 o                         
  36   6  -8        104.49         72.04        62.74 o                         
  38   6  -8        615.84        757.57        88.31 o                         
  40   6  -8       1388.40       1299.02       104.57 o                         
  42   6  -8        397.05        453.15        85.98 o                         
 -31   7  -8       1078.49        859.24        77.02 o                         
 -29   7  -8        325.64        167.60        59.74 o                         
 -27   7  -8         77.01         64.62        55.22 o                         
 -25   7  -8        492.10        632.90        63.83 o                         
 -23   7  -8       1030.91       1164.31        72.78 o                         
 -21   7  -8       1136.88       1181.71        73.20 o                         
 -19   7  -8        871.60        898.22        61.60 o                         
 -17   7  -8        580.69        537.90        54.15 o                         
 -15   7  -8        678.77        671.59        72.04 o                         
 -13   7  -8       2219.63       2432.42        86.26 o                         
 -11   7  -8        295.41        346.32        43.34 o                         
  -9   7  -8        629.46        659.25        87.14 o                         
  -7   7  -8       2934.52       2742.58        90.20 o                         
  -5   7  -8      12181.98      11212.58       267.57 o                         
  -3   7  -8       6158.52       5578.54       147.45 o                         
  -1   7  -8        451.24        613.53        45.17 o                         
   1   7  -8       2085.97       2019.53        74.10 o                         
   3   7  -8       2390.54       2287.93        79.38 o                         
   5   7  -8       3708.38       2827.51        88.64 o                         
   7   7  -8       3119.25       3187.98        95.28 o                         
   9   7  -8       5492.75       5648.21       146.90 o                         
  11   7  -8       1584.09       1726.93        68.67 o                         
  13   7  -8       3655.60       3925.90       156.86 o                         
  15   7  -8       7377.96       7558.09       352.06 o                         
  17   7  -8        151.81        333.05        44.10 o                         
  19   7  -8        455.22        271.16        43.40 o                         
  21   7  -8       9972.83       9226.91       259.11 o                         
  23   7  -8       4913.47       4974.30       140.94 o                         
  25   7  -8        952.77        899.94        64.20 o                         
  27   7  -8        716.21        685.17       174.29 o                         
  29   7  -8        226.45        148.00        46.89 o                         
  31   7  -8        702.41        609.71        58.07 o                         
  33   7  -8        548.93        386.37       154.53 o                         
  35   7  -8         35.87        -16.27        60.42 o                         
  37   7  -8        240.52        425.26        76.69 o                         
  39   7  -8       2061.93       2207.64       130.13 o                         
  41   7  -8        113.12         99.92        74.36 o                         
 -30   8  -8        229.63          9.92       108.06 o                         
 -28   8  -8         64.08        -53.56        53.56 o                         
 -26   8  -8        423.88        430.93        63.91 o                         
 -24   8  -8        129.75         67.90        52.27 o                         
 -22   8  -8        206.13        149.55        50.62 o                         
 -20   8  -8        373.64        323.38        50.62 o                         
 -18   8  -8       1702.07       1790.56       110.38 o                         
 -16   8  -8        839.41        865.62        62.38 o                         
 -14   8  -8       1476.54       1605.76       102.25 o                         
 -12   8  -8        607.76        574.86        49.94 o                         
 -10   8  -8        691.78        889.88        60.53 o                         
  -8   8  -8       2586.73       2622.07        91.84 o                         
  -6   8  -8       7247.66       6501.00       169.59 o                         
  -4   8  -8       7501.52       6406.31       167.94 o                         
  -2   8  -8       5111.11       4757.96       132.82 o                         
   0   8  -8       1393.09       1607.19       180.10 o                         
   2   8  -8       4265.53       4325.59       123.40 o                         
   4   8  -8       7145.01       7034.46       179.66 o                         
   6   8  -8       2855.27       2636.53        89.66 o                         
   8   8  -8       2114.62       2211.34        81.37 o                         
  10   8  -8       3982.22       4469.05       126.39 o                         
  12   8  -8        486.95        581.62        48.56 o                         
  14   8  -8        633.52        576.01        48.50 o                         
  16   8  -8        816.67        743.19        55.82 o                         
  18   8  -8       1020.26       1186.19        66.93 o                         
  20   8  -8       5870.12       5399.87       201.01 o                         
  22   8  -8       4137.46       3641.73       167.32 o                         
  24   8  -8       1545.95       1397.51        74.26 o                         
  26   8  -8       1756.56       1588.95        78.17 o                         
  28   8  -8        303.81         94.58        47.99 o                         
  30   8  -8        976.98        724.71        67.39 o                         
  32   8  -8       1515.93       1301.83       125.49 o                         
  34   8  -8          7.14        -22.21        49.13 o                         
  36   8  -8       1033.45       1059.66        95.28 o                         
  38   8  -8       1021.31        996.92        97.60 o                         
  40   8  -8         20.75         48.80        74.36 o                         
 -29   9  -8         23.08        -38.93        59.15 o                         
 -27   9  -8        748.22        774.59        72.45 o                         
 -25   9  -8        280.82        156.09        57.90 o                         
 -23   9  -8         85.25        -53.45        53.45 o                         
 -21   9  -8        176.86        311.46        54.88 o                         
 -19   9  -8        931.97        959.30        65.67 o                         
 -17   9  -8        492.30        657.23        59.09 o                         
 -15   9  -8        253.00        253.30        67.39 o                         
 -13   9  -8        271.76        348.57        69.71 o                         
 -11   9  -8       2151.29       1983.89       131.30 o                         
  -9   9  -8       3227.94       3359.06       142.92 o                         
  -7   9  -8       3555.38       3351.49       107.17 o                         
  -5   9  -8        628.40        455.55        50.10 o                         
  -3   9  -8        216.23        204.28        45.92 o                         
  -1   9  -8       5454.07       5770.32       255.62 o                         
   1   9  -8       1246.84       2182.70        85.97 o                         
   3   9  -8       2146.82       2152.15        84.69 o                         
   5   9  -8       2384.03       2464.18       128.97 o                         
   7   9  -8       3327.69       3049.66       100.89 o                         
   9   9  -8       4269.35       4606.56       190.55 o                         
  11   9  -8        276.28        219.32        46.31 o                         
  13   9  -8       1670.84       1748.55        77.04 o                         
  15   9  -8        608.81        604.05        53.57 o                         
  17   9  -8       3121.69       2951.25       101.04 o                         
  19   9  -8        840.50        826.80        92.95 o                         
  21   9  -8        636.24        592.70        56.26 o                         
  23   9  -8        568.23        791.57        59.66 o                         
  25   9  -8       2230.13       1916.42        85.43 o                         
  27   9  -8       1920.20       1716.77        82.62 o                         
  29   9  -8        505.61        396.21        57.46 o                         
  31   9  -8        377.37        253.85       115.03 o                         
  33   9  -8         65.28         59.19        56.93 o                         
  35   9  -8        583.44        644.33       133.62 o                         
  37   9  -8        436.62        297.45        76.69 o                         
  39   9  -8         48.67         18.59        72.04 o                         
 -26  10  -8        678.85        638.72        83.66 o                         
 -24  10  -8       1459.94       1477.53        83.37 o                         
 -22  10  -8        313.43        339.89        61.21 o                         
 -20  10  -8        943.06        827.37       130.13 o                         
 -18  10  -8        506.51        562.07        60.53 o                         
 -16  10  -8        683.03        815.66        83.66 o                         
 -14  10  -8        252.71        320.69        69.71 o                         
 -12  10  -8        246.20        332.31        69.71 o                         
 -10  10  -8       1469.65       1278.10        97.60 o                         
  -8  10  -8        940.38       1096.04        70.43 o                         
  -6  10  -8        220.29        270.89        54.61 o                         
  -4  10  -8       2278.03       2146.03        88.31 o                         
  -2  10  -8       1982.71       2087.80        86.35 o                         
   0  10  -8       4664.15       4592.48       177.77 o                         
   2  10  -8       9798.56       9192.06       230.57 o                         
   4  10  -8        996.34       1362.15        75.93 o                         
   6  10  -8       2395.61       2196.27        89.26 o                         
   8  10  -8       4398.94       4280.28       128.29 o                         
  10  10  -8       1265.88       1442.27        74.69 o                         
  12  10  -8        820.18        644.27        66.23 o
[truncated: 1,128,574 more chars]
